# Supplementary material for: Multiple Contrast Tests for Count Data: Small Sample Approximations and Their Limitations
Source: Biom J. 2025 Dec 7;67(6):e70098. doi: 10.1002/bimj.70098 (PMC12683215; doi:10.1002/bimj.70098)
Supplement: Supplementary file 1 — Supporting File 1: bimj70098‐sup‐0001‐SuppMat.zip. [file BIMJ-67-e70098-s002.zip]

Archive with 53 entries (47 files):
- MPigorsch_MCT_Count_Code/1_simulation/
- MPigorsch_MCT_Count_Code/1_simulation/MCT_Count_functions.R
- MPigorsch_MCT_Count_Code/1_simulation/MCT_Count_sim_3groups_Power.R
- MPigorsch_MCT_Count_Code/1_simulation/MCT_Count_sim_3groups_TypeI.R
- MPigorsch_MCT_Count_Code/1_simulation/MCT_Count_sim_4groups_Power.R
- MPigorsch_MCT_Count_Code/1_simulation/MCT_Count_sim_4groups_Power_anyall.R
- MPigorsch_MCT_Count_Code/1_simulation/MCT_Count_sim_4groups_TypeI.R
- MPigorsch_MCT_Count_Code/1_simulation/MCT_Count_sim_example_reproduction.R
- MPigorsch_MCT_Count_Code/1_simulation/MCT_Count_sim_parallel_without_cluster.R
- MPigorsch_MCT_Count_Code/1_simulation/PigorschEnv.yaml
- MPigorsch_MCT_Count_Code/2_results/
- MPigorsch_MCT_Count_Code/2_results/MCT_Count_plot_3.R
- MPigorsch_MCT_Count_Code/2_results/MCT_Count_plot_4.R
- MPigorsch_MCT_Count_Code/2_results/MCT_Count_Powertable_anyall_4.R
- MPigorsch_MCT_Count_Code/2_results/MCT_Count_Tables.R
- MPigorsch_MCT_Count_Code/2_results/Results_Plots/
- MPigorsch_MCT_Count_Code/2_results/Results_Plots/Plot_CMP1_3.png
- MPigorsch_MCT_Count_Code/2_results/Results_Plots/Plot_CMP1_4.png
- MPigorsch_MCT_Count_Code/2_results/Results_Plots/Plot_CMP2_3.png
- MPigorsch_MCT_Count_Code/2_results/Results_Plots/Plot_CMP2_4.png
- MPigorsch_MCT_Count_Code/2_results/Results_Plots/Plot_NB_3.png
- MPigorsch_MCT_Count_Code/2_results/Results_Plots/Plot_NB_4.png
- MPigorsch_MCT_Count_Code/2_results/Results_Plots/Plot_POI_3.png
- MPigorsch_MCT_Count_Code/2_results/Results_Plots/Plot_POI_4.png
- MPigorsch_MCT_Count_Code/2_results/Results_Plots/PlotPower_CMP1_3.png
- MPigorsch_MCT_Count_Code/2_results/Results_Plots/PlotPower_CMP1_4.png
- MPigorsch_MCT_Count_Code/2_results/Results_Plots/PlotPower_CMP2_3.png
- MPigorsch_MCT_Count_Code/2_results/Results_Plots/PlotPower_CMP2_4.png
- MPigorsch_MCT_Count_Code/2_results/Results_Plots/PlotPower_NB_3.png
- MPigorsch_MCT_Count_Code/2_results/Results_Plots/PlotPower_NB_4.png
- MPigorsch_MCT_Count_Code/2_results/Results_Plots/PlotPower_POI_3.png
- MPigorsch_MCT_Count_Code/2_results/Results_Plots/PlotPower_POI_4.png
- MPigorsch_MCT_Count_Code/2_results/Results_Simulation_Excel/
- MPigorsch_MCT_Count_Code/2_results/Results_Simulation_Excel/MCT_Count_power_3groups.xlsx
- MPigorsch_MCT_Count_Code/2_results/Results_Simulation_Excel/MCT_Count_power_4groups.xlsx
- MPigorsch_MCT_Count_Code/2_results/Results_Simulation_Excel/MCT_Count_power_anyall_4groups.xlsx
- MPigorsch_MCT_Count_Code/2_results/Results_Simulation_Excel/MCT_Count_typeI_3groups.xlsx
- MPigorsch_MCT_Count_Code/2_results/Results_Simulation_Excel/MCT_Count_typeI_4groups.xlsx
- MPigorsch_MCT_Count_Code/2_results/Results_Tables/
- MPigorsch_MCT_Count_Code/2_results/Results_Tables/Table1.xlsx
- MPigorsch_MCT_Count_Code/2_results/Results_Tables/Table2.xlsx
- MPigorsch_MCT_Count_Code/2_results/Results_Tables/TableA1.xlsx
- MPigorsch_MCT_Count_Code/2_results/Results_Tables/TableS1.xlsx
- MPigorsch_MCT_Count_Code/2_results/Results_Tables/TableS2.xlsx
- MPigorsch_MCT_Count_Code/2_results/Results_Tables/TableS3.xlsx
- MPigorsch_MCT_Count_Code/2_results/Results_Tables/TableS4.xlsx
- MPigorsch_MCT_Count_Code/2_results/Results_Tables/TableS5.xlsx
- MPigorsch_MCT_Count_Code/3_application/
- MPigorsch_MCT_Count_Code/3_application/Application_Boxplot.png
- MPigorsch_MCT_Count_Code/3_application/MCT_Count_Application.R
- MPigorsch_MCT_Count_Code/3_application/Table3.xlsx
- MPigorsch_MCT_Count_Code/3_application/Table4.xlsx
- MPigorsch_MCT_Count_Code/README.txt
