# Supplementary material for: Multiple Contrast Tests for Count Data: Small Sample Approximations and Their Limitations
Source: Biom J. 2025 Dec 7;67(6):e70098. doi: 10.1002/bimj.70098 (PMC12683215; doi:10.1002/bimj.70098)
Supplement: Supplementary file 1 — Supporting File 1: bimj70098‐sup‐0001‐SuppMat.zip. [file BIMJ-67-e70098-s002.zip › MPigorsch_MCT_Count_Code/1_simulation/MCT_Count_sim_3groups_TypeI.R]

library(devtools)
#devtools::install_github("cran/cotram")
library(writexl)
library(multcomp)
library(sandwich)
library(cotram)
library(tram)
library(nparcomp)
library(rslurm)
#devtools::install_github("thomas-fung/mpcmp")
library(mpcmp)
#devtools::install_github("cran/emmeans")
library(emmeans)
library(dplyr)

source("./MCT_Count_functions.R")

###------------------------------ Settings ----------------------------------### 
nsim=1e+4 
nboot=5e+03
a=c(3) 
n1=c(seq(6,30,2))
n2=c(seq(10,34,2))
n3=c(seq(16,40,2))
m=c(seq(0,24,2))
lambda1=c(1,6,10) 
delta1=delta2=delta3=c(0)
Contrast=c("Dunnett","Tukey","GrandMean")

############## POI ##############
distribution=c("POI")
size1=c(rep(NA,13)) 

#Balanced
POI1 <- data.frame(n1=n1, n2=n1, n3=n1, m, size1=size1, size2=size1, size3=size1, no=1)
#Unbalanced
POI1 <- rbind(POI1, data.frame(n1=n1, n2=n2, n3=n3, m, size1=size1, size2=size1, size3=size1, no=2))

expand.grid.df <- function(...) Reduce(function(...) merge(..., by=NULL), list(...))
scenarios_POI <- expand.grid.df(data.frame(nsim),data.frame(nboot),
                                data.frame(a),
                                data.frame(lambda1),
                                data.frame(POI1),
                                data.frame(delta1),
                                data.frame(delta2),
                                data.frame(delta3),
                                data.frame(distribution),
                                data.frame(Contrast))

############## CMP ###############
distribution=c("CMP") 
size1=c(rep(0.2,length(n1)))
size2=c(rep(0.5,length(n1)))
size3=c(rep(2,length(n1)))

#Balanced homoscedatic
CMP1 <- data.frame(n1=n1, n2=n1, n3=n1, m, size1=size2, size2=size2, size3=size2, no=3)
CMP1 <- rbind(CMP1, data.frame(n1=n1, n2=n1, n3=n1, m, size1=size3, size2=size3, size3=size3, no=4))
#Balanced heteroscedastic
CMP1 <- rbind(CMP1, data.frame(n1=n1, n2=n1, n3=n1, m, size1=size1, size2=size2, size3=size2, no=5))
CMP1 <- rbind(CMP1, data.frame(n1=n1, n2=n1, n3=n1, m, size1=size1, size2=size2, size3=size3, no=6))
#Unbalanced positive pairing
CMP1 <- rbind(CMP1, data.frame(n1=n1, n2=n2, n3=n3, m, size1=size2, size2=size2, size3=size1, no=7))
CMP1 <- rbind(CMP1, data.frame(n1=n1, n2=n2, n3=n3, m, size1=size3, size2=size2, size3=size1, no=8))
#Unbalanced negative pairing
CMP1 <- rbind(CMP1, data.frame(n1=n1, n2=n2, n3=n3, m, size1=size1, size2=size2, size3=size2, no=9))
CMP1 <- rbind(CMP1, data.frame(n1=n1, n2=n2, n3=n3, m, size1=size1, size2=size2, size3=size3, no=10))

scenarios_CMP <- expand.grid.df(data.frame(nsim),data.frame(nboot),
                                data.frame(a),
                                data.frame(lambda1),
                                data.frame(CMP1),
                                data.frame(delta1),
                                data.frame(delta2),
                                data.frame(delta3),
                                data.frame(distribution),
                                data.frame(Contrast))

############## NB ##############
distribution=c("NB") 
size1=c(rep(0.75,length(n1)))
size2=c(rep(2,length(n1)))
size3=c(rep(3,length(n1)))
size4=c(rep(5,length(n1)))

#Balanced homoskedatisch
NB1 <- data.frame(n1=n1, n2=n1, n3=n1, m, size1=size3, size2=size3, size3=size3, no=11)
#Unbalanced positive pairing
NB1 <- rbind(NB1, data.frame(n1=n1, n2=n2, n3=n3, m, size1=size4, size2=size3, size3=size2, no=12))
#Unbalanced negative pairing
NB1 <- rbind(NB1, data.frame(n1=n1, n2=n2, n3=n3, m, size1=size1, size2=size2, size3=size3, no=13))
NB1 <- rbind(NB1, data.frame(n1=n1, n2=n2, n3=n3, m, size1=size2, size2=size3, size3=size4, no=14))

scenarios_NB <- expand.grid.df(data.frame(nsim),data.frame(nboot),
                               data.frame(a),
                               data.frame(lambda1),
                               data.frame(NB1),
                               data.frame(delta1),
                               data.frame(delta2),
                               data.frame(delta3),
                               data.frame(distribution),
                               data.frame(Contrast))

scenarios <- rbind(scenarios_POI, scenarios_CMP, scenarios_NB)


###------------------------- Parallel on Cluster ----------------------------###
sjob <- slurm_apply(mct_count_3, scenarios, jobname = "Stat_Complete",
                    nodes = ceiling(nrow(scenarios)/4), cpus_per_node = 4, submit = TRUE,
                    slurm_options = list(time = "3-00", partition = "medium", "mem-per-cpu"="4G", 
                                         output="%x-%j.log"),
                    global_objects = c("mct_count_sim"))
results <- get_slurm_out(sjob, outtype = 'table', wait = TRUE)

write_xlsx(results, "MCT_Count_typeI_3groups.xlsx")

version
