# Supplementary material for: Multiple Contrast Tests for Count Data: Small Sample Approximations and Their Limitations
Source: Biom J. 2025 Dec 7;67(6):e70098. doi: 10.1002/bimj.70098 (PMC12683215; doi:10.1002/bimj.70098)
Supplement: Supplementary file 1 — Supporting File 1: bimj70098‐sup‐0001‐SuppMat.zip. [file BIMJ-67-e70098-s002.zip › MPigorsch_MCT_Count_Code/1_simulation/PigorschEnv.yaml]

name: r-count
channels:
  - r
  - bioconda
  - conda-forge
dependencies:
  - _libgcc_mutex=0.1=conda_forge
  - _openmp_mutex=4.5=2_gnu
  - _r-mutex=1.0.1=anacondar_1
  - binutils_impl_linux-64=2.43=h4bf12b8_1
  - bwidget=1.9.14=ha770c72_1
  - bzip2=1.0.8=h4bc722e_7
  - c-ares=1.33.1=heb4867d_0
  - ca-certificates=2024.8.30=hbcca054_0
  - cairo=1.18.0=hebfffa5_3
  - curl=8.10.1=hbbe4b11_0
  - expat=2.6.3=h5888daf_0
  - font-ttf-dejavu-sans-mono=2.37=hab24e00_0
  - font-ttf-inconsolata=3.000=h77eed37_0
  - font-ttf-source-code-pro=2.038=h77eed37_0
  - font-ttf-ubuntu=0.83=h77eed37_3
  - fontconfig=2.14.2=h14ed4e7_0
  - fonts-conda-ecosystem=1=0
  - fonts-conda-forge=1=0
  - freetype=2.12.1=h267a509_2
  - fribidi=1.0.10=h36c2ea0_0
  - gcc_impl_linux-64=14.1.0=h3c94d91_1
  - gfortran_impl_linux-64=14.1.0=he4a1faa_1
  - graphite2=1.3.13=h59595ed_1003
  - gsl=2.7=he838d99_0
  - gxx_impl_linux-64=14.1.0=h8d00ecb_1
  - harfbuzz=9.0.0=hda332d3_1
  - icu=75.1=he02047a_0
  - kernel-headers_linux-64=3.10.0=he073ed8_17
  - keyutils=1.6.1=h166bdaf_0
  - krb5=1.21.3=h659f571_0
  - ld_impl_linux-64=2.43=h712a8e2_1
  - lerc=4.0.0=h27087fc_0
  - libblas=3.9.0=24_linux64_openblas
  - libcblas=3.9.0=24_linux64_openblas
  - libcurl=8.10.1=hbbe4b11_0
  - libdeflate=1.22=hb9d3cd8_0
  - libedit=3.1.20191231=he28a2e2_2
  - libev=4.33=hd590300_2
  - libexpat=2.6.3=h5888daf_0
  - libffi=3.4.2=h7f98852_5
  - libgcc=14.1.0=h77fa898_1
  - libgcc-devel_linux-64=14.1.0=h5d3d1c9_101
  - libgcc-ng=14.1.0=h69a702a_1
  - libgfortran=14.1.0=h69a702a_1
  - libgfortran-ng=14.1.0=h69a702a_1
  - libgfortran5=14.1.0=hc5f4f2c_1
  - libgit2=1.8.1=he8d1d4c_1
  - libglib=2.82.1=h2ff4ddf_0
  - libgomp=14.1.0=h77fa898_1
  - libiconv=1.17=hd590300_2
  - libjpeg-turbo=3.0.0=hd590300_1
  - liblapack=3.9.0=24_linux64_openblas
  - libnghttp2=1.58.0=h47da74e_1
  - libopenblas=0.3.27=pthreads_hac2b453_1
  - libpng=1.6.44=hadc24fc_0
  - libsanitizer=14.1.0=hcba0ae0_1
  - libssh2=1.11.0=h0841786_0
  - libstdcxx=14.1.0=hc0a3c3a_1
  - libstdcxx-devel_linux-64=14.1.0=h5d3d1c9_101
  - libstdcxx-ng=14.1.0=h4852527_1
  - libtiff=4.7.0=he137b08_1
  - libuuid=2.38.1=h0b41bf4_0
  - libuv=1.49.0=hb9d3cd8_0
  - libwebp-base=1.4.0=hd590300_0
  - libxcb=1.17.0=h8a09558_0
  - libxml2=2.12.7=he7c6b58_4
  - libzlib=1.3.1=hb9d3cd8_2
  - make=4.4.1=hb9d3cd8_2
  - ncurses=6.5=he02047a_1
  - openssl=3.3.2=hb9d3cd8_0
  - pandoc=3.5=ha770c72_0
  - pango=1.54.0=h4c5309f_1
  - pcre2=10.44=hba22ea6_2
  - pixman=0.43.2=h59595ed_0
  - pthread-stubs=0.4=hb9d3cd8_1002
  - r=4.3.1=r43_0
  - r-alabama=2023.1.0=r43h142f84f_0
  - r-askpass=1.2.0=r43h76d94ec_0
  - r-assertthat=0.2.1=r43h6115d3f_0
  - r-base=4.3.3=h68df6d5_15
  - r-base64enc=0.1_3=r43h76d94ec_4
  - r-basefun=1.1_4=r43h76d94ec_0
  - r-bb=2019.10_1=r43h142f84f_0
  - r-boot=1.3_28.1=r43h6115d3f_0
  - r-brew=1.0_8=r43h6115d3f_0
  - r-brio=1.1.3=r43h76d94ec_0
  - r-bslib=0.5.1=r43h6115d3f_0
  - r-cachem=1.0.8=r43h76d94ec_0
  - r-callr=3.7.3=r43h6115d3f_0
  - r-class=7.3_22=r43h76d94ec_0
  - r-cli=3.6.1=r43h884c59f_0
  - r-clipr=0.8.0=r43h6115d3f_0
  - r-cluster=2.1.4=r43h640688f_0
  - r-codetools=0.2_19=r43h6115d3f_0
  - r-commonmark=1.9.0=r43h76d94ec_0
  - r-coneproj=1.17=r43h884c59f_0
  - r-cpp11=0.4.6=r43h6115d3f_0
  - r-crayon=1.5.2=r43h6115d3f_0
  - r-credentials=2.0.1=r43h142f84f_0
  - r-curl=5.1.0=r43h76d94ec_0
  - r-desc=1.4.2=r43h6115d3f_0
  - r-devtools=2.4.5=r43h142f84f_1
  - r-diffobj=0.3.5=r43h76d94ec_0
  - r-digest=0.6.33=r43h884c59f_0
  - r-downlit=0.4.3=r43h6115d3f_0
  - r-dplyr=1.1.3=r43h884c59f_0
  - r-ellipsis=0.3.2=r43h76d94ec_0
  - r-emmeans=1.8.9=r43h142f84f_0
  - r-estimability=1.4.1=r43h6115d3f_0
  - r-evaluate=0.22=r43h6115d3f_0
  - r-fansi=1.0.5=r43h76d94ec_0
  - r-fastmap=1.1.1=r43h884c59f_0
  - r-fontawesome=0.5.2=r43h6115d3f_0
  - r-foreign=0.8_85=r43h76d94ec_0
  - r-formula=1.2_5=r43h6115d3f_0
  - r-fs=1.6.3=r43h884c59f_0
  - r-generics=0.1.3=r43h142f84f_0
  - r-gert=2.1.4=r43h017ce79_0
  - r-gh=1.4.0=r43h142f84f_0
  - r-gitcreds=0.1.2=r43h6115d3f_0
  - r-glue=1.6.2=r43h76d94ec_0
  - r-highr=0.10=r43h6115d3f_0
  - r-htmltools=0.5.6.1=r43h76d94ec_0
  - r-htmlwidgets=1.6.2=r43h6115d3f_0
  - r-httpuv=1.6.15=r43ha18555a_1
  - r-httr=1.4.7=r43h6115d3f_0
  - r-httr2=0.2.3=r43h6115d3f_0
  - r-ini=0.3.1=r43h142f84f_0
  - r-jquerylib=0.1.4=r43h6115d3f_0
  - r-jsonlite=1.8.7=r43h76d94ec_0
  - r-kernsmooth=2.23_22=r43h640688f_0
  - r-knitr=1.44=r43h6115d3f_0
  - r-later=1.3.1=r43h884c59f_0
  - r-lattice=0.21_9=r43h76d94ec_0
  - r-lifecycle=1.0.3=r43h142f84f_0
  - r-magrittr=2.0.3=r43h76d94ec_0
  - r-mass=7.3_60=r43h76d94ec_0
  - r-matrix=1.6_1.1=r43h76d94ec_0
  - r-memoise=2.0.1=r43h6115d3f_0
  - r-mgcv=1.9_0=r43h76d94ec_0
  - r-mime=0.12=r43h76d94ec_0
  - r-miniui=0.1.1.1=r43h6115d3f_0
  - r-mlt=1.4_9=r43h76d94ec_0
  - r-multcomp=1.4_25=r43h6115d3f_0
  - r-mvtnorm=1.2_3=r43h640688f_0
  - r-nlme=3.1_163=r43h640688f_0
  - r-nloptr=2.0.3=r43hb5eb8f6_0
  - r-nnet=7.3_19=r43h76d94ec_0
  - r-nparcomp=3.0=r43h142f84f_0
  - r-numderiv=2016.8_1.1=r43h6115d3f_0
  - r-openssl=2.1.1=r43h76d94ec_0
  - r-orthopolynom=1.0_6.1=r43h6115d3f_0
  - r-pillar=1.9.0=r43h6115d3f_0
  - r-pkgbuild=1.4.2=r43h142f84f_0
  - r-pkgconfig=2.0.3=r43h6115d3f_0
  - r-pkgdown=2.0.7=r43h142f84f_0
  - r-pkgload=1.3.3=r43h142f84f_0
  - r-polynom=1.4_1=r43h142f84f_0
  - r-praise=1.0.0=r43h6115d3f_4
  - r-prettyunits=1.2.0=r43h142f84f_0
  - r-processx=3.8.2=r43h76d94ec_0
  - r-profvis=0.3.8=r43h76d94ec_0
  - r-promises=1.2.1=r43h884c59f_0
  - r-ps=1.7.5=r43h76d94ec_0
  - r-purrr=1.0.2=r43h76d94ec_0
  - r-quadprog=1.5_8=r43h640688f_0
  - r-r6=2.5.1=r43h6115d3f_0
  - r-ragg=1.2.6=r43h884c59f_0
  - r-rappdirs=0.3.3=r43h76d94ec_0
  - r-rcmdcheck=1.4.0=r43h142f84f_0
  - r-rcpp=1.0.11=r43h884c59f_0
  - r-rcpparmadillo=0.12.6.4.0=r43h884c59f_0
  - r-recommended=4.3.1=r43_0
  - r-rematch2=2.1.2=r43h142f84f_0
  - r-remotes=2.4.2.1=r43h142f84f_0
  - r-rlang=1.1.1=r43h884c59f_0
  - r-rmarkdown=2.25=r43h6115d3f_0
  - r-roxygen2=7.2.3=r43h884c59f_0
  - r-rpart=4.1.21=r43h76d94ec_0
  - r-rprojroot=2.0.3=r43h6115d3f_0
  - r-rslurm=0.6.1=r43h142f84f_0
  - r-rstudioapi=0.15.0=r43h6115d3f_0
  - r-rversions=2.1.2=r43h6115d3f_0
  - r-sandwich=3.0_2=r43h6115d3f_0
  - r-sass=0.4.7=r43h884c59f_0
  - r-sessioninfo=1.2.2=r43h142f84f_0
  - r-shiny=1.7.5.1=r43h6115d3f_0
  - r-sourcetools=0.1.7_1=r43h884c59f_0
  - r-spatial=7.3_17=r43h76d94ec_0
  - r-stringi=1.8.4=r43h33cde33_3
  - r-stringr=1.5.0=r43h6115d3f_0
  - r-survival=3.5_7=r43h76d94ec_0
  - r-sys=3.4.2=r43h76d94ec_0
  - r-systemfonts=1.0.5=r43h884c59f_0
  - r-testthat=3.2.0=r43h884c59f_0
  - r-textshaping=0.3.7=r43h884c59f_0
  - r-th.data=1.1_2=r43h6115d3f_0
  - r-tibble=3.2.1=r43h76d94ec_0
  - r-tidyselect=1.2.0=r43h6115d3f_0
  - r-tinytex=0.48=r43h142f84f_0
  - r-tram=1.0_0=r43h76d94ec_0
  - r-urlchecker=1.0.1=r43h6115d3f_0
  - r-usethis=2.2.2=r43h142f84f_0
  - r-utf8=1.2.4=r43h76d94ec_0
  - r-variables=1.1_1=r43h142f84f_0
  - r-vctrs=0.6.4=r43h884c59f_0
  - r-waldo=0.5.1=r43h6115d3f_0
  - r-whisker=0.4.1=r43h6115d3f_0
  - r-withr=2.5.1=r43h6115d3f_0
  - r-writexl=1.4.2=r43h76d94ec_0
  - r-xfun=0.40=r43h76d94ec_0
  - r-xml2=1.3.6=r43h8194278_2
  - r-xopen=1.0.0=r43h142f84f_0
  - r-xtable=1.8_4=r43h6115d3f_0
  - r-yaml=2.3.7=r43h76d94ec_0
  - r-zip=2.3.0=r43h76d94ec_0
  - r-zoo=1.8_12=r43h76d94ec_0
  - readline=8.2=h8228510_1
  - sed=4.8=he412f7d_0
  - sysroot_linux-64=2.17=h4a8ded7_17
  - tk=8.6.13=noxft_h4845f30_101
  - tktable=2.10=h8bc8fbc_6
  - tzdata=2024b=hc8b5060_0
  - xorg-libice=1.1.1=hb9d3cd8_1
  - xorg-libsm=1.2.4=he73a12e_1
  - xorg-libx11=1.8.10=h4f16b4b_0
  - xorg-libxau=1.0.11=hb9d3cd8_1
  - xorg-libxdmcp=1.1.5=hb9d3cd8_0
  - xorg-libxext=1.3.6=hb9d3cd8_0
  - xorg-libxrender=0.9.11=hb9d3cd8_1
  - xorg-libxt=1.3.0=hb9d3cd8_2
  - xorg-xorgproto=2024.1=hb9d3cd8_1
  - xz=5.2.6=h166bdaf_0
  - zlib=1.3.1=hb9d3cd8_2
  - zstd=1.5.6=ha6fb4c9_0
prefix: /data/cephfs-1/work/groups/rauch/users/pigorscm_c/miniforge/envs/r-count
