# Supplementary material for: Multiple Contrast Tests for Count Data: Small Sample Approximations and Their Limitations
Source: Biom J. 2025 Dec 7;67(6):e70098. doi: 10.1002/bimj.70098 (PMC12683215; doi:10.1002/bimj.70098)
Supplement: Supplementary file 1 — Supporting File 1: bimj70098‐sup‐0001‐SuppMat.zip. [file BIMJ-67-e70098-s002.zip › MPigorsch_MCT_Count_Code/2_results/Results_Simulation_Excel/MCT_Count_power_3groups.xlsx]

## Sheet: Sheet1
Method	global	any	all	percent_NA	nsim	nboot	Dist	Contrast	delta1	delta2	delta3	m	no	lambda	n1	n2	n3	size1	size2	size3
boot	0.0794	0.0539	0.0539	0	10000	5000	POI	Dunnett	0.2	0	0	0	1	1	12	12	12
het	0.0561	0.036	0.036	0	10000	5000	POI	Dunnett	0.2	0	0	0	1	1	12	12	12
het_log	0.0621	0.0415	0.0415	0	10000	5000	POI	Dunnett	0.2	0	0	0	1	1	12	12	12
het_sqrt	0.06	0.0399	0.0399	0	10000	5000	POI	Dunnett	0.2	0	0	0	1	1	12	12	12
hom	0.0621	0.0434	0.0434	0	10000	5000	POI	Dunnett	0.2	0	0	0	1	1	12	12	12
nb	0.0457	0.0332	0.0332	0	10000	5000	POI	Dunnett	0.2	0	0	0	1	1	12	12	12
poi	0.0504	0.0371	0.0371	0	10000	5000	POI	Dunnett	0.2	0	0	0	1	1	12	12	12
q_poi	0.0647	0.0439	0.0439	0	10000	5000	POI	Dunnett	0.2	0	0	0	1	1	12	12	12
boot	0.0467	0.0262	0.0262	0	10000	5000	POI	Dunnett	0.2	0	0	0	1	6	12	12	12
het	0.0471	0.0262	0.0262	0	10000	5000	POI	Dunnett	0.2	0	0	0	1	6	12	12	12
het_log	0.0457	0.0247	0.0247	0	10000	5000	POI	Dunnett	0.2	0	0	0	1	6	12	12	12
het_sqrt	0.0474	0.026	0.026	0	10000	5000	POI	Dunnett	0.2	0	0	0	1	6	12	12	12
hom	0.0503	0.0283	0.0283	0	10000	5000	POI	Dunnett	0.2	0	0	0	1	6	12	12	12
nb	0.0436	0.0253	0.0253	0	10000	5000	POI	Dunnett	0.2	0	0	0	1	6	12	12	12
poi	0.0487	0.0281	0.0281	0	10000	5000	POI	Dunnett	0.2	0	0	0	1	6	12	12	12
q_poi	0.06	0.0339	0.0339	0	10000	5000	POI	Dunnett	0.2	0	0	0	1	6	12	12	12
boot	0.045	0.0257	0.0257	0	10000	5000	POI	Dunnett	0.2	0	0	0	1	10	12	12	12
het	0.0458	0.0268	0.0268	0	10000	5000	POI	Dunnett	0.2	0	0	0	1	10	12	12	12
het_log	0.0453	0.0264	0.0264	0	10000	5000	POI	Dunnett	0.2	0	0	0	1	10	12	12	12
het_sqrt	0.0453	0.0262	0.0262	0	10000	5000	POI	Dunnett	0.2	0	0	0	1	10	12	12	12
hom	0.0518	0.0303	0.0303	0	10000	5000	POI	Dunnett	0.2	0	0	0	1	10	12	12	12
nb	0.0443	0.0256	0.0256	0	10000	5000	POI	Dunnett	0.2	0	0	0	1	10	12	12	12
poi	0.0486	0.0278	0.0278	0	10000	5000	POI	Dunnett	0.2	0	0	0	1	10	12	12	12
q_poi	0.0624	0.0359	0.0359	0	10000	5000	POI	Dunnett	0.2	0	0	0	1	10	12	12	12
boot	0.0779	0.0555	0.0555	0	10000	5000	POI	Dunnett	0.2	0	0	0	2	1	12	16	22
het	0.0679	0.0477	0.0477	0	10000	5000	POI	Dunnett	0.2	0	0	0	2	1	12	16	22
het_log	0.0688	0.0458	0.0458	0	10000	5000	POI	Dunnett	0.2	0	0	0	2	1	12	16	22
het_sqrt	0.0698	0.047	0.047	0	10000	5000	POI	Dunnett	0.2	0	0	0	2	1	12	16	22
hom	0.0679	0.0491	0.0491	0	10000	5000	POI	Dunnett	0.2	0	0	0	2	1	12	16	22
nb	0.0534	0.0357	0.0357	0	10000	5000	POI	Dunnett	0.2	0	0	0	2	1	12	16	22
poi	0.0595	0.0405	0.0405	0	10000	5000	POI	Dunnett	0.2	0	0	0	2	1	12	16	22
q_poi	0.0644	0.042	0.042	0	10000	5000	POI	Dunnett	0.2	0	0	0	2	1	12	16	22
boot	0.048	0.0276	0.0276	0	10000	5000	POI	Dunnett	0.2	0	0	0	2	6	12	16	22
het	0.0499	0.0291	0.0291	0	10000	5000	POI	Dunnett	0.2	0	0	0	2	6	12	16	22
het_log	0.0484	0.0258	0.0258	0	10000	5000	POI	Dunnett	0.2	0	0	0	2	6	12	16	22
het_sqrt	0.0483	0.0272	0.0272	0	10000	5000	POI	Dunnett	0.2	0	0	0	2	6	12	16	22
hom	0.052	0.0314	0.0314	0	10000	5000	POI	Dunnett	0.2	0	0	0	2	6	12	16	22
nb	0.0453	0.0271	0.0271	0	10000	5000	POI	Dunnett	0.2	0	0	0	2	6	12	16	22
poi	0.0514	0.0315	0.0315	0	10000	5000	POI	Dunnett	0.2	0	0	0	2	6	12	16	22
q_poi	0.059	0.0354	0.0354	0	10000	5000	POI	Dunnett	0.2	0	0	0	2	6	12	16	22
boot	0.0505	0.0293	0.0293	0	10000	5000	POI	Dunnett	0.2	0	0	0	2	10	12	16	22
het	0.054	0.0323	0.0323	0	10000	5000	POI	Dunnett	0.2	0	0	0	2	10	12	16	22
het_log	0.0538	0.031	0.031	0	10000	5000	POI	Dunnett	0.2	0	0	0	2	10	12	16	22
het_sqrt	0.0552	0.0325	0.0325	0	10000	5000	POI	Dunnett	0.2	0	0	0	2	10	12	16	22
hom	0.0554	0.0342	0.0342	0	10000	5000	POI	Dunnett	0.2	0	0	0	2	10	12	16	22
nb	0.0498	0.0292	0.0292	0	10000	5000	POI	Dunnett	0.2	0	0	0	2	10	12	16	22
poi	0.054	0.032	0.032	0	10000	5000	POI	Dunnett	0.2	0	0	0	2	10	12	16	22
q_poi	0.0624	0.0384	0.0384	0	10000	5000	POI	Dunnett	0.2	0	0	0	2	10	12	16	22
boot	0.1276	0.1051	0.1051	0	10000	5000	POI	Dunnett	0.4	0	0	0	1	1	12	12	12
het	0.0941	0.075	0.075	0	10000	5000	POI	Dunnett	0.4	0	0	0	1	1	12	12	12
het_log	0.1019	0.0821	0.0821	0	10000	5000	POI	Dunnett	0.4	0	0	0	1	1	12	12	12
het_sqrt	0.1007	0.0814	0.0814	0	10000	5000	POI	Dunnett	0.4	0	0	0	1	1	12	12	12
hom	0.1145	0.0989	0.0989	0	10000	5000	POI	Dunnett	0.4	0	0	0	1	1	12	12	12
nb	0.0882	0.0765	0.0765	0	10000	5000	POI	Dunnett	0.4	0	0	0	1	1	12	12	12
poi	0.0973	0.0848	0.0848	0	10000	5000	POI	Dunnett	0.4	0	0	0	1	1	12	12	12
q_poi	0.1137	0.0943	0.0943	0	10000	5000	POI	Dunnett	0.4	0	0	0	1	1	12	12	12
boot	0.0515	0.0313	0.0313	0	10000	5000	POI	Dunnett	0.4	0	0	0	1	6	12	12	12
het	0.0536	0.0328	0.0328	0	10000	5000	POI	Dunnett	0.4	0	0	0	1	6	12	12	12
het_log	0.0527	0.0321	0.0321	0	10000	5000	POI	Dunnett	0.4	0	0	0	1	6	12	12	12
het_sqrt	0.0544	0.0331	0.0331	0	10000	5000	POI	Dunnett	0.4	0	0	0	1	6	12	12	12
hom	0.0571	0.037	0.037	0	10000	5000	POI	Dunnett	0.4	0	0	0	1	6	12	12	12
nb	0.0509	0.0327	0.0327	0	10000	5000	POI	Dunnett	0.4	0	0	0	1	6	12	12	12
poi	0.0561	0.0358	0.0358	0	10000	5000	POI	Dunnett	0.4	0	0	0	1	6	12	12	12
q_poi	0.0686	0.0434	0.0434	0	10000	5000	POI	Dunnett	0.4	0	0	0	1	6	12	12	12
boot	0.0487	0.0295	0.0295	0	10000	5000	POI	Dunnett	0.4	0	0	0	1	10	12	12	12
het	0.0504	0.0295	0.0295	0	10000	5000	POI	Dunnett	0.4	0	0	0	1	10	12	12	12
het_log	0.0491	0.0302	0.0302	0	10000	5000	POI	Dunnett	0.4	0	0	0	1	10	12	12	12
het_sqrt	0.0501	0.0298	0.0298	0	10000	5000	POI	Dunnett	0.4	0	0	0	1	10	12	12	12
hom	0.0554	0.0347	0.0347	0	10000	5000	POI	Dunnett	0.4	0	0	0	1	10	12	12	12
nb	0.0479	0.0298	0.0298	0	10000	5000	POI	Dunnett	0.4	0	0	0	1	10	12	12	12
poi	0.0541	0.0335	0.0335	0	10000	5000	POI	Dunnett	0.4	0	0	0	1	10	12	12	12
q_poi	0.0674	0.0413	0.0413	0	10000	5000	POI	Dunnett	0.4	0	0	0	1	10	12	12	12
boot	0.1287	0.1089	0.1089	0	10000	5000	POI	Dunnett	0.4	0	0	0	2	1	12	16	22
het	0.1213	0.1048	0.1048	0	10000	5000	POI	Dunnett	0.4	0	0	0	2	1	12	16	22
het_log	0.1156	0.0947	0.0947	0	10000	5000	POI	Dunnett	0.4	0	0	0	2	1	12	16	22
het_sqrt	0.1188	0.0984	0.0984	0	10000	5000	POI	Dunnett	0.4	0	0	0	2	1	12	16	22
hom	0.1279	0.1135	0.1135	0	10000	5000	POI	Dunnett	0.4	0	0	0	2	1	12	16	22
nb	0.0983	0.0824	0.0824	0	10000	5000	POI	Dunnett	0.4	0	0	0	2	1	12	16	22
poi	0.1072	0.0902	0.0902	0	10000	5000	POI	Dunnett	0.4	0	0	0	2	1	12	16	22
q_poi	0.1181	0.098	0.098	0	10000	5000	POI	Dunnett	0.4	0	0	0	2	1	12	16	22
boot	0.0571	0.0374	0.0374	0	10000	5000	POI	Dunnett	0.4	0	0	0	2	6	12	16	22
het	0.0615	0.0411	0.0411	0	10000	5000	POI	Dunnett	0.4	0	0	0	2	6	12	16	22
het_log	0.0575	0.0349	0.0349	0	10000	5000	POI	Dunnett	0.4	0	0	0	2	6	12	16	22
het_sqrt	0.0594	0.0384	0.0384	0	10000	5000	POI	Dunnett	0.4	0	0	0	2	6	12	16	22
hom	0.0599	0.0405	0.0405	0	10000	5000	POI	Dunnett	0.4	0	0	0	2	6	12	16	22
nb	0.0547	0.0373	0.0373	0	10000	5000	POI	Dunnett	0.4	0	0	0	2	6	12	16	22
poi	0.0611	0.042	0.042	0	10000	5000	POI	Dunnett	0.4	0	0	0	2	6	12	16	22
q_poi	0.0677	0.0446	0.0446	0	10000	5000	POI	Dunnett	0.4	0	0	0	2	6	12	16	22
boot	0.0549	0.0353	0.0353	0	10000	5000	POI	Dunnett	0.4	0	0	0	2	10	12	16	22
het	0.0576	0.0372	0.0372	0	10000	5000	POI	Dunnett	0.4	0	0	0	2	10	12	16	22
het_log	0.0541	0.0324	0.0324	0	10000	5000	POI	Dunnett	0.4	0	0	0	2	10	12	16	22
het_sqrt	0.0566	0.0355	0.0355	0	10000	5000	POI	Dunnett	0.4	0	0	0	2	10	12	16	22
hom	0.0605	0.0383	0.0383	0	10000	5000	POI	Dunnett	0.4	0	0	0	2	10	12	16	22
nb	0.0502	0.0323	0.0323	0	10000	5000	POI	Dunnett	0.4	0	0	0	2	10	12	16	22
poi	0.0567	0.0368	0.0368	0	10000	5000	POI	Dunnett	0.4	0	0	0	2	10	12	16	22
q_poi	0.0677	0.0434	0.0434	0	10000	5000	POI	Dunnett	0.4	0	0	0	2	10	12	16	22
boot	0.1981	0.1786	0.1786	0	10000	5000	POI	Dunnett	0.6	0	0	0	1	1	12	12	12
het	0.1604	0.1436	0.1436	0	10000	5000	POI	Dunnett	0.6	0	0	0	1	1	12	12	12
het_log	0.1676	0.1499	0.1499	0	10000	5000	POI	Dunnett	0.6	0	0	0	1	1	12	12	12
het_sqrt	0.1698	0.1525	0.1525	0	10000	5000	POI	Dunnett	0.6	0	0	0	1	1	12	12	12
hom	0.1973	0.1858	0.1858	0	10000	5000	POI	Dunnett	0.6	0	0	0	1	1	12	12	12
nb	0.1572	0.1473	0.1473	0	10000	5000	POI	Dunnett	0.6	0	0	0	1	1	12	12	12
poi	0.1719	0.1615	0.1615	0	10000	5000	POI	Dunnett	0.6	0	0	0	1	1	12	12	12
q_poi	0.1899	0.1734	0.1734	0	10000	5000	POI	Dunnett	0.6	0	0	0	1	1	12	12	12
boot	0.0635	0.0441	0.0441	0	10000	5000	POI	Dunnett	0.6	0	0	0	1	6	12	12	12
het	0.0634	0.0433	0.0433	0	10000	5000	POI	Dunnett	0.6	0	0	0	1	6	12	12	12
het_log	0.0631	0.0432	0.0432	0	10000	5000	POI	Dunnett	0.6	0	0	0	1	6	12	12	12
het_sqrt	0.065	0.0446	0.0446	0	10000	5000	POI	Dunnett	0.6	0	0	0	1	6	12	12	12
hom	0.0708	0.0518	0.0518	0	10000	5000	POI	Dunnett	0.6	0	0	0	1	6	12	12	12
nb	0.0626	0.0447	0.0447	0	10000	5000	POI	Dunnett	0.6	0	0	0	1	6	12	12	12
poi	0.0709	0.0513	0.0513	0	10000	5000	POI	Dunnett	0.6	0	0	0	1	6	12	12	12
q_poi	0.084	0.0596	0.0596	0	10000	5000	POI	Dunnett	0.6	0	0	0	1	6	12	12	12
boot	0.0557	0.0351	0.0351	0	10000	5000	POI	Dunnett	0.6	0	0	0	1	10	12	12	12
het	0.0556	0.0358	0.0358	0	10000	5000	POI	Dunnett	0.6	0	0	0	1	10	12	12	12
het_log	0.0561	0.0362	0.0362	0	10000	5000	POI	Dunnett	0.6	0	0	0	1	10	12	12	12
het_sqrt	0.0562	0.0361	0.0361	0	10000	5000	POI	Dunnett	0.6	0	0	0	1	10	12	12	12
hom	0.0621	0.042	0.042	0	10000	5000	POI	Dunnett	0.6	0	0	0	1	10	12	12	12
nb	0.0558	0.0369	0.0369	0	10000	5000	POI	Dunnett	0.6	0	0	0	1	10	12	12	12
poi	0.0631	0.0413	0.0413	0	10000	5000	POI	Dunnett	0.6	0	0	0	1	10	12	12	12
q_poi	0.0746	0.0491	0.0491	0	10000	5000	POI	Dunnett	0.6	0	0	0	1	10	12	12	12
boot	0.2159	0.1982	0.1982	0	10000	5000	POI	Dunnett	0.6	0	0	0	2	1	12	16	22
het	0.2086	0.1955	0.1955	0	10000	5000	POI	Dunnett	0.6	0	0	0	2	1	12	16	22
het_log	0.198	0.1789	0.1789	0	10000	5000	POI	Dunnett	0.6	0	0	0	2	1	12	16	22
het_sqrt	0.2048	0.1867	0.1867	0	10000	5000	POI	Dunnett	0.6	0	0	0	2	1	12	16	22
hom	0.2333	0.2214	0.2214	0	10000	5000	POI	Dunnett	0.6	0	0	0	2	1	12	16	22
nb	0.1849	0.171	0.171	0	10000	5000	POI	Dunnett	0.6	0	0	0	2	1	12	16	22
poi	0.2011	0.1862	0.1862	0	10000	5000	POI	Dunnett	0.6	0	0	0	2	1	12	16	22
q_poi	0.2105	0.1918	0.1918	0	10000	5000	POI	Dunnett	0.6	0	0	0	2	1	12	16	22
boot	0.0704	0.0515	0.0515	0	10000	5000	POI	Dunnett	0.6	0	0	0	2	6	12	16	22
het	0.0762	0.057	0.057	0	10000	5000	POI	Dunnett	0.6	0	0	0	2	6	12	16	22
het_log	0.0711	0.0487	0.0487	0	10000	5000	POI	Dunnett	0.6	0	0	0	2	6	12	16	22
het_sqrt	0.0749	0.0543	0.0543	0	10000	5000	POI	Dunnett	0.6	0	0	0	2	6	12	16	22
hom	0.0783	0.0598	0.0598	0	10000	5000	POI	Dunnett	0.6	0	0	0	2	6	12	16	22
nb	0.0689	0.0517	0.0517	0	10000	5000	POI	Dunnett	0.6	0	0	0	2	6	12	16	22
poi	0.078	0.0591	0.0591	0	10000	5000	POI	Dunnett	0.6	0	0	0	2	6	12	16	22
q_poi	0.0874	0.0653	0.0653	0	10000	5000	POI	Dunnett	0.6	0	0	0	2	6	12	16	22
boot	0.0651	0.0441	0.0441	0	10000	5000	POI	Dunnett	0.6	0	0	0	2	10	12	16	22
het	0.0686	0.0464	0.0464	0	10000	5000	POI	Dunnett	0.6	0	0	0	2	10	12	16	22
het_log	0.064	0.0422	0.0422	0	10000	5000	POI	Dunnett	0.6	0	0	0	2	10	12	16	22
het_sqrt	0.0662	0.0447	0.0447	0	10000	5000	POI	Dunnett	0.6	0	0	0	2	10	12	16	22
hom	0.0718	0.0496	0.0496	0	10000	5000	POI	Dunnett	0.6	0	0	0	2	10	12	16	22
nb	0.065	0.0454	0.0454	0	10000	5000	POI	Dunnett	0.6	0	0	0	2	10	12	16	22
poi	0.071	0.0493	0.0493	0	10000	5000	POI	Dunnett	0.6	0	0	0	2	10	12	16	22
q_poi	0.0793	0.0552	0.0552	0	10000	5000	POI	Dunnett	0.6	0	0	0	2	10	12	16	22
boot	0.2944	0.2787	0.2787	0	10000	5000	POI	Dunnett	0.8	0	0	0	1	1	12	12	12
het	0.2518	0.2367	0.2367	0	10000	5000	POI	Dunnett	0.8	0	0	0	1	1	12	12	12
het_log	0.2536	0.2381	0.2381	0	10000	5000	POI	Dunnett	0.8	0	0	0	1	1	12	12	12
het_sqrt	0.2575	0.2423	0.2423	0	10000	5000	POI	Dunnett	0.8	0	0	0	1	1	12	12	12
hom	0.309	0.2998	0.2998	0	10000	5000	POI	Dunnett	0.8	0	0	0	1	1	12	12	12
nb	0.2586	0.25	0.25	0	10000	5000	POI	Dunnett	0.8	0	0	0	1	1	12	12	12
poi	0.2805	0.2714	0.2714	0	10000	5000	POI	Dunnett	0.8	0	0	0	1	1	12	12	12
q_poi	0.2943	0.2788	0.2788	0	10000	5000	POI	Dunnett	0.8	0	0	0	1	1	12	12	12
boot	0.0809	0.0623	0.0623	0	10000	5000	POI	Dunnett	0.8	0	0	0	1	6	12	12	12
het	0.0795	0.0608	0.0608	0	10000	5000	POI	Dunnett	0.8	0	0	0	1	6	12	12	12
het_log	0.0797	0.06	0.06	0	10000	5000	POI	Dunnett	0.8	0	0	0	1	6	12	12	12
het_sqrt	0.0806	0.0606	0.0606	0	10000	5000	POI	Dunnett	0.8	0	0	0	1	6	12	12	12
hom	0.0894	0.0717	0.0717	0	10000	5000	POI	Dunnett	0.8	0	0	0	1	6	12	12	12
nb	0.0817	0.0654	0.0654	0	10000	5000	POI	Dunnett	0.8	0	0	0	1	6	12	12	12
poi	0.0913	0.0732	0.0732	0	10000	5000	POI	Dunnett	0.8	0	0	0	1	6	12	12	12
q_poi	0.1037	0.0807	0.0807	0	10000	5000	POI	Dunnett	0.8	0	0	0	1	6	12	12	12
boot	0.0639	0.0458	0.0458	0	10000	5000	POI	Dunnett	0.8	0	0	0	1	10	12	12	12
het	0.0651	0.046	0.046	0	10000	5000	POI	Dunnett	0.8	0	0	0	1	10	12	12	12
het_log	0.066	0.0462	0.0462	0	10000	5000	POI	Dunnett	0.8	0	0	0	1	10	12	12	12
het_sqrt	0.0666	0.0476	0.0476	0	10000	5000	POI	Dunnett	0.8	0	0	0	1	10	12	12	12
hom	0.0747	0.0556	0.0556	0	10000	5000	POI	Dunnett	0.8	0	0	0	1	10	12	12	12
nb	0.069	0.0499	0.0499	0	10000	5000	POI	Dunnett	0.8	0	0	0	1	10	12	12	12
poi	0.0756	0.055	0.055	0	10000	5000	POI	Dunnett	0.8	0	0	0	1	10	12	12	12
q_poi	0.0908	0.065	0.065	0	10000	5000	POI	Dunnett	0.8	0	0	0	1	10	12	12	12
boot	0.3191	0.3032	0.3032	0	10000	5000	POI	Dunnett	0.8	0	0	0	2	1	12	16	22
het	0.3266	0.3153	0.3153	0	10000	5000	POI	Dunnett	0.8	0	0	0	2	1	12	16	22
het_log	0.307	0.2901	0.2901	0	10000	5000	POI	Dunnett	0.8	0	0	0	2	1	12	16	22
het_sqrt	0.3188	0.3027	0.3027	0	10000	5000	POI	Dunnett	0.8	0	0	0	2	1	12	16	22
hom	0.3686	0.3588	0.3588	0	10000	5000	POI	Dunnett	0.8	0	0	0	2	1	12	16	22
nb	0.3021	0.289	0.289	0	10000	5000	POI	Dunnett	0.8	0	0	0	2	1	12	16	22
poi	0.322	0.3078	0.3078	0	10000	5000	POI	Dunnett	0.8	0	0	0	2	1	12	16	22
q_poi	0.3278	0.3106	0.3106	0	10000	5000	POI	Dunnett	0.8	0	0	0	2	1	12	16	22
boot	0.0923	0.0748	0.0748	0	10000	5000	POI	Dunnett	0.8	0	0	0	2	6	12	16	22
het	0.0991	0.081	0.081	0	10000	5000	POI	Dunnett	0.8	0	0	0	2	6	12	16	22
het_log	0.0927	0.0706	0.0706	0	10000	5000	POI	Dunnett	0.8	0	0	0	2	6	12	16	22
het_sqrt	0.097	0.0773	0.0773	0	10000	5000	POI	Dunnett	0.8	0	0	0	2	6	12	16	22
hom	0.1051	0.0884	0.0884	0	10000	5000	POI	Dunnett	0.8	0	0	0	2	6	12	16	22
nb	0.092	0.0766	0.0766	0	10000	5000	POI	Dunnett	0.8	0	0	0	2	6	12	16	22
poi	0.103	0.0858	0.0858	0	10000	5000	POI	Dunnett	0.8	0	0	0	2	6	12	16	22
q_poi	0.112	0.0915	0.0915	0	10000	5000	POI	Dunnett	0.8	0	0	0	2	6	12	16	22
boot	0.0762	0.0564	0.0564	0	10000	5000	POI	Dunnett	0.8	0	0	0	2	10	12	16	22
het	0.0812	0.0611	0.0611	0	10000	5000	POI	Dunnett	0.8	0	0	0	2	10	12	16	22
het_log	0.0776	0.0545	0.0545	0	10000	5000	POI	Dunnett	0.8	0	0	0	2	10	12	16	22
het_sqrt	0.0808	0.0588	0.0588	0	10000	5000	POI	Dunnett	0.8	0	0	0	2	10	12	16	22
hom	0.0841	0.0625	0.0625	0	10000	5000	POI	Dunnett	0.8	0	0	0	2	10	12	16	22
nb	0.0755	0.0566	0.0566	0	10000	5000	POI	Dunnett	0.8	0	0	0	2	10	12	16	22
poi	0.0834	0.0627	0.0627	0	10000	5000	POI	Dunnett	0.8	0	0	0	2	10	12	16	22
q_poi	0.0925	0.0677	0.0677	0	10000	5000	POI	Dunnett	0.8	0	0	0	2	10	12	16	22
boot	0.4104	0.3955	0.3955	0	10000	5000	POI	Dunnett	1	0	0	0	1	1	12	12	12
het	0.3681	0.3544	0.3544	0	10000	5000	POI	Dunnett	1	0	0	0	1	1	12	12	12
het_log	0.3667	0.3522	0.3522	0	10000	5000	POI	Dunnett	1	0	0	0	1	1	12	12	12
het_sqrt	0.3743	0.3601	0.3601	0	10000	5000	POI	Dunnett	1	0	0	0	1	1	12	12	12
hom	0.4476	0.441	0.441	0	10000	5000	POI	Dunnett	1	0	0	0	1	1	12	12	12
nb	0.3821	0.3746	0.3746	0	10000	5000	POI	Dunnett	1	0	0	0	1	1	12	12	12
poi	0.4069	0.3989	0.3989	0	10000	5000	POI	Dunnett	1	0	0	0	1	1	12	12	12
q_poi	0.4226	0.4095	0.4095	0	10000	5000	POI	Dunnett	1	0	0	0	1	1	12	12	12
boot	0.1037	0.0858	0.0858	0	10000	5000	POI	Dunnett	1	0	0	0	1	6	12	12	12
het	0.1024	0.0843	0.0843	0	10000	5000	POI	Dunnett	1	0	0	0	1	6	12	12	12
het_log	0.102	0.0835	0.0835	0	10000	5000	POI	Dunnett	1	0	0	0	1	6	12	12	12
het_sqrt	0.1049	0.0866	0.0866	0	10000	5000	POI	Dunnett	1	0	0	0	1	6	12	12	12
hom	0.1156	0.0994	0.0994	0	10000	5000	POI	Dunnett	1	0	0	0	1	6	12	12	12
nb	0.1082	0.0925	0.0925	0	10000	5000	POI	Dunnett	1	0	0	0	1	6	12	12	12
poi	0.1186	0.1017	0.1017	0	10000	5000	POI	Dunnett	1	0	0	0	1	6	12	12	12
q_poi	0.1334	0.1119	0.1119	0	10000	5000	POI	Dunnett	1	0	0	0	1	6	12	12	12
boot	0.0791	0.0604	0.0604	0	10000	5000	POI	Dunnett	1	0	0	0	1	10	12	12	12
het	0.0832	0.0625	0.0625	0	10000	5000	POI	Dunnett	1	0	0	0	1	10	12	12	12
het_log	0.0827	0.0621	0.0621	0	10000	5000	POI	Dunnett	1	0	0	0	1	10	12	12	12
het_sqrt	0.0838	0.0632	0.0632	0	10000	5000	POI	Dunnett	1	0	0	0	1	10	12	12	12
hom	0.0915	0.073	0.073	0	10000	5000	POI	Dunnett	1	0	0	0	1	10	12	12	12
nb	0.0826	0.0641	0.0641	0	10000	5000	POI	Dunnett	1	0	0	0	1	10	12	12	12
poi	0.0924	0.0708	0.0708	0	10000	5000	POI	Dunnett	1	0	0	0	1	10	12	12	12
q_poi	0.1082	0.0834	0.0834	0	10000	5000	POI	Dunnett	1	0	0	0	1	10	12	12	12
boot	0.4404	0.4256	0.4256	0	10000	5000	POI	Dunnett	1	0	0	0	2	1	12	16	22
het	0.4601	0.4505	0.4505	0	10000	5000	POI	Dunnett	1	0	0	0	2	1	12	16	22
het_log	0.4368	0.4213	0.4213	0	10000	5000	POI	Dunnett	1	0	0	0	2	1	12	16	22
het_sqrt	0.4523	0.4381	0.4381	0	10000	5000	POI	Dunnett	1	0	0	0	2	1	12	16	22
hom	0.5197	0.5118	0.5118	0	10000	5000	POI	Dunnett	1	0	0	0	2	1	12	16	22
nb	0.431	0.4182	0.4182	0	10000	5000	POI	Dunnett	1	0	0	0	2	1	12	16	22
poi	0.4526	0.439	0.439	0	10000	5000	POI	Dunnett	1	0	0	0	2	1	12	16	22
q_poi	0.464	0.4471	0.4471	0	10000	5000	POI	Dunnett	1	0	0	0	2	1	12	16	22
boot	0.1198	0.1029	0.1029	0	10000	5000	POI	Dunnett	1	0	0	0	2	6	12	16	22
het	0.1286	0.1116	0.1116	0	10000	5000	POI	Dunnett	1	0	0	0	2	6	12	16	22
het_log	0.1189	0.0975	0.0975	0	10000	5000	POI	Dunnett	1	0	0	0	2	6	12	16	22
het_sqrt	0.1256	0.1067	0.1067	0	10000	5000	POI	Dunnett	1	0	0	0	2	6	12	16	22
hom	0.1372	0.1221	0.1221	0	10000	5000	POI	Dunnett	1	0	0	0	2	6	12	16	22
nb	0.1261	0.1116	0.1116	0	10000	5000	POI	Dunnett	1	0	0	0	2	6	12	16	22
poi	0.1374	0.1212	0.1212	0	10000	5000	POI	Dunnett	1	0	0	0	2	6	12	16	22
q_poi	0.1485	0.1296	0.1296	0	10000	5000	POI	Dunnett	1	0	0	0	2	6	12	16	22
boot	0.0944	0.0753	0.0753	0	10000	5000	POI	Dunnett	1	0	0	0	2	10	12	16	22
het	0.1013	0.0819	0.0819	0	10000	5000	POI	Dunnett	1	0	0	0	2	10	12	16	22
het_log	0.0956	0.0736	0.0736	0	10000	5000	POI	Dunnett	1	0	0	0	2	10	12	16	22
het_sqrt	0.0983	0.0775	0.0775	0	10000	5000	POI	Dunnett	1	0	0	0	2	10	12	16	22
hom	0.1073	0.0867	0.0867	0	10000	5000	POI	Dunnett	1	0	0	0	2	10	12	16	22
nb	0.0931	0.0749	0.0749	0	10000	5000	POI	Dunnett	1	0	0	0	2	10	12	16	22
poi	0.1019	0.0822	0.0822	0	10000	5000	POI	Dunnett	1	0	0	0	2	10	12	16	22
q_poi	0.1158	0.0921	0.0921	0	10000	5000	POI	Dunnett	1	0	0	0	2	10	12	16	22
boot	0.5274	0.5153	0.5153	0	10000	5000	POI	Dunnett	1.2	0	0	0	1	1	12	12	12
het	0.4894	0.4774	0.4774	0	10000	5000	POI	Dunnett	1.2	0	0	0	1	1	12	12	12
het_log	0.4883	0.4755	0.4755	0	10000	5000	POI	Dunnett	1.2	0	0	0	1	1	12	12	12
het_sqrt	0.4984	0.4856	0.4856	0	10000	5000	POI	Dunnett	1.2	0	0	0	1	1	12	12	12
hom	0.5817	0.577	0.577	0	10000	5000	POI	Dunnett	1.2	0	0	0	1	1	12	12	12
nb	0.5155	0.5089	0.5089	0	10000	5000	POI	Dunnett	1.2	0	0	0	1	1	12	12	12
poi	0.5389	0.5318	0.5318	0	10000	5000	POI	Dunnett	1.2	0	0	0	1	1	12	12	12
q_poi	0.5502	0.5383	0.5383	0	10000	5000	POI	Dunnett	1.2	0	0	0	1	1	12	12	12
boot	0.1352	0.1187	0.1187	0	10000	5000	POI	Dunnett	1.2	0	0	0	1	6	12	12	12
het	0.1335	0.1167	0.1167	0	10000	5000	POI	Dunnett	1.2	0	0	0	1	6	12	12	12
het_log	0.131	0.1136	0.1136	0	10000	5000	POI	Dunnett	1.2	0	0	0	1	6	12	12	12
het_sqrt	0.1355	0.1182	0.1182	0	10000	5000	POI	Dunnett	1.2	0	0	0	1	6	12	12	12
hom	0.1559	0.1404	0.1404	0	10000	5000	POI	Dunnett	1.2	0	0	0	1	6	12	12	12
nb	0.1433	0.1284	0.1284	0	10000	5000	POI	Dunnett	1.2	0	0	0	1	6	12	12	12
poi	0.1561	0.1397	0.1397	0	10000	5000	POI	Dunnett	1.2	0	0	0	1	6	12	12	12
q_poi	0.1715	0.1508	0.1508	0	10000	5000	POI	Dunnett	1.2	0	0	0	1	6	12	12	12
boot	0.0957	0.0778	0.0778	0	10000	5000	POI	Dunnett	1.2	0	0	0	1	10	12	12	12
het	0.0977	0.0792	0.0792	0	10000	5000	POI	Dunnett	1.2	0	0	0	1	10	12	12	12
het_log	0.0968	0.0784	0.0784	0	10000	5000	POI	Dunnett	1.2	0	0	0	1	10	12	12	12
het_sqrt	0.1002	0.0811	0.0811	0	10000	5000	POI	Dunnett	1.2	0	0	0	1	10	12	12	12
hom	0.1097	0.0909	0.0909	0	10000	5000	POI	Dunnett	1.2	0	0	0	1	10	12	12	12
nb	0.1024	0.0845	0.0845	0	10000	5000	POI	Dunnett	1.2	0	0	0	1	10	12	12	12
poi	0.1125	0.0929	0.0929	0	10000	5000	POI	Dunnett	1.2	0	0	0	1	10	12	12	12
q_poi	0.127	0.1022	0.1022	0	10000	5000	POI	Dunnett	1.2	0	0	0	1	10	12	12	12
boot	0.5675	0.554	0.554	0	10000	5000	POI	Dunnett	1.2	0	0	0	2	1	12	16	22
het	0.5969	0.5882	0.5882	0	10000	5000	POI	Dunnett	1.2	0	0	0	2	1	12	16	22
het_log	0.5643	0.5498	0.5498	0	10000	5000	POI	Dunnett	1.2	0	0	0	2	1	12	16	22
het_sqrt	0.5857	0.5727	0.5727	0	10000	5000	POI	Dunnett	1.2	0	0	0	2	1	12	16	22
hom	0.6689	0.6622	0.6622	0	10000	5000	POI	Dunnett	1.2	0	0	0	2	1	12	16	22
nb	0.5779	0.5654	0.5654	0	10000	5000	POI	Dunnett	1.2	0	0	0	2	1	12	16	22
poi	0.6015	0.5887	0.5887	0	10000	5000	POI	Dunnett	1.2	0	0	0	2	1	12	16	22
q_poi	0.6056	0.5898	0.5898	0	10000	5000	POI	Dunnett	1.2	0	0	0	2	1	12	16	22
boot	0.1558	0.14	0.14	0	10000	5000	POI	Dunnett	1.2	0	0	0	2	6	12	16	22
het	0.1673	0.1517	0.1517	0	10000	5000	POI	Dunnett	1.2	0	0	0	2	6	12	16	22
het_log	0.1525	0.1319	0.1319	0	10000	5000	POI	Dunnett	1.2	0	0	0	2	6	12	16	22
het_sqrt	0.1593	0.1413	0.1413	0	10000	5000	POI	Dunnett	1.2	0	0	0	2	6	12	16	22
hom	0.1829	0.1696	0.1696	0	10000	5000	POI	Dunnett	1.2	0	0	0	2	6	12	16	22
nb	0.1645	0.1506	0.1506	0	10000	5000	POI	Dunnett	1.2	0	0	0	2	6	12	16	22
poi	0.1765	0.1613	0.1613	0	10000	5000	POI	Dunnett	1.2	0	0	0	2	6	12	16	22
q_poi	0.1904	0.1723	0.1723	0	10000	5000	POI	Dunnett	1.2	0	0	0	2	6	12	16	22
boot	0.1117	0.095	0.095	0	10000	5000	POI	Dunnett	1.2	0	0	0	2	10	12	16	22
het	0.1176	0.1011	0.1011	0	10000	5000	POI	Dunnett	1.2	0	0	0	2	10	12	16	22
het_log	0.1104	0.0903	0.0903	0	10000	5000	POI	Dunnett	1.2	0	0	0	2	10	12	16	22
het_sqrt	0.116	0.0972	0.0972	0	10000	5000	POI	Dunnett	1.2	0	0	0	2	10	12	16	22
hom	0.1246	0.1073	0.1073	0	10000	5000	POI	Dunnett	1.2	0	0	0	2	10	12	16	22
nb	0.1113	0.0949	0.0949	0	10000	5000	POI	Dunnett	1.2	0	0	0	2	10	12	16	22
poi	0.1216	0.1038	0.1038	0	10000	5000	POI	Dunnett	1.2	0	0	0	2	10	12	16	22
q_poi	0.1372	0.1154	0.1154	0	10000	5000	POI	Dunnett	1.2	0	0	0	2	10	12	16	22
boot	0.6407	0.6306	0.6306	0	10000	5000	POI	Dunnett	1.4	0	0	0	1	1	12	12	12
het	0.6081	0.5976	0.5976	0	10000	5000	POI	Dunnett	1.4	0	0	0	1	1	12	12	12
het_log	0.599	0.588	0.588	0	10000	5000	POI	Dunnett	1.4	0	0	0	1	1	12	12	12
het_sqrt	0.6119	0.6007	0.6007	0	10000	5000	POI	Dunnett	1.4	0	0	0	1	1	12	12	12
hom	0.7006	0.6967	0.6967	0	10000	5000	POI	Dunnett	1.4	0	0	0	1	1	12	12	12
nb	0.6425	0.6368	0.6368	0	10000	5000	POI	Dunnett	1.4	0	0	0	1	1	12	12	12
poi	0.6675	0.6617	0.6617	0	10000	5000	POI	Dunnett	1.4	0	0	0	1	1	12	12	12
q_poi	0.6703	0.6605	0.6605	0	10000	5000	POI	Dunnett	1.4	0	0	0	1	1	12	12	12
boot	0.1716	0.156	0.156	0	10000	5000	POI	Dunnett	1.4	0	0	0	1	6	12	12	12
het	0.1714	0.1551	0.1551	0	10000	5000	POI	Dunnett	1.4	0	0	0	1	6	12	12	12
het_log	0.1657	0.1495	0.1495	0	10000	5000	POI	Dunnett	1.4	0	0	0	1	6	12	12	12
het_sqrt	0.1709	0.1545	0.1545	0	10000	5000	POI	Dunnett	1.4	0	0	0	1	6	12	12	12
hom	0.1977	0.1839	0.1839	0	10000	5000	POI	Dunnett	1.4	0	0	0	1	6	12	12	12
nb	0.1843	0.1705	0.1705	0	10000	5000	POI	Dunnett	1.4	0	0	0	1	6	12	12	12
poi	0.1991	0.1841	0.1841	0	10000	5000	POI	Dunnett	1.4	0	0	0	1	6	12	12	12
q_poi	0.216	0.1968	0.1968	0	10000	5000	POI	Dunnett	1.4	0	0	0	1	6	12	12	12
boot	0.1207	0.1053	0.1053	0	10000	5000	POI	Dunnett	1.4	0	0	0	1	10	12	12	12
het	0.1222	0.1046	0.1046	0	10000	5000	POI	Dunnett	1.4	0	0	0	1	10	12	12	12
het_log	0.1193	0.1016	0.1016	0	10000	5000	POI	Dunnett	1.4	0	0	0	1	10	12	12	12
het_sqrt	0.1232	0.1054	0.1054	0	10000	5000	POI	Dunnett	1.4	0	0	0	1	10	12	12	12
hom	0.1393	0.121	0.121	0	10000	5000	POI	Dunnett	1.4	0	0	0	1	10	12	12	12
nb	0.1306	0.1135	0.1135	0	10000	5000	POI	Dunnett	1.4	0	0	0	1	10	12	12	12
poi	0.143	0.124	0.124	0	10000	5000	POI	Dunnett	1.4	0	0	0	1	10	12	12	12
q_poi	0.1572	0.1338	0.1338	0	10000	5000	POI	Dunnett	1.4	0	0	0	1	10	12	12	12
boot	0.6888	0.6766	0.6766	0	10000	5000	POI	Dunnett	1.4	0	0	0	2	1	12	16	22
het	0.7216	0.7137	0.7137	0	10000	5000	POI	Dunnett	1.4	0	0	0	2	1	12	16	22
het_log	0.6848	0.6718	0.6718	0	10000	5000	POI	Dunnett	1.4	0	0	0	2	1	12	16	22
het_sqrt	0.708	0.6963	0.6963	0	10000	5000	POI	Dunnett	1.4	0	0	0	2	1	12	16	22
hom	0.7854	0.7799	0.7799	0	10000	5000	POI	Dunnett	1.4	0	0	0	2	1	12	16	22
nb	0.7096	0.698	0.698	0	10000	5000	POI	Dunnett	1.4	0	0	0	2	1	12	16	22
poi	0.7295	0.7176	0.7176	0	10000	5000	POI	Dunnett	1.4	0	0	0	2	1	12	16	22
q_poi	0.7302	0.7164	0.7164	0	10000	5000	POI	Dunnett	1.4	0	0	0	2	1	12	16	22
boot	0.1996	0.1851	0.1851	0	10000	5000	POI	Dunnett	1.4	0	0	0	2	6	12	16	22
het	0.2131	0.1985	0.1985	0	10000	5000	POI	Dunnett	1.4	0	0	0	2	6	12	16	22
het_log	0.1939	0.1743	0.1743	0	10000	5000	POI	Dunnett	1.4	0	0	0	2	6	12	16	22
het_sqrt	0.2059	0.1892	0.1892	0	10000	5000	POI	Dunnett	1.4	0	0	0	2	6	12	16	22
hom	0.233	0.2201	0.2201	0	10000	5000	POI	Dunnett	1.4	0	0	0	2	6	12	16	22
nb	0.2083	0.1951	0.1951	0	10000	5000	POI	Dunnett	1.4	0	0	0	2	6	12	16	22
poi	0.2228	0.2084	0.2084	0	10000	5000	POI	Dunnett	1.4	0	0	0	2	6	12	16	22
q_poi	0.2368	0.2195	0.2195	0	10000	5000	POI	Dunnett	1.4	0	0	0	2	6	12	16	22
boot	0.1402	0.1235	0.1235	0	10000	5000	POI	Dunnett	1.4	0	0	0	2	10	12	16	22
het	0.1511	0.1348	0.1348	0	10000	5000	POI	Dunnett	1.4	0	0	0	2	10	12	16	22
het_log	0.1407	0.1207	0.1207	0	10000	5000	POI	Dunnett	1.4	0	0	0	2	10	12	16	22
het_sqrt	0.149	0.1299	0.1299	0	10000	5000	POI	Dunnett	1.4	0	0	0	2	10	12	16	22
hom	0.1631	0.1466	0.1466	0	10000	5000	POI	Dunnett	1.4	0	0	0	2	10	12	16	22
nb	0.1483	0.1328	0.1328	0	10000	5000	POI	Dunnett	1.4	0	0	0	2	10	12	16	22
poi	0.1606	0.1439	0.1439	0	10000	5000	POI	Dunnett	1.4	0	0	0	2	10	12	16	22
q_poi	0.1722	0.153	0.153	0	10000	5000	POI	Dunnett	1.4	0	0	0	2	10	12	16	22
boot	0.739	0.7305	0.7305	0	10000	5000	POI	Dunnett	1.6	0	0	0	1	1	12	12	12
het	0.712	0.7027	0.7027	0	10000	5000	POI	Dunnett	1.6	0	0	0	1	1	12	12	12
het_log	0.6999	0.6903	0.6903	0	10000	5000	POI	Dunnett	1.6	0	0	0	1	1	12	12	12
het_sqrt	0.7147	0.7048	0.7048	0	10000	5000	POI	Dunnett	1.6	0	0	0	1	1	12	12	12
hom	0.7986	0.7955	0.7955	0	10000	5000	POI	Dunnett	1.6	0	0	0	1	1	12	12	12
nb	0.7522	0.7476	0.7476	0	10000	5000	POI	Dunnett	1.6	0	0	0	1	1	12	12	12
poi	0.7742	0.7693	0.7693	0	10000	5000	POI	Dunnett	1.6	0	0	0	1	1	12	12	12
q_poi	0.7716	0.7637	0.7637	0	10000	5000	POI	Dunnett	1.6	0	0	0	1	1	12	12	12
boot	0.2147	0.2	0.2	0	10000	5000	POI	Dunnett	1.6	0	0	0	1	6	12	12	12
het	0.2139	0.1992	0.1992	0	10000	5000	POI	Dunnett	1.6	0	0	0	1	6	12	12	12
het_log	0.2095	0.1945	0.1945	0	10000	5000	POI	Dunnett	1.6	0	0	0	1	6	12	12	12
het_sqrt	0.2156	0.2003	0.2003	0	10000	5000	POI	Dunnett	1.6	0	0	0	1	6	12	12	12
hom	0.2498	0.2369	0.2369	0	10000	5000	POI	Dunnett	1.6	0	0	0	1	6	12	12	12
nb	0.2325	0.2194	0.2194	0	10000	5000	POI	Dunnett	1.6	0	0	0	1	6	12	12	12
poi	0.2493	0.2351	0.2351	0	10000	5000	POI	Dunnett	1.6	0	0	0	1	6	12	12	12
q_poi	0.2707	0.2517	0.2517	0	10000	5000	POI	Dunnett	1.6	0	0	0	1	6	12	12	12
boot	0.1435	0.1271	0.1271	0	10000	5000	POI	Dunnett	1.6	0	0	0	1	10	12	12	12
het	0.1449	0.128	0.128	0	10000	5000	POI	Dunnett	1.6	0	0	0	1	10	12	12	12
het_log	0.1434	0.1271	0.1271	0	10000	5000	POI	Dunnett	1.6	0	0	0	1	10	12	12	12
het_sqrt	0.1459	0.1288	0.1288	0	10000	5000	POI	Dunnett	1.6	0	0	0	1	10	12	12	12
hom	0.1632	0.1476	0.1476	0	10000	5000	POI	Dunnett	1.6	0	0	0	1	10	12	12	12
nb	0.1531	0.1368	0.1368	0	10000	5000	POI	Dunnett	1.6	0	0	0	1	10	12	12	12
poi	0.1678	0.1493	0.1493	0	10000	5000	POI	Dunnett	1.6	0	0	0	1	10	12	12	12
q_poi	0.1841	0.162	0.162	0	10000	5000	POI	Dunnett	1.6	0	0	0	1	10	12	12	12
boot	0.7872	0.7771	0.7771	0	10000	5000	POI	Dunnett	1.6	0	0	0	2	1	12	16	22
het	0.8171	0.8102	0.8102	0	10000	5000	POI	Dunnett	1.6	0	0	0	2	1	12	16	22
het_log	0.7826	0.7716	0.7716	0	10000	5000	POI	Dunnett	1.6	0	0	0	2	1	12	16	22
het_sqrt	0.8046	0.7947	0.7947	0	10000	5000	POI	Dunnett	1.6	0	0	0	2	1	12	16	22
hom	0.8712	0.8672	0.8672	0	10000	5000	POI	Dunnett	1.6	0	0	0	2	1	12	16	22
nb	0.8122	0.8019	0.8019	0	10000	5000	POI	Dunnett	1.6	0	0	0	2	1	12	16	22
poi	0.8301	0.8194	0.8194	0	10000	5000	POI	Dunnett	1.6	0	0	0	2	1	12	16	22
q_poi	0.8282	0.8167	0.8167	0	10000	5000	POI	Dunnett	1.6	0	0	0	2	1	12	16	22
boot	0.2467	0.2335	0.2335	0	10000	5000	POI	Dunnett	1.6	0	0	0	2	6	12	16	22
het	0.2666	0.2531	0.2531	0	10000	5000	POI	Dunnett	1.6	0	0	0	2	6	12	16	22
het_log	0.2439	0.2252	0.2252	0	10000	5000	POI	Dunnett	1.6	0	0	0	2	6	12	16	22
het_sqrt	0.2606	0.2447	0.2447	0	10000	5000	POI	Dunnett	1.6	0	0	0	2	6	12	16	22
hom	0.2898	0.2776	0.2776	0	10000	5000	POI	Dunnett	1.6	0	0	0	2	6	12	16	22
nb	0.2674	0.2543	0.2543	0	10000	5000	POI	Dunnett	1.6	0	0	0	2	6	12	16	22
poi	0.285	0.2709	0.2709	0	10000	5000	POI	Dunnett	1.6	0	0	0	2	6	12	16	22
q_poi	0.2945	0.278	0.278	0	10000	5000	POI	Dunnett	1.6	0	0	0	2	6	12	16	22
boot	0.171	0.1538	0.1538	0	10000	5000	POI	Dunnett	1.6	0	0	0	2	10	12	16	22
het	0.1809	0.1645	0.1645	0	10000	5000	POI	Dunnett	1.6	0	0	0	2	10	12	16	22
het_log	0.1688	0.1496	0.1496	0	10000	5000	POI	Dunnett	1.6	0	0	0	2	10	12	16	22
het_sqrt	0.175	0.1571	0.1571	0	10000	5000	POI	Dunnett	1.6	0	0	0	2	10	12	16	22
hom	0.1945	0.1774	0.1774	0	10000	5000	POI	Dunnett	1.6	0	0	0	2	10	12	16	22
nb	0.1802	0.1635	0.1635	0	10000	5000	POI	Dunnett	1.6	0	0	0	2	10	12	16	22
poi	0.1926	0.1747	0.1747	0	10000	5000	POI	Dunnett	1.6	0	0	0	2	10	12	16	22
q_poi	0.2052	0.1841	0.1841	0	10000	5000	POI	Dunnett	1.6	0	0	0	2	10	12	16	22
boot	0.8156	0.8086	0.8086	0	10000	5000	POI	Dunnett	1.8	0	0	0	1	1	12	12	12
het	0.7987	0.791	0.791	0	10000	5000	POI	Dunnett	1.8	0	0	0	1	1	12	12	12
het_log	0.7878	0.7791	0.7791	0	10000	5000	POI	Dunnett	1.8	0	0	0	1	1	12	12	12
het_sqrt	0.7985	0.7898	0.7898	0	10000	5000	POI	Dunnett	1.8	0	0	0	1	1	12	12	12
hom	0.868	0.8661	0.8661	0	10000	5000	POI	Dunnett	1.8	0	0	0	1	1	12	12	12
nb	0.8335	0.8297	0.8297	0	10000	5000	POI	Dunnett	1.8	0	0	0	1	1	12	12	12
poi	0.8526	0.8486	0.8486	0	10000	5000	POI	Dunnett	1.8	0	0	0	1	1	12	12	12
q_poi	0.846	0.84	0.84	0	10000	5000	POI	Dunnett	1.8	0	0	0	1	1	12	12	12
boot	0.2606	0.2471	0.2471	0	10000	5000	POI	Dunnett	1.8	0	0	0	1	6	12	12	12
het	0.2622	0.2484	0.2484	0	10000	5000	POI	Dunnett	1.8	0	0	0	1	6	12	12	12
het_log	0.2523	0.2382	0.2382	0	10000	5000	POI	Dunnett	1.8	0	0	0	1	6	12	12	12
het_sqrt	0.2613	0.247	0.247	0	10000	5000	POI	Dunnett	1.8	0	0	0	1	6	12	12	12
hom	0.3035	0.2918	0.2918	0	10000	5000	POI	Dunnett	1.8	0	0	0	1	6	12	12	12
nb	0.2826	0.2702	0.2702	0	10000	5000	POI	Dunnett	1.8	0	0	0	1	6	12	12	12
poi	0.3033	0.2897	0.2897	0	10000	5000	POI	Dunnett	1.8	0	0	0	1	6	12	12	12
q_poi	0.323	0.3058	0.3058	0	10000	5000	POI	Dunnett	1.8	0	0	0	1	6	12	12	12
boot	0.1741	0.1568	0.1568	0	10000	5000	POI	Dunnett	1.8	0	0	0	1	10	12	12	12
het	0.1786	0.1617	0.1617	0	10000	5000	POI	Dunnett	1.8	0	0	0	1	10	12	12	12
het_log	0.1734	0.157	0.157	0	10000	5000	POI	Dunnett	1.8	0	0	0	1	10	12	12	12
het_sqrt	0.178	0.161	0.161	0	10000	5000	POI	Dunnett	1.8	0	0	0	1	10	12	12	12
hom	0.2015	0.1843	0.1843	0	10000	5000	POI	Dunnett	1.8	0	0	0	1	10	12	12	12
nb	0.1892	0.1717	0.1717	0	10000	5000	POI	Dunnett	1.8	0	0	0	1	10	12	12	12
poi	0.2052	0.1862	0.1862	0	10000	5000	POI	Dunnett	1.8	0	0	0	1	10	12	12	12
q_poi	0.225	0.2031	0.2031	0	10000	5000	POI	Dunnett	1.8	0	0	0	1	10	12	12	12
boot	0.8593	0.851	0.851	0	10000	5000	POI	Dunnett	1.8	0	0	0	2	1	12	16	22
het	0.8842	0.8784	0.8784	0	10000	5000	POI	Dunnett	1.8	0	0	0	2	1	12	16	22
het_log	0.8598	0.8503	0.8503	0	10000	5000	POI	Dunnett	1.8	0	0	0	2	1	12	16	22
het_sqrt	0.8754	0.8672	0.8672	0	10000	5000	POI	Dunnett	1.8	0	0	0	2	1	12	16	22
hom	0.9264	0.924	0.924	0	10000	5000	POI	Dunnett	1.8	0	0	0	2	1	12	16	22
nb	0.8855	0.8771	0.8771	0	10000	5000	POI	Dunnett	1.8	0	0	0	2	1	12	16	22
poi	0.8995	0.8909	0.8909	0	10000	5000	POI	Dunnett	1.8	0	0	0	2	1	12	16	22
q_poi	0.8931	0.8839	0.8839	0	10000	5000	POI	Dunnett	1.8	0	0	0	2	1	12	16	22
boot	0.3028	0.2899	0.2899	0	10000	5000	POI	Dunnett	1.8	0	0	0	2	6	12	16	22
het	0.3242	0.3115	0.3115	0	10000	5000	POI	Dunnett	1.8	0	0	0	2	6	12	16	22
het_log	0.3002	0.2825	0.2825	0	10000	5000	POI	Dunnett	1.8	0	0	0	2	6	12	16	22
het_sqrt	0.3168	0.3017	0.3017	0	10000	5000	POI	Dunnett	1.8	0	0	0	2	6	12	16	22
hom	0.352	0.3404	0.3404	0	10000	5000	POI	Dunnett	1.8	0	0	0	2	6	12	16	22
nb	0.3268	0.314	0.314	0	10000	5000	POI	Dunnett	1.8	0	0	0	2	6	12	16	22
poi	0.3467	0.3329	0.3329	0	10000	5000	POI	Dunnett	1.8	0	0	0	2	6	12	16	22
q_poi	0.356	0.3396	0.3396	0	10000	5000	POI	Dunnett	1.8	0	0	0	2	6	12	16	22
boot	0.2039	0.1872	0.1872	0	10000	5000	POI	Dunnett	1.8	0	0	0	2	10	12	16	22
het	0.2151	0.1995	0.1995	0	10000	5000	POI	Dunnett	1.8	0	0	0	2	10	12	16	22
het_log	0.2038	0.1853	0.1853	0	10000	5000	POI	Dunnett	1.8	0	0	0	2	10	12	16	22
het_sqrt	0.2124	0.1952	0.1952	0	10000	5000	POI	Dunnett	1.8	0	0	0	2	10	12	16	22
hom	0.2384	0.2213	0.2213	0	10000	5000	POI	Dunnett	1.8	0	0	0	2	10	12	16	22
nb	0.2198	0.2037	0.2037	0	10000	5000	POI	Dunnett	1.8	0	0	0	2	10	12	16	22
poi	0.2357	0.2181	0.2181	0	10000	5000	POI	Dunnett	1.8	0	0	0	2	10	12	16	22
q_poi	0.2456	0.2248	0.2248	0	10000	5000	POI	Dunnett	1.8	0	0	0	2	10	12	16	22
boot	0.8745	0.8692	0.8692	0	10000	5000	POI	Dunnett	2	0	0	0	1	1	12	12	12
het	0.8637	0.8578	0.8578	0	10000	5000	POI	Dunnett	2	0	0	0	1	1	12	12	12
het_log	0.8537	0.8468	0.8468	0	10000	5000	POI	Dunnett	2	0	0	0	1	1	12	12	12
het_sqrt	0.868	0.8614	0.8614	0	10000	5000	POI	Dunnett	2	0	0	0	1	1	12	12	12
hom	0.922	0.9207	0.9207	0	10000	5000	POI	Dunnett	2	0	0	0	1	1	12	12	12
nb	0.8967	0.8938	0.8938	0	10000	5000	POI	Dunnett	2	0	0	0	1	1	12	12	12
poi	0.9102	0.907	0.907	0	10000	5000	POI	Dunnett	2	0	0	0	1	1	12	12	12
q_poi	0.9046	0.9	0.9	0	10000	5000	POI	Dunnett	2	0	0	0	1	1	12	12	12
boot	0.3151	0.3022	0.3022	0	10000	5000	POI	Dunnett	2	0	0	0	1	6	12	12	12
het	0.3186	0.3056	0.3056	0	10000	5000	POI	Dunnett	2	0	0	0	1	6	12	12	12
het_log	0.3088	0.2956	0.2956	0	10000	5000	POI	Dunnett	2	0	0	0	1	6	12	12	12
het_sqrt	0.3193	0.3061	0.3061	0	10000	5000	POI	Dunnett	2	0	0	0	1	6	12	12	12
hom	0.3669	0.3564	0.3564	0	10000	5000	POI	Dunnett	2	0	0	0	1	6	12	12	12
nb	0.3471	0.3356	0.3356	0	10000	5000	POI	Dunnett	2	0	0	0	1	6	12	12	12
poi	0.369	0.3564	0.3564	0	10000	5000	POI	Dunnett	2	0	0	0	1	6	12	12	12
q_poi	0.3865	0.3701	0.3701	0	10000	5000	POI	Dunnett	2	0	0	0	1	6	12	12	12
boot	0.2142	0.1999	0.1999	0	10000	5000	POI	Dunnett	2	0	0	0	1	10	12	12	12
het	0.2171	0.2013	0.2013	0	10000	5000	POI	Dunnett	2	0	0	0	1	10	12	12	12
het_log	0.2135	0.1975	0.1975	0	10000	5000	POI	Dunnett	2	0	0	0	1	10	12	12	12
het_sqrt	0.2176	0.2011	0.2011	0	10000	5000	POI	Dunnett	2	0	0	0	1	10	12	12	12
hom	0.2429	0.2282	0.2282	0	10000	5000	POI	Dunnett	2	0	0	0	1	10	12	12	12
nb	0.2334	0.2181	0.2181	0	10000	5000	POI	Dunnett	2	0	0	0	1	10	12	12	12
poi	0.2509	0.233	0.233	0	10000	5000	POI	Dunnett	2	0	0	0	1	10	12	12	12
q_poi	0.2659	0.2455	0.2455	0	10000	5000	POI	Dunnett	2	0	0	0	1	10	12	12	12
boot	0.9094	0.9035	0.9035	0	10000	5000	POI	Dunnett	2	0	0	0	2	1	12	16	22
het	0.9325	0.9281	0.9281	0	10000	5000	POI	Dunnett	2	0	0	0	2	1	12	16	22
het_log	0.913	0.9057	0.9057	0	10000	5000	POI	Dunnett	2	0	0	0	2	1	12	16	22
het_sqrt	0.9269	0.9206	0.9206	0	10000	5000	POI	Dunnett	2	0	0	0	2	1	12	16	22
hom	0.9617	0.9599	0.9599	0	10000	5000	POI	Dunnett	2	0	0	0	2	1	12	16	22
nb	0.9336	0.9275	0.9275	0	10000	5000	POI	Dunnett	2	0	0	0	2	1	12	16	22
poi	0.9426	0.9365	0.9365	0	10000	5000	POI	Dunnett	2	0	0	0	2	1	12	16	22
q_poi	0.9393	0.9333	0.9333	0	10000	5000	POI	Dunnett	2	0	0	0	2	1	12	16	22
boot	0.3628	0.35	0.35	0	10000	5000	POI	Dunnett	2	0	0	0	2	6	12	16	22
het	0.3877	0.3757	0.3757	0	10000	5000	POI	Dunnett	2	0	0	0	2	6	12	16	22
het_log	0.3582	0.3412	0.3412	0	10000	5000	POI	Dunnett	2	0	0	0	2	6	12	16	22
het_sqrt	0.3774	0.3631	0.3631	0	10000	5000	POI	Dunnett	2	0	0	0	2	6	12	16	22
hom	0.4223	0.4119	0.4119	0	10000	5000	POI	Dunnett	2	0	0	0	2	6	12	16	22
nb	0.3924	0.3799	0.3799	0	10000	5000	POI	Dunnett	2	0	0	0	2	6	12	16	22
poi	0.4143	0.4007	0.4007	0	10000	5000	POI	Dunnett	2	0	0	0	2	6	12	16	22
q_poi	0.4239	0.4078	0.4078	0	10000	5000	POI	Dunnett	2	0	0	0	2	6	12	16	22
boot	0.2456	0.2295	0.2295	0	10000	5000	POI	Dunnett	2	0	0	0	2	10	12	16	22
het	0.2619	0.2468	0.2468	0	10000	5000	POI	Dunnett	2	0	0	0	2	10	12	16	22
het_log	0.2443	0.2257	0.2257	0	10000	5000	POI	Dunnett	2	0	0	0	2	10	12	16	22
het_sqrt	0.2544	0.2375	0.2375	0	10000	5000	POI	Dunnett	2	0	0	0	2	10	12	16	22
hom	0.285	0.2702	0.2702	0	10000	5000	POI	Dunnett	2	0	0	0	2	10	12	16	22
nb	0.2634	0.2481	0.2481	0	10000	5000	POI	Dunnett	2	0	0	0	2	10	12	16	22
poi	0.282	0.2653	0.2653	0	10000	5000	POI	Dunnett	2	0	0	0	2	10	12	16	22
q_poi	0.2963	0.2767	0.2767	0	10000	5000	POI	Dunnett	2	0	0	0	2	10	12	16	22
boot	0.9168	0.9135	0.9135	0	10000	5000	POI	Dunnett	2.2	0	0	0	1	1	12	12	12
het	0.913	0.9089	0.9089	0	10000	5000	POI	Dunnett	2.2	0	0	0	1	1	12	12	12
het_log	0.9033	0.8982	0.8982	0	10000	5000	POI	Dunnett	2.2	0	0	0	1	1	12	12	12
het_sqrt	0.9149	0.9102	0.9102	0	10000	5000	POI	Dunnett	2.2	0	0	0	1	1	12	12	12
hom	0.9552	0.9543	0.9543	0	10000	5000	POI	Dunnett	2.2	0	0	0	1	1	12	12	12
nb	0.9367	0.9345	0.9345	0	10000	5000	POI	Dunnett	2.2	0	0	0	1	1	12	12	12
poi	0.9461	0.9436	0.9436	0	10000	5000	POI	Dunnett	2.2	0	0	0	1	1	12	12	12
q_poi	0.9426	0.9391	0.9391	0	10000	5000	POI	Dunnett	2.2	0	0	0	1	1	12	12	12
boot	0.3752	0.3627	0.3627	0	10000	5000	POI	Dunnett	2.2	0	0	0	1	6	12	12	12
het	0.3798	0.3672	0.3672	0	10000	5000	POI	Dunnett	2.2	0	0	0	1	6	12	12	12
het_log	0.3692	0.3566	0.3566	0	10000	5000	POI	Dunnett	2.2	0	0	0	1	6	12	12	12
het_sqrt	0.3805	0.3679	0.3679	0	10000	5000	POI	Dunnett	2.2	0	0	0	1	6	12	12	12
hom	0.4299	0.4203	0.4203	0	10000	5000	POI	Dunnett	2.2	0	0	0	1	6	12	12	12
nb	0.4087	0.3979	0.3979	0	10000	5000	POI	Dunnett	2.2	0	0	0	1	6	12	12	12
poi	0.4334	0.4216	0.4216	0	10000	5000	POI	Dunnett	2.2	0	0	0	1	6	12	12	12
q_poi	0.445	0.4297	0.4297	0	10000	5000	POI	Dunnett	2.2	0	0	0	1	6	12	12	12
boot	0.2494	0.2338	0.2338	0	10000	5000	POI	Dunnett	2.2	0	0	0	1	10	12	12	12
het	0.2526	0.2358	0.2358	0	10000	5000	POI	Dunnett	2.2	0	0	0	1	10	12	12	12
het_log	0.2451	0.2293	0.2293	0	10000	5000	POI	Dunnett	2.2	0	0	0	1	10	12	12	12
het_sqrt	0.2502	0.2339	0.2339	0	10000	5000	POI	Dunnett	2.2	0	0	0	1	10	12	12	12
hom	0.2871	0.2723	0.2723	0	10000	5000	POI	Dunnett	2.2	0	0	0	1	10	12	12	12
nb	0.2754	0.2601	0.2601	0	10000	5000	POI	Dunnett	2.2	0	0	0	1	10	12	12	12
poi	0.2937	0.2766	0.2766	0	10000	5000	POI	Dunnett	2.2	0	0	0	1	10	12	12	12
q_poi	0.3117	0.2916	0.2916	0	10000	5000	POI	Dunnett	2.2	0	0	0	1	10	12	12	12
boot	0.9435	0.9399	0.9399	0	10000	5000	POI	Dunnett	2.2	0	0	0	2	1	12	16	22
het	0.962	0.9593	0.9593	0	10000	5000	POI	Dunnett	2.2	0	0	0	2	1	12	16	22
het_log	0.9493	0.9433	0.9433	0	10000	5000	POI	Dunnett	2.2	0	0	0	2	1	12	16	22
het_sqrt	0.9587	0.9535	0.9535	0	10000	5000	POI	Dunnett	2.2	0	0	0	2	1	12	16	22
hom	0.9809	0.9799	0.9799	0	10000	5000	POI	Dunnett	2.2	0	0	0	2	1	12	16	22
nb	0.9653	0.9613	0.9613	0	10000	5000	POI	Dunnett	2.2	0	0	0	2	1	12	16	22
poi	0.9724	0.9686	0.9686	0	10000	5000	POI	Dunnett	2.2	0	0	0	2	1	12	16	22
q_poi	0.9673	0.9629	0.9629	0	10000	5000	POI	Dunnett	2.2	0	0	0	2	1	12	16	22
boot	0.427	0.4149	0.4149	0	10000	5000	POI	Dunnett	2.2	0	0	0	2	6	12	16	22
het	0.4536	0.4421	0.4421	0	10000	5000	POI	Dunnett	2.2	0	0	0	2	6	12	16	22
het_log	0.422	0.4056	0.4056	0	10000	5000	POI	Dunnett	2.2	0	0	0	2	6	12	16	22
het_sqrt	0.4418	0.4285	0.4285	0	10000	5000	POI	Dunnett	2.2	0	0	0	2	6	12	16	22
hom	0.4958	0.4854	0.4854	0	10000	5000	POI	Dunnett	2.2	0	0	0	2	6	12	16	22
nb	0.4597	0.4475	0.4475	0	10000	5000	POI	Dunnett	2.2	0	0	0	2	6	12	16	22
poi	0.4844	0.4708	0.4708	0	10000	5000	POI	Dunnett	2.2	0	0	0	2	6	12	16	22
q_poi	0.4907	0.4749	0.4749	0	10000	5000	POI	Dunnett	2.2	0	0	0	2	6	12	16	22
boot	0.2902	0.2754	0.2754	0	10000	5000	POI	Dunnett	2.2	0	0	0	2	10	12	16	22
het	0.3092	0.2944	0.2944	0	10000	5000	POI	Dunnett	2.2	0	0	0	2	10	12	16	22
het_log	0.2901	0.2731	0.2731	0	10000	5000	POI	Dunnett	2.2	0	0	0	2	10	12	16	22
het_sqrt	0.3038	0.2879	0.2879	0	10000	5000	POI	Dunnett	2.2	0	0	0	2	10	12	16	22
hom	0.3321	0.3173	0.3173	0	10000	5000	POI	Dunnett	2.2	0	0	0	2	10	12	16	22
nb	0.3115	0.296	0.296	0	10000	5000	POI	Dunnett	2.2	0	0	0	2	10	12	16	22
poi	0.3313	0.3145	0.3145	0	10000	5000	POI	Dunnett	2.2	0	0	0	2	10	12	16	22
q_poi	0.3388	0.3203	0.3203	0	10000	5000	POI	Dunnett	2.2	0	0	0	2	10	12	16	22
boot	0.9448	0.9424	0.9424	0	10000	5000	POI	Dunnett	2.4	0	0	0	1	1	12	12	12
het	0.9473	0.9442	0.9442	0	10000	5000	POI	Dunnett	2.4	0	0	0	1	1	12	12	12
het_log	0.9348	0.9313	0.9313	0	10000	5000	POI	Dunnett	2.4	0	0	0	1	1	12	12	12
het_sqrt	0.9442	0.9408	0.9408	0	10000	5000	POI	Dunnett	2.4	0	0	0	1	1	12	12	12
hom	0.9743	0.9735	0.9735	0	10000	5000	POI	Dunnett	2.4	0	0	0	1	1	12	12	12
nb	0.9649	0.9637	0.9637	0	10000	5000	POI	Dunnett	2.4	0	0	0	1	1	12	12	12
poi	0.9709	0.9697	0.9697	0	10000	5000	POI	Dunnett	2.4	0	0	0	1	1	12	12	12
q_poi	0.9683	0.9663	0.9663	0	10000	5000	POI	Dunnett	2.4	0	0	0	1	1	12	12	12
boot	0.4358	0.4243	0.4243	0	10000	5000	POI	Dunnett	2.4	0	0	0	1	6	12	12	12
het	0.4405	0.4287	0.4287	0	10000	5000	POI	Dunnett	2.4	0	0	0	1	6	12	12	12
het_log	0.4284	0.4169	0.4169	0	10000	5000	POI	Dunnett	2.4	0	0	0	1	6	12	12	12
het_sqrt	0.4415	0.43	0.43	0	10000	5000	POI	Dunnett	2.4	0	0	0	1	6	12	12	12
hom	0.4922	0.4837	0.4837	0	10000	5000	POI	Dunnett	2.4	0	0	0	1	6	12	12	12
nb	0.4742	0.4638	0.4638	0	10000	5000	POI	Dunnett	2.4	0	0	0	1	6	12	12	12
poi	0.4989	0.4875	0.4875	0	10000	5000	POI	Dunnett	2.4	0	0	0	1	6	12	12	12
q_poi	0.5076	0.4937	0.4937	0	10000	5000	POI	Dunnett	2.4	0	0	0	1	6	12	12	12
boot	0.2857	0.2711	0.2711	0	10000	5000	POI	Dunnett	2.4	0	0	0	1	10	12	12	12
het	0.2936	0.2778	0.2778	0	10000	5000	POI	Dunnett	2.4	0	0	0	1	10	12	12	12
het_log	0.2856	0.2704	0.2704	0	10000	5000	POI	Dunnett	2.4	0	0	0	1	10	12	12	12
het_sqrt	0.2938	0.2782	0.2782	0	10000	5000	POI	Dunnett	2.4	0	0	0	1	10	12	12	12
hom	0.3287	0.3156	0.3156	0	10000	5000	POI	Dunnett	2.4	0	0	0	1	10	12	12	12
nb	0.3168	0.3039	0.3039	0	10000	5000	POI	Dunnett	2.4	0	0	0	1	10	12	12	12
poi	0.3385	0.3246	0.3246	0	10000	5000	POI	Dunnett	2.4	0	0	0	1	10	12	12	12
q_poi	0.3535	0.3358	0.3358	0	10000	5000	POI	Dunnett	2.4	0	0	0	1	10	12	12	12
boot	0.9661	0.9642	0.9642	0	10000	5000	POI	Dunnett	2.4	0	0	0	2	1	12	16	22
het	0.9794	0.978	0.978	0	10000	5000	POI	Dunnett	2.4	0	0	0	2	1	12	16	22
het_log	0.9721	0.9686	0.9686	0	10000	5000	POI	Dunnett	2.4	0	0	0	2	1	12	16	22
het_sqrt	0.9784	0.9759	0.9759	0	10000	5000	POI	Dunnett	2.4	0	0	0	2	1	12	16	22
hom	0.9913	0.991	0.991	0	10000	5000	POI	Dunnett	2.4	0	0	0	2	1	12	16	22
nb	0.9828	0.9802	0.9802	0	10000	5000	POI	Dunnett	2.4	0	0	0	2	1	12	16	22
poi	0.9869	0.9845	0.9845	0	10000	5000	POI	Dunnett	2.4	0	0	0	2	1	12	16	22
q_poi	0.9842	0.9815	0.9815	0	10000	5000	POI	Dunnett	2.4	0	0	0	2	1	12	16	22
boot	0.4906	0.4788	0.4788	0	10000	5000	POI	Dunnett	2.4	0	0	0	2	6	12	16	22
het	0.5233	0.5126	0.5126	0	10000	5000	POI	Dunnett	2.4	0	0	0	2	6	12	16	22
het_log	0.4865	0.471	0.471	0	10000	5000	POI	Dunnett	2.4	0	0	0	2	6	12	16	22
het_sqrt	0.511	0.4983	0.4983	0	10000	5000	POI	Dunnett	2.4	0	0	0	2	6	12	16	22
hom	0.5694	0.5599	0.5599	0	10000	5000	POI	Dunnett	2.4	0	0	0	2	6	12	16	22
nb	0.5343	0.5226	0.5226	0	10000	5000	POI	Dunnett	2.4	0	0	0	2	6	12	16	22
poi	0.5623	0.5495	0.5495	0	10000	5000	POI	Dunnett	2.4	0	0	0	2	6	12	16	22
q_poi	0.5611	0.5465	0.5465	0	10000	5000	POI	Dunnett	2.4	0	0	0	2	6	12	16	22
boot	0.3349	0.3208	0.3208	0	10000	5000	POI	Dunnett	2.4	0	0	0	2	10	12	16	22
het	0.3508	0.3374	0.3374	0	10000	5000	POI	Dunnett	2.4	0	0	0	2	10	12	16	22
het_log	0.3359	0.3177	0.3177	0	10000	5000	POI	Dunnett	2.4	0	0	0	2	10	12	16	22
het_sqrt	0.3474	0.3314	0.3314	0	10000	5000	POI	Dunnett	2.4	0	0	0	2	10	12	16	22
hom	0.3847	0.3717	0.3717	0	10000	5000	POI	Dunnett	2.4	0	0	0	2	10	12	16	22
nb	0.363	0.3496	0.3496	0	10000	5000	POI	Dunnett	2.4	0	0	0	2	10	12	16	22
poi	0.382	0.367	0.367	0	10000	5000	POI	Dunnett	2.4	0	0	0	2	10	12	16	22
q_poi	0.3894	0.3717	0.3717	0	10000	5000	POI	Dunnett	2.4	0	0	0	2	10	12	16	22
boot	0.9658	0.9644	0.9644	0	10000	5000	POI	Dunnett	2.6	0	0	0	1	1	12	12	12
het	0.9668	0.9649	0.9649	0	10000	5000	POI	Dunnett	2.6	0	0	0	1	1	12	12	12
het_log	0.9594	0.957	0.957	0	10000	5000	POI	Dunnett	2.6	0	0	0	1	1	12	12	12
het_sqrt	0.9657	0.9633	0.9633	0	10000	5000	POI	Dunnett	2.6	0	0	0	1	1	12	12	12
hom	0.9855	0.9853	0.9853	0	10000	5000	POI	Dunnett	2.6	0	0	0	1	1	12	12	12
nb	0.9793	0.9786	0.9786	0	10000	5000	POI	Dunnett	2.6	0	0	0	1	1	12	12	12
poi	0.984	0.9831	0.9831	0	10000	5000	POI	Dunnett	2.6	0	0	0	1	1	12	12	12
q_poi	0.9814	0.9805	0.9805	0	10000	5000	POI	Dunnett	2.6	0	0	0	1	1	12	12	12
boot	0.4967	0.4869	0.4869	0	10000	5000	POI	Dunnett	2.6	0	0	0	1	6	12	12	12
het	0.4973	0.4871	0.4871	0	10000	5000	POI	Dunnett	2.6	0	0	0	1	6	12	12	12
het_log	0.4871	0.4768	0.4768	0	10000	5000	POI	Dunnett	2.6	0	0	0	1	6	12	12	12
het_sqrt	0.4983	0.4881	0.4881	0	10000	5000	POI	Dunnett	2.6	0	0	0	1	6	12	12	12
hom	0.5579	0.5502	0.5502	0	10000	5000	POI	Dunnett	2.6	0	0	0	1	6	12	12	12
nb	0.5404	0.5306	0.5306	0	10000	5000	POI	Dunnett	2.6	0	0	0	1	6	12	12	12
poi	0.5645	0.5537	0.5537	0	10000	5000	POI	Dunnett	2.6	0	0	0	1	6	12	12	12
q_poi	0.574	0.5613	0.5613	0	10000	5000	POI	Dunnett	2.6	0	0	0	1	6	12	12	12
boot	0.3286	0.3171	0.3171	0	10000	5000	POI	Dunnett	2.6	0	0	0	1	10	12	12	12
het	0.3338	0.3218	0.3218	0	10000	5000	POI	Dunnett	2.6	0	0	0	1	10	12	12	12
het_log	0.3275	0.3157	0.3157	0	10000	5000	POI	Dunnett	2.6	0	0	0	1	10	12	12	12
het_sqrt	0.3344	0.3227	0.3227	0	10000	5000	POI	Dunnett	2.6	0	0	0	1	10	12	12	12
hom	0.3776	0.3673	0.3673	0	10000	5000	POI	Dunnett	2.6	0	0	0	1	10	12	12	12
nb	0.3649	0.3526	0.3526	0	10000	5000	POI	Dunnett	2.6	0	0	0	1	10	12	12	12
poi	0.3883	0.3742	0.3742	0	10000	5000	POI	Dunnett	2.6	0	0	0	1	10	12	12	12
q_poi	0.3998	0.3851	0.3851	0	10000	5000	POI	Dunnett	2.6	0	0	0	1	10	12	12	12
boot	0.9799	0.9791	0.9791	0	10000	5000	POI	Dunnett	2.6	0	0	0	2	1	12	16	22
het	0.9903	0.9898	0.9898	0	10000	5000	POI	Dunnett	2.6	0	0	0	2	1	12	16	22
het_log	0.983	0.9808	0.9808	0	10000	5000	POI	Dunnett	2.6	0	0	0	2	1	12	16	22
het_sqrt	0.9879	0.9865	0.9865	0	10000	5000	POI	Dunnett	2.6	0	0	0	2	1	12	16	22
hom	0.9954	0.9952	0.9952	0	10000	5000	POI	Dunnett	2.6	0	0	0	2	1	12	16	22
nb	0.9913	0.9899	0.9899	0	10000	5000	POI	Dunnett	2.6	0	0	0	2	1	12	16	22
poi	0.9931	0.9916	0.9916	0	10000	5000	POI	Dunnett	2.6	0	0	0	2	1	12	16	22
q_poi	0.9922	0.991	0.991	0	10000	5000	POI	Dunnett	2.6	0	0	0	2	1	12	16	22
boot	0.5603	0.5492	0.5492	0	10000	5000	POI	Dunnett	2.6	0	0	0	2	6	12	16	22
het	0.5922	0.5822	0.5822	0	10000	5000	POI	Dunnett	2.6	0	0	0	2	6	12	16	22
het_log	0.5515	0.537	0.537	0	10000	5000	POI	Dunnett	2.6	0	0	0	2	6	12	16	22
het_sqrt	0.5798	0.5678	0.5678	0	10000	5000	POI	Dunnett	2.6	0	0	0	2	6	12	16	22
hom	0.6438	0.6344	0.6344	0	10000	5000	POI	Dunnett	2.6	0	0	0	2	6	12	16	22
nb	0.6091	0.5981	0.5981	0	10000	5000	POI	Dunnett	2.6	0	0	0	2	6	12	16	22
poi	0.6337	0.6214	0.6214	0	10000	5000	POI	Dunnett	2.6	0	0	0	2	6	12	16	22
q_poi	0.6347	0.6209	0.6209	0	10000	5000	POI	Dunnett	2.6	0	0	0	2	6	12	16	22
boot	0.3846	0.3705	0.3705	0	10000	5000	POI	Dunnett	2.6	0	0	0	2	10	12	16	22
het	0.4033	0.3898	0.3898	0	10000	5000	POI	Dunnett	2.6	0	0	0	2	10	12	16	22
het_log	0.3807	0.3646	0.3646	0	10000	5000	POI	Dunnett	2.6	0	0	0	2	10	12	16	22
het_sqrt	0.3959	0.3809	0.3809	0	10000	5000	POI	Dunnett	2.6	0	0	0	2	10	12	16	22
hom	0.4405	0.4275	0.4275	0	10000	5000	POI	Dunnett	2.6	0	0	0	2	10	12	16	22
nb	0.4169	0.4022	0.4022	0	10000	5000	POI	Dunnett	2.6	0	0	0	2	10	12	16	22
poi	0.4402	0.4239	0.4239	0	10000	5000	POI	Dunnett	2.6	0	0	0	2	10	12	16	22
q_poi	0.4452	0.4286	0.4286	0	10000	5000	POI	Dunnett	2.6	0	0	0	2	10	12	16	22
boot	0.9804	0.9793	0.9793	0	10000	5000	POI	Dunnett	2.8	0	0	0	1	1	12	12	12
het	0.9816	0.9803	0.9803	0	10000	5000	POI	Dunnett	2.8	0	0	0	1	1	12	12	12
het_log	0.9757	0.9738	0.9738	0	10000	5000	POI	Dunnett	2.8	0	0	0	1	1	12	12	12
het_sqrt	0.9803	0.9788	0.9788	0	10000	5000	POI	Dunnett	2.8	0	0	0	1	1	12	12	12
hom	0.9932	0.9931	0.9931	0	10000	5000	POI	Dunnett	2.8	0	0	0	1	1	12	12	12
nb	0.9898	0.9895	0.9895	0	10000	5000	POI	Dunnett	2.8	0	0	0	1	1	12	12	12
poi	0.9926	0.9921	0.9921	0	10000	5000	POI	Dunnett	2.8	0	0	0	1	1	12	12	12
q_poi	0.9897	0.9893	0.9893	0	10000	5000	POI	Dunnett	2.8	0	0	0	1	1	12	12	12
boot	0.5601	0.5508	0.5508	0	10000	5000	POI	Dunnett	2.8	0	0	0	1	6	12	12	12
het	0.5638	0.5543	0.5543	0	10000	5000	POI	Dunnett	2.8	0	0	0	1	6	12	12	12
het_log	0.5472	0.5377	0.5377	0	10000	5000	POI	Dunnett	2.8	0	0	0	1	6	12	12	12
het_sqrt	0.5629	0.5533	0.5533	0	10000	5000	POI	Dunnett	2.8	0	0	0	1	6	12	12	12
hom	0.6232	0.6164	0.6164	0	10000	5000	POI	Dunnett	2.8	0	0	0	1	6	12	12	12
nb	0.6066	0.5973	0.5973	0	10000	5000	POI	Dunnett	2.8	0	0	0	1	6	12	12	12
poi	0.6307	0.6205	0.6205	0	10000	5000	POI	Dunnett	2.8	0	0	0	1	6	12	12	12
q_poi	0.6364	0.6245	0.6245	0	10000	5000	POI	Dunnett	2.8	0	0	0	1	6	12	12	12
boot	0.3813	0.3687	0.3687	0	10000	5000	POI	Dunnett	2.8	0	0	0	1	10	12	12	12
het	0.3871	0.3742	0.3742	0	10000	5000	POI	Dunnett	2.8	0	0	0	1	10	12	12	12
het_log	0.3798	0.367	0.367	0	10000	5000	POI	Dunnett	2.8	0	0	0	1	10	12	12	12
het_sqrt	0.3869	0.374	0.374	0	10000	5000	POI	Dunnett	2.8	0	0	0	1	10	12	12	12
hom	0.4358	0.4243	0.4243	0	10000	5000	POI	Dunnett	2.8	0	0	0	1	10	12	12	12
nb	0.4235	0.4111	0.4111	0	10000	5000	POI	Dunnett	2.8	0	0	0	1	10	12	12	12
poi	0.4482	0.4354	0.4354	0	10000	5000	POI	Dunnett	2.8	0	0	0	1	10	12	12	12
q_poi	0.4586	0.4421	0.4421	0	10000	5000	POI	Dunnett	2.8	0	0	0	1	10	12	12	12
boot	0.9879	0.9874	0.9874	0	10000	5000	POI	Dunnett	2.8	0	0	0	2	1	12	16	22
het	0.9948	0.9945	0.9945	0	10000	5000	POI	Dunnett	2.8	0	0	0	2	1	12	16	22
het_log	0.9916	0.9904	0.9904	0	10000	5000	POI	Dunnett	2.8	0	0	0	2	1	12	16	22
het_sqrt	0.994	0.9932	0.9932	0	10000	5000	POI	Dunnett	2.8	0	0	0	2	1	12	16	22
hom	0.9983	0.9982	0.9982	0	10000	5000	POI	Dunnett	2.8	0	0	0	2	1	12	16	22
nb	0.9957	0.9948	0.9948	0	10000	5000	POI	Dunnett	2.8	0	0	0	2	1	12	16	22
poi	0.9972	0.9965	0.9965	0	10000	5000	POI	Dunnett	2.8	0	0	0	2	1	12	16	22
q_poi	0.9953	0.9944	0.9944	0	10000	5000	POI	Dunnett	2.8	0	0	0	2	1	12	16	22
boot	0.6301	0.6192	0.6192	0	10000	5000	POI	Dunnett	2.8	0	0	0	2	6	12	16	22
het	0.6612	0.6514	0.6514	0	10000	5000	POI	Dunnett	2.8	0	0	0	2	6	12	16	22
het_log	0.622	0.608	0.608	0	10000	5000	POI	Dunnett	2.8	0	0	0	2	6	12	16	22
het_sqrt	0.6496	0.6379	0.6379	0	10000	5000	POI	Dunnett	2.8	0	0	0	2	6	12	16	22
hom	0.7127	0.7043	0.7043	0	10000	5000	POI	Dunnett	2.8	0	0	0	2	6	12	16	22
nb	0.682	0.6712	0.6712	0	10000	5000	POI	Dunnett	2.8	0	0	0	2	6	12	16	22
poi	0.7037	0.6918	0.6918	0	10000	5000	POI	Dunnett	2.8	0	0	0	2	6	12	16	22
q_poi	0.7057	0.6928	0.6928	0	10000	5000	POI	Dunnett	2.8	0	0	0	2	6	12	16	22
boot	0.4368	0.425	0.425	0	10000	5000	POI	Dunnett	2.8	0	0	0	2	10	12	16	22
het	0.4596	0.4484	0.4484	0	10000	5000	POI	Dunnett	2.8	0	0	0	2	10	12	16	22
het_log	0.435	0.4212	0.4212	0	10000	5000	POI	Dunnett	2.8	0	0	0	2	10	12	16	22
het_sqrt	0.4516	0.4387	0.4387	0	10000	5000	POI	Dunnett	2.8	0	0	0	2	10	12	16	22
hom	0.4989	0.4887	0.4887	0	10000	5000	POI	Dunnett	2.8	0	0	0	2	10	12	16	22
nb	0.4719	0.4592	0.4592	0	10000	5000	POI	Dunnett	2.8	0	0	0	2	10	12	16	22
poi	0.4956	0.4811	0.4811	0	10000	5000	POI	Dunnett	2.8	0	0	0	2	10	12	16	22
q_poi	0.4997	0.4847	0.4847	0	10000	5000	POI	Dunnett	2.8	0	0	0	2	10	12	16	22
boot	0.988	0.9872	0.9872	0	10000	5000	POI	Dunnett	3	0	0	0	1	1	12	12	12
het	0.9897	0.9887	0.9887	0	10000	5000	POI	Dunnett	3	0	0	0	1	1	12	12	12
het_log	0.9862	0.9848	0.9848	0	10000	5000	POI	Dunnett	3	0	0	0	1	1	12	12	12
het_sqrt	0.9888	0.9875	0.9875	0	10000	5000	POI	Dunnett	3	0	0	0	1	1	12	12	12
hom	0.9971	0.9971	0.9971	0	10000	5000	POI	Dunnett	3	0	0	0	1	1	12	12	12
nb	0.9954	0.9952	0.9952	0	10000	5000	POI	Dunnett	3	0	0	0	1	1	12	12	12
poi	0.9966	0.9964	0.9964	0	10000	5000	POI	Dunnett	3	0	0	0	1	1	12	12	12
q_poi	0.9957	0.9954	0.9954	0	10000	5000	POI	Dunnett	3	0	0	0	1	1	12	12	12
boot	0.6203	0.6112	0.6112	0	10000	5000	POI	Dunnett	3	0	0	0	1	6	12	12	12
het	0.6238	0.6151	0.6151	0	10000	5000	POI	Dunnett	3	0	0	0	1	6	12	12	12
het_log	0.6068	0.5977	0.5977	0	10000	5000	POI	Dunnett	3	0	0	0	1	6	12	12	12
het_sqrt	0.6215	0.6124	0.6124	0	10000	5000	POI	Dunnett	3	0	0	0	1	6	12	12	12
hom	0.6832	0.6775	0.6775	0	10000	5000	POI	Dunnett	3	0	0	0	1	6	12	12	12
nb	0.6656	0.6572	0.6572	0	10000	5000	POI	Dunnett	3	0	0	0	1	6	12	12	12
poi	0.6905	0.6812	0.6812	0	10000	5000	POI	Dunnett	3	0	0	0	1	6	12	12	12
q_poi	0.6922	0.6816	0.6816	0	10000	5000	POI	Dunnett	3	0	0	0	1	6	12	12	12
boot	0.4318	0.4202	0.4202	0	10000	5000	POI	Dunnett	3	0	0	0	1	10	12	12	12
het	0.4317	0.4201	0.4201	0	10000	5000	POI	Dunnett	3	0	0	0	1	10	12	12	12
het_log	0.4221	0.4107	0.4107	0	10000	5000	POI	Dunnett	3	0	0	0	1	10	12	12	12
het_sqrt	0.4319	0.4205	0.4205	0	10000	5000	POI	Dunnett	3	0	0	0	1	10	12	12	12
hom	0.4817	0.4725	0.4725	0	10000	5000	POI	Dunnett	3	0	0	0	1	10	12	12	12
nb	0.4719	0.4606	0.4606	0	10000	5000	POI	Dunnett	3	0	0	0	1	10	12	12	12
poi	0.4945	0.4822	0.4822	0	10000	5000	POI	Dunnett	3	0	0	0	1	10	12	12	12
q_poi	0.5061	0.4905	0.4905	0	10000	5000	POI	Dunnett	3	0	0	0	1	10	12	12	12
boot	0.9927	0.9923	0.9923	0	10000	5000	POI	Dunnett	3	0	0	0	2	1	12	16	22
het	0.9978	0.9975	0.9975	0	10000	5000	POI	Dunnett	3	0	0	0	2	1	12	16	22
het_log	0.9964	0.9959	0.9959	0	10000	5000	POI	Dunnett	3	0	0	0	2	1	12	16	22
het_sqrt	0.9977	0.9974	0.9974	0	10000	5000	POI	Dunnett	3	0	0	0	2	1	12	16	22
hom	0.9993	0.9993	0.9993	0	10000	5000	POI	Dunnett	3	0	0	0	2	1	12	16	22
nb	0.9983	0.9979	0.9979	0	10000	5000	POI	Dunnett	3	0	0	0	2	1	12	16	22
poi	0.9987	0.9984	0.9984	0	10000	5000	POI	Dunnett	3	0	0	0	2	1	12	16	22
q_poi	0.9985	0.9981	0.9981	0	10000	5000	POI	Dunnett	3	0	0	0	2	1	12	16	22
boot	0.6933	0.6832	0.6832	0	10000	5000	POI	Dunnett	3	0	0	0	2	6	12	16	22
het	0.725	0.7157	0.7157	0	10000	5000	POI	Dunnett	3	0	0	0	2	6	12	16	22
het_log	0.6866	0.6732	0.6732	0	10000	5000	POI	Dunnett	3	0	0	0	2	6	12	16	22
het_sqrt	0.7122	0.701	0.701	0	10000	5000	POI	Dunnett	3	0	0	0	2	6	12	16	22
hom	0.7696	0.7616	0.7616	0	10000	5000	POI	Dunnett	3	0	0	0	2	6	12	16	22
nb	0.7406	0.7301	0.7301	0	10000	5000	POI	Dunnett	3	0	0	0	2	6	12	16	22
poi	0.7603	0.7488	0.7488	0	10000	5000	POI	Dunnett	3	0	0	0	2	6	12	16	22
q_poi	0.7613	0.7485	0.7485	0	10000	5000	POI	Dunnett	3	0	0	0	2	6	12	16	22
boot	0.4928	0.4801	0.4801	0	10000	5000	POI	Dunnett	3	0	0	0	2	10	12	16	22
het	0.5163	0.5045	0.5045	0	10000	5000	POI	Dunnett	3	0	0	0	2	10	12	16	22
het_log	0.4906	0.4761	0.4761	0	10000	5000	POI	Dunnett	3	0	0	0	2	10	12	16	22
het_sqrt	0.5075	0.4948	0.4948	0	10000	5000	POI	Dunnett	3	0	0	0	2	10	12	16	22
hom	0.5618	0.55	0.55	0	10000	5000	POI	Dunnett	3	0	0	0	2	10	12	16	22
nb	0.5324	0.5202	0.5202	0	10000	5000	POI	Dunnett	3	0	0	0	2	10	12	16	22
poi	0.5566	0.5433	0.5433	0	10000	5000	POI	Dunnett	3	0	0	0	2	10	12	16	22
q_poi	0.5612	0.5456	0.5456	0	10000	5000	POI	Dunnett	3	0	0	0	2	10	12	16	22
boot	0.081	0.0658	0.006	0	10000	5000	POI	Tukey	0.2	0	0	0	1	1	12	12	12
het	0.0642	0.0517	0.005	0	10000	5000	POI	Tukey	0.2	0	0	0	1	1	12	12	12
het_log	0.0688	0.0554	0.0058	0	10000	5000	POI	Tukey	0.2	0	0	0	1	1	12	12	12
het_sqrt	0.0686	0.0555	0.0056	0	10000	5000	POI	Tukey	0.2	0	0	0	1	1	12	12	12
hom	0.0671	0.0552	0.0092	0	10000	5000	POI	Tukey	0.2	0	0	0	1	1	12	12	12
nb	0.0447	0.0374	0.0032	0	10000	5000	POI	Tukey	0.2	0	0	0	1	1	12	12	12
poi	0.0496	0.0417	0.0035	0	10000	5000	POI	Tukey	0.2	0	0	0	1	1	12	12	12
q_poi	0.0655	0.0544	0.0055	0	10000	5000	POI	Tukey	0.2	0	0	0	1	1	12	12	12
boot	0.0444	0.0331	0.002	0	10000	5000	POI	Tukey	0.2	0	0	0	1	6	12	12	12
het	0.0498	0.0357	0.0026	0	10000	5000	POI	Tukey	0.2	0	0	0	1	6	12	12	12
het_log	0.0478	0.0339	0.0029	0	10000	5000	POI	Tukey	0.2	0	0	0	1	6	12	12	12
het_sqrt	0.0498	0.0361	0.003	0	10000	5000	POI	Tukey	0.2	0	0	0	1	6	12	12	12
hom	0.0516	0.0383	0.0042	0	10000	5000	POI	Tukey	0.2	0	0	0	1	6	12	12	12
nb	0.0445	0.0333	0.0023	0	10000	5000	POI	Tukey	0.2	0	0	0	1	6	12	12	12
poi	0.0503	0.0377	0.0028	0	10000	5000	POI	Tukey	0.2	0	0	0	1	6	12	12	12
q_poi	0.0613	0.0464	0.0044	0	10000	5000	POI	Tukey	0.2	0	0	0	1	6	12	12	12
boot	0.0473	0.0354	0.0023	0	10000	5000	POI	Tukey	0.2	0	0	0	1	10	12	12	12
het	0.0514	0.0375	0.0028	0	10000	5000	POI	Tukey	0.2	0	0	0	1	10	12	12	12
het_log	0.0494	0.0369	0.0024	0	10000	5000	POI	Tukey	0.2	0	0	0	1	10	12	12	12
het_sqrt	0.0507	0.0375	0.0026	0	10000	5000	POI	Tukey	0.2	0	0	0	1	10	12	12	12
hom	0.0549	0.0415	0.0042	0	10000	5000	POI	Tukey	0.2	0	0	0	1	10	12	12	12
nb	0.0473	0.0357	0.0023	0	10000	5000	POI	Tukey	0.2	0	0	0	1	10	12	12	12
poi	0.0534	0.0405	0.0024	0	10000	5000	POI	Tukey	0.2	0	0	0	1	10	12	12	12
q_poi	0.0681	0.0513	0.0052	0	10000	5000	POI	Tukey	0.2	0	0	0	1	10	12	12	12
boot	0.0848	0.0708	0.0079	0	10000	5000	POI	Tukey	0.2	0	0	0	2	1	12	16	22
het	0.0745	0.0597	0.006	0	10000	5000	POI	Tukey	0.2	0	0	0	2	1	12	16	22
het_log	0.0777	0.0623	0.0068	0	10000	5000	POI	Tukey	0.2	0	0	0	2	1	12	16	22
het_sqrt	0.0766	0.0619	0.0063	0	10000	5000	POI	Tukey	0.2	0	0	0	2	1	12	16	22
hom	0.0782	0.0658	0.0123	0	10000	5000	POI	Tukey	0.2	0	0	0	2	1	12	16	22
nb	0.0593	0.0504	0.0046	0	10000	5000	POI	Tukey	0.2	0	0	0	2	1	12	16	22
poi	0.0655	0.0557	0.0057	0	10000	5000	POI	Tukey	0.2	0	0	0	2	1	12	16	22
q_poi	0.0757	0.0635	0.0075	0	10000	5000	POI	Tukey	0.2	0	0	0	2	1	12	16	22
boot	0.0471	0.0341	0.0028	0	10000	5000	POI	Tukey	0.2	0	0	0	2	6	12	16	22
het	0.0501	0.036	0.003	0	10000	5000	POI	Tukey	0.2	0	0	0	2	6	12	16	22
het_log	0.0478	0.0338	0.0024	0	10000	5000	POI	Tukey	0.2	0	0	0	2	6	12	16	22
het_sqrt	0.05	0.0355	0.0025	0	10000	5000	POI	Tukey	0.2	0	0	0	2	6	12	16	22
hom	0.051	0.0386	0.0041	0	10000	5000	POI	Tukey	0.2	0	0	0	2	6	12	16	22
nb	0.0463	0.0342	0.0026	0	10000	5000	POI	Tukey	0.2	0	0	0	2	6	12	16	22
poi	0.0522	0.0386	0.0032	0	10000	5000	POI	Tukey	0.2	0	0	0	2	6	12	16	22
q_poi	0.0593	0.0448	0.0041	0	10000	5000	POI	Tukey	0.2	0	0	0	2	6	12	16	22
boot	0.0503	0.0359	0.0024	0	10000	5000	POI	Tukey	0.2	0	0	0	2	10	12	16	22
het	0.0549	0.0392	0.0027	0	10000	5000	POI	Tukey	0.2	0	0	0	2	10	12	16	22
het_log	0.0563	0.0394	0.0026	0	10000	5000	POI	Tukey	0.2	0	0	0	2	10	12	16	22
het_sqrt	0.0561	0.0404	0.0028	0	10000	5000	POI	Tukey	0.2	0	0	0	2	10	12	16	22
hom	0.0583	0.0437	0.0032	0	10000	5000	POI	Tukey	0.2	0	0	0	2	10	12	16	22
nb	0.0519	0.0389	0.0023	0	10000	5000	POI	Tukey	0.2	0	0	0	2	10	12	16	22
poi	0.0583	0.0441	0.0027	0	10000	5000	POI	Tukey	0.2	0	0	0	2	10	12	16	22
q_poi	0.0673	0.0508	0.0034	0	10000	5000	POI	Tukey	0.2	0	0	0	2	10	12	16	22
boot	0.1414	0.1304	0.0183	0	10000	5000	POI	Tukey	0.4	0	0	0	1	1	12	12	12
het	0.1179	0.107	0.0157	0	10000	5000	POI	Tukey	0.4	0	0	0	1	1	12	12	12
het_log	0.122	0.1108	0.0178	0	10000	5000	POI	Tukey	0.4	0	0	0	1	1	12	12	12
het_sqrt	0.1217	0.1108	0.0171	0	10000	5000	POI	Tukey	0.4	0	0	0	1	1	12	12	12
hom	0.1335	0.1255	0.0301	0	10000	5000	POI	Tukey	0.4	0	0	0	1	1	12	12	12
nb	0.0937	0.0881	0.0118	0	10000	5000	POI	Tukey	0.4	0	0	0	1	1	12	12	12
poi	0.1028	0.0966	0.0136	0	10000	5000	POI	Tukey	0.4	0	0	0	1	1	12	12	12
q_poi	0.1291	0.1206	0.0194	0	10000	5000	POI	Tukey	0.4	0	0	0	1	1	12	12	12
boot	0.0524	0.0413	0.0033	0	10000	5000	POI	Tukey	0.4	0	0	0	1	6	12	12	12
het	0.0577	0.0447	0.0041	0	10000	5000	POI	Tukey	0.4	0	0	0	1	6	12	12	12
het_log	0.0554	0.0416	0.0046	0	10000	5000	POI	Tukey	0.4	0	0	0	1	6	12	12	12
het_sqrt	0.0576	0.0435	0.0042	0	10000	5000	POI	Tukey	0.4	0	0	0	1	6	12	12	12
hom	0.0599	0.0473	0.0064	0	10000	5000	POI	Tukey	0.4	0	0	0	1	6	12	12	12
nb	0.0546	0.0442	0.004	0	10000	5000	POI	Tukey	0.4	0	0	0	1	6	12	12	12
poi	0.0614	0.0496	0.0043	0	10000	5000	POI	Tukey	0.4	0	0	0	1	6	12	12	12
q_poi	0.0733	0.0596	0.0067	0	10000	5000	POI	Tukey	0.4	0	0	0	1	6	12	12	12
boot	0.051	0.039	0.0029	0	10000	5000	POI	Tukey	0.4	0	0	0	1	10	12	12	12
het	0.0553	0.0419	0.0033	0	10000	5000	POI	Tukey	0.4	0	0	0	1	10	12	12	12
het_log	0.0527	0.0402	0.0033	0	10000	5000	POI	Tukey	0.4	0	0	0	1	10	12	12	12
het_sqrt	0.0542	0.0416	0.0032	0	10000	5000	POI	Tukey	0.4	0	0	0	1	10	12	12	12
hom	0.0578	0.0447	0.0048	0	10000	5000	POI	Tukey	0.4	0	0	0	1	10	12	12	12
nb	0.0493	0.0375	0.0023	0	10000	5000	POI	Tukey	0.4	0	0	0	1	10	12	12	12
poi	0.0562	0.0428	0.0028	0	10000	5000	POI	Tukey	0.4	0	0	0	1	10	12	12	12
q_poi	0.0736	0.0576	0.0058	0	10000	5000	POI	Tukey	0.4	0	0	0	1	10	12	12	12
boot	0.171	0.1613	0.0259	0	10000	5000	POI	Tukey	0.4	0	0	0	2	1	12	16	22
het	0.154	0.1434	0.024	0	10000	5000	POI	Tukey	0.4	0	0	0	2	1	12	16	22
het_log	0.1539	0.1412	0.0234	0	10000	5000	POI	Tukey	0.4	0	0	0	2	1	12	16	22
het_sqrt	0.1536	0.142	0.0248	0	10000	5000	POI	Tukey	0.4	0	0	0	2	1	12	16	22
hom	0.17	0.1623	0.0422	0	10000	5000	POI	Tukey	0.4	0	0	0	2	1	12	16	22
nb	0.1389	0.133	0.0188	0	10000	5000	POI	Tukey	0.4	0	0	0	2	1	12	16	22
poi	0.153	0.1466	0.0218	0	10000	5000	POI	Tukey	0.4	0	0	0	2	1	12	16	22
q_poi	0.163	0.1548	0.0257	0	10000	5000	POI	Tukey	0.4	0	0	0	2	1	12	16	22
boot	0.0627	0.0503	0.0041	0	10000	5000	POI	Tukey	0.4	0	0	0	2	6	12	16	22
het	0.0656	0.0522	0.0047	0	10000	5000	POI	Tukey	0.4	0	0	0	2	6	12	16	22
het_log	0.0619	0.0489	0.0047	0	10000	5000	POI	Tukey	0.4	0	0	0	2	6	12	16	22
het_sqrt	0.0652	0.0515	0.0047	0	10000	5000	POI	Tukey	0.4	0	0	0	2	6	12	16	22
hom	0.0673	0.0554	0.0074	0	10000	5000	POI	Tukey	0.4	0	0	0	2	6	12	16	22
nb	0.0609	0.0503	0.0058	0	10000	5000	POI	Tukey	0.4	0	0	0	2	6	12	16	22
poi	0.0691	0.0573	0.0065	0	10000	5000	POI	Tukey	0.4	0	0	0	2	6	12	16	22
q_poi	0.0762	0.0631	0.0074	0	10000	5000	POI	Tukey	0.4	0	0	0	2	6	12	16	22
boot	0.0584	0.046	0.0032	0	10000	5000	POI	Tukey	0.4	0	0	0	2	10	12	16	22
het	0.0633	0.05	0.0043	0	10000	5000	POI	Tukey	0.4	0	0	0	2	10	12	16	22
het_log	0.0613	0.0482	0.0047	0	10000	5000	POI	Tukey	0.4	0	0	0	2	10	12	16	22
het_sqrt	0.0627	0.0496	0.0048	0	10000	5000	POI	Tukey	0.4	0	0	0	2	10	12	16	22
hom	0.0659	0.0531	0.0064	0	10000	5000	POI	Tukey	0.4	0	0	0	2	10	12	16	22
nb	0.0562	0.0455	0.0046	0	10000	5000	POI	Tukey	0.4	0	0	0	2	10	12	16	22
poi	0.0641	0.052	0.005	0	10000	5000	POI	Tukey	0.4	0	0	0	2	10	12	16	22
q_poi	0.0754	0.0614	0.0069	0	10000	5000	POI	Tukey	0.4	0	0	0	2	10	12	16	22
boot	0.2359	0.2279	0.0487	0	10000	5000	POI	Tukey	0.6	0	0	0	1	1	12	12	12
het	0.2059	0.1979	0.0417	0	10000	5000	POI	Tukey	0.6	0	0	0	1	1	12	12	12
het_log	0.2073	0.1989	0.0462	0	10000	5000	POI	Tukey	0.6	0	0	0	1	1	12	12	12
het_sqrt	0.2117	0.2039	0.0457	0	10000	5000	POI	Tukey	0.6	0	0	0	1	1	12	12	12
hom	0.2395	0.2345	0.0798	0	10000	5000	POI	Tukey	0.6	0	0	0	1	1	12	12	12
nb	0.1874	0.1839	0.0339	0	10000	5000	POI	Tukey	0.6	0	0	0	1	1	12	12	12
poi	0.2009	0.1973	0.0389	0	10000	5000	POI	Tukey	0.6	0	0	0	1	1	12	12	12
q_poi	0.2326	0.2274	0.0525	0	10000	5000	POI	Tukey	0.6	0	0	0	1	1	12	12	12
boot	0.0666	0.0567	0.0059	0	10000	5000	POI	Tukey	0.6	0	0	0	1	6	12	12	12
het	0.0725	0.0605	0.0069	0	10000	5000	POI	Tukey	0.6	0	0	0	1	6	12	12	12
het_log	0.0687	0.056	0.0069	0	10000	5000	POI	Tukey	0.6	0	0	0	1	6	12	12	12
het_sqrt	0.0725	0.0602	0.0069	0	10000	5000	POI	Tukey	0.6	0	0	0	1	6	12	12	12
hom	0.079	0.068	0.0104	0	10000	5000	POI	Tukey	0.6	0	0	0	1	6	12	12	12
nb	0.0718	0.062	0.0068	0	10000	5000	POI	Tukey	0.6	0	0	0	1	6	12	12	12
poi	0.0796	0.0682	0.008	0	10000	5000	POI	Tukey	0.6	0	0	0	1	6	12	12	12
q_poi	0.0938	0.0822	0.0103	0	10000	5000	POI	Tukey	0.6	0	0	0	1	6	12	12	12
boot	0.0591	0.0477	0.0037	0	10000	5000	POI	Tukey	0.6	0	0	0	1	10	12	12	12
het	0.0632	0.0511	0.0045	0	10000	5000	POI	Tukey	0.6	0	0	0	1	10	12	12	12
het_log	0.0606	0.0494	0.0048	0	10000	5000	POI	Tukey	0.6	0	0	0	1	10	12	12	12
het_sqrt	0.0633	0.0513	0.0046	0	10000	5000	POI	Tukey	0.6	0	0	0	1	10	12	12	12
hom	0.0675	0.0557	0.007	0	10000	5000	POI	Tukey	0.6	0	0	0	1	10	12	12	12
nb	0.0614	0.0527	0.0039	0	10000	5000	POI	Tukey	0.6	0	0	0	1	10	12	12	12
poi	0.0688	0.0581	0.0048	0	10000	5000	POI	Tukey	0.6	0	0	0	1	10	12	12	12
q_poi	0.0829	0.0692	0.0081	0	10000	5000	POI	Tukey	0.6	0	0	0	1	10	12	12	12
boot	0.3014	0.2959	0.0737	0	10000	5000	POI	Tukey	0.6	0	0	0	2	1	12	16	22
het	0.2773	0.2708	0.0699	0	10000	5000	POI	Tukey	0.6	0	0	0	2	1	12	16	22
het_log	0.2768	0.2679	0.071	0	10000	5000	POI	Tukey	0.6	0	0	0	2	1	12	16	22
het_sqrt	0.2832	0.2756	0.0713	0	10000	5000	POI	Tukey	0.6	0	0	0	2	1	12	16	22
hom	0.3121	0.3078	0.1139	0	10000	5000	POI	Tukey	0.6	0	0	0	2	1	12	16	22
nb	0.273	0.2698	0.0595	0	10000	5000	POI	Tukey	0.6	0	0	0	2	1	12	16	22
poi	0.2929	0.2892	0.0678	0	10000	5000	POI	Tukey	0.6	0	0	0	2	1	12	16	22
q_poi	0.3054	0.3005	0.0798	0	10000	5000	POI	Tukey	0.6	0	0	0	2	1	12	16	22
boot	0.0851	0.0743	0.0088	0	10000	5000	POI	Tukey	0.6	0	0	0	2	6	12	16	22
het	0.0899	0.0776	0.0092	0	10000	5000	POI	Tukey	0.6	0	0	0	2	6	12	16	22
het_log	0.0855	0.0733	0.0088	0	10000	5000	POI	Tukey	0.6	0	0	0	2	6	12	16	22
het_sqrt	0.0896	0.077	0.0097	0	10000	5000	POI	Tukey	0.6	0	0	0	2	6	12	16	22
hom	0.0945	0.0844	0.0138	0	10000	5000	POI	Tukey	0.6	0	0	0	2	6	12	16	22
nb	0.0864	0.0768	0.0095	0	10000	5000	POI	Tukey	0.6	0	0	0	2	6	12	16	22
poi	0.0966	0.0856	0.0114	0	10000	5000	POI	Tukey	0.6	0	0	0	2	6	12	16	22
q_poi	0.1058	0.0932	0.0124	0	10000	5000	POI	Tukey	0.6	0	0	0	2	6	12	16	22
boot	0.0728	0.0589	0.0071	0	10000	5000	POI	Tukey	0.6	0	0	0	2	10	12	16	22
het	0.0755	0.0609	0.0082	0	10000	5000	POI	Tukey	0.6	0	0	0	2	10	12	16	22
het_log	0.0761	0.0611	0.0072	0	10000	5000	POI	Tukey	0.6	0	0	0	2	10	12	16	22
het_sqrt	0.0757	0.061	0.0085	0	10000	5000	POI	Tukey	0.6	0	0	0	2	10	12	16	22
hom	0.0785	0.0641	0.0108	0	10000	5000	POI	Tukey	0.6	0	0	0	2	10	12	16	22
nb	0.0722	0.0604	0.007	0	10000	5000	POI	Tukey	0.6	0	0	0	2	10	12	16	22
poi	0.0784	0.0668	0.0078	0	10000	5000	POI	Tukey	0.6	0	0	0	2	10	12	16	22
q_poi	0.0907	0.0748	0.0113	0	10000	5000	POI	Tukey	0.6	0	0	0	2	10	12	16	22
boot	0.3566	0.3531	0.1034	0	10000	5000	POI	Tukey	0.8	0	0	0	1	1	12	12	12
het	0.3196	0.3146	0.0883	0	10000	5000	POI	Tukey	0.8	0	0	0	1	1	12	12	12
het_log	0.3197	0.314	0.0964	0	10000	5000	POI	Tukey	0.8	0	0	0	1	1	12	12	12
het_sqrt	0.3252	0.3203	0.0954	0	10000	5000	POI	Tukey	0.8	0	0	0	1	1	12	12	12
hom	0.3709	0.3676	0.1549	0	10000	5000	POI	Tukey	0.8	0	0	0	1	1	12	12	12
nb	0.3107	0.3089	0.0841	0	10000	5000	POI	Tukey	0.8	0	0	0	1	1	12	12	12
poi	0.331	0.3291	0.0941	0	10000	5000	POI	Tukey	0.8	0	0	0	1	1	12	12	12
q_poi	0.3564	0.3533	0.114	0	10000	5000	POI	Tukey	0.8	0	0	0	1	1	12	12	12
boot	0.0904	0.0817	0.0094	0	10000	5000	POI	Tukey	0.8	0	0	0	1	6	12	12	12
het	0.0959	0.0855	0.0115	0	10000	5000	POI	Tukey	0.8	0	0	0	1	6	12	12	12
het_log	0.0931	0.0818	0.011	0	10000	5000	POI	Tukey	0.8	0	0	0	1	6	12	12	12
het_sqrt	0.0962	0.0848	0.012	0	10000	5000	POI	Tukey	0.8	0	0	0	1	6	12	12	12
hom	0.1057	0.0964	0.0166	0	10000	5000	POI	Tukey	0.8	0	0	0	1	6	12	12	12
nb	0.0965	0.0871	0.0125	0	10000	5000	POI	Tukey	0.8	0	0	0	1	6	12	12	12
poi	0.1083	0.0978	0.0141	0	10000	5000	POI	Tukey	0.8	0	0	0	1	6	12	12	12
q_poi	0.1234	0.1132	0.0167	0	10000	5000	POI	Tukey	0.8	0	0	0	1	6	12	12	12
boot	0.0722	0.0626	0.0061	0	10000	5000	POI	Tukey	0.8	0	0	0	1	10	12	12	12
het	0.0779	0.0674	0.0071	0	10000	5000	POI	Tukey	0.8	0	0	0	1	10	12	12	12
het_log	0.0748	0.064	0.0071	0	10000	5000	POI	Tukey	0.8	0	0	0	1	10	12	12	12
het_sqrt	0.0772	0.0664	0.0072	0	10000	5000	POI	Tukey	0.8	0	0	0	1	10	12	12	12
hom	0.0851	0.0753	0.0116	0	10000	5000	POI	Tukey	0.8	0	0	0	1	10	12	12	12
nb	0.079	0.0685	0.0062	0	10000	5000	POI	Tukey	0.8	0	0	0	1	10	12	12	12
poi	0.0882	0.0763	0.0073	0	10000	5000	POI	Tukey	0.8	0	0	0	1	10	12	12	12
q_poi	0.1022	0.0892	0.0122	0	10000	5000	POI	Tukey	0.8	0	0	0	1	10	12	12	12
boot	0.4687	0.4656	0.1572	0	10000	5000	POI	Tukey	0.8	0	0	0	2	1	12	16	22
het	0.4381	0.4345	0.1573	0	10000	5000	POI	Tukey	0.8	0	0	0	2	1	12	16	22
het_log	0.4297	0.4239	0.152	0	10000	5000	POI	Tukey	0.8	0	0	0	2	1	12	16	22
het_sqrt	0.4381	0.4329	0.1603	0	10000	5000	POI	Tukey	0.8	0	0	0	2	1	12	16	22
hom	0.4908	0.4888	0.2291	0	10000	5000	POI	Tukey	0.8	0	0	0	2	1	12	16	22
nb	0.4486	0.447	0.1485	0	10000	5000	POI	Tukey	0.8	0	0	0	2	1	12	16	22
poi	0.4778	0.476	0.1639	0	10000	5000	POI	Tukey	0.8	0	0	0	2	1	12	16	22
q_poi	0.4771	0.4749	0.1712	0	10000	5000	POI	Tukey	0.8	0	0	0	2	1	12	16	22
boot	0.1202	0.1104	0.0154	0	10000	5000	POI	Tukey	0.8	0	0	0	2	6	12	16	22
het	0.1264	0.1157	0.018	0	10000	5000	POI	Tukey	0.8	0	0	0	2	6	12	16	22
het_log	0.1224	0.1115	0.0168	0	10000	5000	POI	Tukey	0.8	0	0	0	2	6	12	16	22
het_sqrt	0.1259	0.1145	0.0187	0	10000	5000	POI	Tukey	0.8	0	0	0	2	6	12	16	22
hom	0.1342	0.1254	0.0258	0	10000	5000	POI	Tukey	0.8	0	0	0	2	6	12	16	22
nb	0.126	0.1175	0.0165	0	10000	5000	POI	Tukey	0.8	0	0	0	2	6	12	16	22
poi	0.1383	0.129	0.0196	0	10000	5000	POI	Tukey	0.8	0	0	0	2	6	12	16	22
q_poi	0.1494	0.1388	0.0236	0	10000	5000	POI	Tukey	0.8	0	0	0	2	6	12	16	22
boot	0.0967	0.0852	0.0101	0	10000	5000	POI	Tukey	0.8	0	0	0	2	10	12	16	22
het	0.1026	0.0891	0.0107	0	10000	5000	POI	Tukey	0.8	0	0	0	2	10	12	16	22
het_log	0.0977	0.0838	0.0102	0	10000	5000	POI	Tukey	0.8	0	0	0	2	10	12	16	22
het_sqrt	0.0992	0.0861	0.0105	0	10000	5000	POI	Tukey	0.8	0	0	0	2	10	12	16	22
hom	0.1047	0.0922	0.0149	0	10000	5000	POI	Tukey	0.8	0	0	0	2	10	12	16	22
nb	0.0986	0.0873	0.0107	0	10000	5000	POI	Tukey	0.8	0	0	0	2	10	12	16	22
poi	0.1075	0.0946	0.0117	0	10000	5000	POI	Tukey	0.8	0	0	0	2	10	12	16	22
q_poi	0.1189	0.1043	0.0155	0	10000	5000	POI	Tukey	0.8	0	0	0	2	10	12	16	22
boot	0.4878	0.4856	0.1812	0	10000	5000	POI	Tukey	1	0	0	0	1	1	12	12	12
het	0.4546	0.4511	0.1696	0	10000	5000	POI	Tukey	1	0	0	0	1	1	12	12	12
het_log	0.45	0.446	0.1721	0	10000	5000	POI	Tukey	1	0	0	0	1	1	12	12	12
het_sqrt	0.461	0.4578	0.1752	0	10000	5000	POI	Tukey	1	0	0	0	1	1	12	12	12
hom	0.5151	0.513	0.2618	0	10000	5000	POI	Tukey	1	0	0	0	1	1	12	12	12
nb	0.4599	0.459	0.1682	0	10000	5000	POI	Tukey	1	0	0	0	1	1	12	12	12
poi	0.4823	0.4812	0.1853	0	10000	5000	POI	Tukey	1	0	0	0	1	1	12	12	12
q_poi	0.4959	0.4941	0.2054	0	10000	5000	POI	Tukey	1	0	0	0	1	1	12	12	12
boot	0.1206	0.1128	0.0152	0	10000	5000	POI	Tukey	1	0	0	0	1	6	12	12	12
het	0.129	0.12	0.0176	0	10000	5000	POI	Tukey	1	0	0	0	1	6	12	12	12
het_log	0.1237	0.1134	0.0169	0	10000	5000	POI	Tukey	1	0	0	0	1	6	12	12	12
het_sqrt	0.1293	0.119	0.0174	0	10000	5000	POI	Tukey	1	0	0	0	1	6	12	12	12
hom	0.1425	0.1349	0.0274	0	10000	5000	POI	Tukey	1	0	0	0	1	6	12	12	12
nb	0.1296	0.1222	0.0193	0	10000	5000	POI	Tukey	1	0	0	0	1	6	12	12	12
poi	0.1458	0.1368	0.0232	0	10000	5000	POI	Tukey	1	0	0	0	1	6	12	12	12
q_poi	0.1593	0.1504	0.0275	0	10000	5000	POI	Tukey	1	0	0	0	1	6	12	12	12
boot	0.0917	0.0812	0.0102	0	10000	5000	POI	Tukey	1	0	0	0	1	10	12	12	12
het	0.097	0.0858	0.0112	0	10000	5000	POI	Tukey	1	0	0	0	1	10	12	12	12
het_log	0.0941	0.0829	0.0101	0	10000	5000	POI	Tukey	1	0	0	0	1	10	12	12	12
het_sqrt	0.0976	0.0859	0.0109	0	10000	5000	POI	Tukey	1	0	0	0	1	10	12	12	12
hom	0.106	0.0953	0.0166	0	10000	5000	POI	Tukey	1	0	0	0	1	10	12	12	12
nb	0.0974	0.0886	0.0112	0	10000	5000	POI	Tukey	1	0	0	0	1	10	12	12	12
poi	0.1094	0.0988	0.0125	0	10000	5000	POI	Tukey	1	0	0	0	1	10	12	12	12
q_poi	0.1265	0.1141	0.0173	0	10000	5000	POI	Tukey	1	0	0	0	1	10	12	12	12
boot	0.6333	0.6319	0.2724	0	10000	5000	POI	Tukey	1	0	0	0	2	1	12	16	22
het	0.6009	0.5992	0.278	0	10000	5000	POI	Tukey	1	0	0	0	2	1	12	16	22
het_log	0.5857	0.5827	0.2665	0	10000	5000	POI	Tukey	1	0	0	0	2	1	12	16	22
het_sqrt	0.6015	0.5988	0.2791	0	10000	5000	POI	Tukey	1	0	0	0	2	1	12	16	22
hom	0.6637	0.6629	0.3762	0	10000	5000	POI	Tukey	1	0	0	0	2	1	12	16	22
nb	0.6283	0.6278	0.2728	0	10000	5000	POI	Tukey	1	0	0	0	2	1	12	16	22
poi	0.6561	0.6555	0.2937	0	10000	5000	POI	Tukey	1	0	0	0	2	1	12	16	22
q_poi	0.6477	0.6467	0.3002	0	10000	5000	POI	Tukey	1	0	0	0	2	1	12	16	22
boot	0.1634	0.155	0.0248	0	10000	5000	POI	Tukey	1	0	0	0	2	6	12	16	22
het	0.1711	0.1618	0.0289	0	10000	5000	POI	Tukey	1	0	0	0	2	6	12	16	22
het_log	0.1674	0.1576	0.0292	0	10000	5000	POI	Tukey	1	0	0	0	2	6	12	16	22
het_sqrt	0.1724	0.1619	0.0301	0	10000	5000	POI	Tukey	1	0	0	0	2	6	12	16	22
hom	0.1868	0.1792	0.0425	0	10000	5000	POI	Tukey	1	0	0	0	2	6	12	16	22
nb	0.1749	0.1678	0.031	0	10000	5000	POI	Tukey	1	0	0	0	2	6	12	16	22
poi	0.1902	0.1825	0.0353	0	10000	5000	POI	Tukey	1	0	0	0	2	6	12	16	22
q_poi	0.2029	0.1938	0.0414	0	10000	5000	POI	Tukey	1	0	0	0	2	6	12	16	22
boot	0.1206	0.1099	0.0149	0	10000	5000	POI	Tukey	1	0	0	0	2	10	12	16	22
het	0.1287	0.1172	0.0171	0	10000	5000	POI	Tukey	1	0	0	0	2	10	12	16	22
het_log	0.1287	0.116	0.0173	0	10000	5000	POI	Tukey	1	0	0	0	2	10	12	16	22
het_sqrt	0.1297	0.1182	0.0176	0	10000	5000	POI	Tukey	1	0	0	0	2	10	12	16	22
hom	0.1339	0.1244	0.0231	0	10000	5000	POI	Tukey	1	0	0	0	2	10	12	16	22
nb	0.1246	0.116	0.0165	0	10000	5000	POI	Tukey	1	0	0	0	2	10	12	16	22
poi	0.1359	0.1266	0.0186	0	10000	5000	POI	Tukey	1	0	0	0	2	10	12	16	22
q_poi	0.1505	0.1388	0.0233	0	10000	5000	POI	Tukey	1	0	0	0	2	10	12	16	22
boot	0.6187	0.6177	0.2787	0	10000	5000	POI	Tukey	1.2	0	0	0	1	1	12	12	12
het	0.5868	0.5847	0.2739	0	10000	5000	POI	Tukey	1.2	0	0	0	1	1	12	12	12
het_log	0.5758	0.5735	0.2736	0	10000	5000	POI	Tukey	1.2	0	0	0	1	1	12	12	12
het_sqrt	0.588	0.5865	0.2801	0	10000	5000	POI	Tukey	1.2	0	0	0	1	1	12	12	12
hom	0.6539	0.6532	0.393	0	10000	5000	POI	Tukey	1.2	0	0	0	1	1	12	12	12
nb	0.6022	0.6019	0.2839	0	10000	5000	POI	Tukey	1.2	0	0	0	1	1	12	12	12
poi	0.6244	0.624	0.3075	0	10000	5000	POI	Tukey	1.2	0	0	0	1	1	12	12	12
q_poi	0.6345	0.6339	0.3265	0	10000	5000	POI	Tukey	1.2	0	0	0	1	1	12	12	12
boot	0.1596	0.1532	0.0245	0	10000	5000	POI	Tukey	1.2	0	0	0	1	6	12	12	12
het	0.1676	0.1601	0.0279	0	10000	5000	POI	Tukey	1.2	0	0	0	1	6	12	12	12
het_log	0.1624	0.1536	0.0273	0	10000	5000	POI	Tukey	1.2	0	0	0	1	6	12	12	12
het_sqrt	0.1682	0.16	0.029	0	10000	5000	POI	Tukey	1.2	0	0	0	1	6	12	12	12
hom	0.1849	0.1786	0.0441	0	10000	5000	POI	Tukey	1.2	0	0	0	1	6	12	12	12
nb	0.1756	0.1687	0.0323	0	10000	5000	POI	Tukey	1.2	0	0	0	1	6	12	12	12
poi	0.193	0.185	0.0367	0	10000	5000	POI	Tukey	1.2	0	0	0	1	6	12	12	12
q_poi	0.2086	0.2009	0.0443	0	10000	5000	POI	Tukey	1.2	0	0	0	1	6	12	12	12
boot	0.1167	0.108	0.0139	0	10000	5000	POI	Tukey	1.2	0	0	0	1	10	12	12	12
het	0.1239	0.1145	0.0163	0	10000	5000	POI	Tukey	1.2	0	0	0	1	10	12	12	12
het_log	0.1179	0.1083	0.0159	0	10000	5000	POI	Tukey	1.2	0	0	0	1	10	12	12	12
het_sqrt	0.122	0.1128	0.0166	0	10000	5000	POI	Tukey	1.2	0	0	0	1	10	12	12	12
hom	0.1327	0.1231	0.0251	0	10000	5000	POI	Tukey	1.2	0	0	0	1	10	12	12	12
nb	0.126	0.1169	0.0185	0	10000	5000	POI	Tukey	1.2	0	0	0	1	10	12	12	12
poi	0.1399	0.1293	0.0215	0	10000	5000	POI	Tukey	1.2	0	0	0	1	10	12	12	12
q_poi	0.1547	0.1425	0.0267	0	10000	5000	POI	Tukey	1.2	0	0	0	1	10	12	12	12
boot	0.7698	0.7695	0.4061	0	10000	5000	POI	Tukey	1.2	0	0	0	2	1	12	16	22
het	0.7408	0.7403	0.4229	0	10000	5000	POI	Tukey	1.2	0	0	0	2	1	12	16	22
het_log	0.723	0.7214	0.4049	0	10000	5000	POI	Tukey	1.2	0	0	0	2	1	12	16	22
het_sqrt	0.7388	0.7377	0.424	0	10000	5000	POI	Tukey	1.2	0	0	0	2	1	12	16	22
hom	0.7997	0.7995	0.54	0	10000	5000	POI	Tukey	1.2	0	0	0	2	1	12	16	22
nb	0.7738	0.7736	0.4215	0	10000	5000	POI	Tukey	1.2	0	0	0	2	1	12	16	22
poi	0.7957	0.7955	0.4502	0	10000	5000	POI	Tukey	1.2	0	0	0	2	1	12	16	22
q_poi	0.7878	0.7875	0.4501	0	10000	5000	POI	Tukey	1.2	0	0	0	2	1	12	16	22
boot	0.2215	0.2144	0.0427	0	10000	5000	POI	Tukey	1.2	0	0	0	2	6	12	16	22
het	0.2294	0.2214	0.0492	0	10000	5000	POI	Tukey	1.2	0	0	0	2	6	12	16	22
het_log	0.2221	0.213	0.0454	0	10000	5000	POI	Tukey	1.2	0	0	0	2	6	12	16	22
het_sqrt	0.2304	0.2214	0.0484	0	10000	5000	POI	Tukey	1.2	0	0	0	2	6	12	16	22
hom	0.2511	0.2455	0.0663	0	10000	5000	POI	Tukey	1.2	0	0	0	2	6	12	16	22
nb	0.24	0.2344	0.0506	0	10000	5000	POI	Tukey	1.2	0	0	0	2	6	12	16	22
poi	0.2593	0.2529	0.0582	0	10000	5000	POI	Tukey	1.2	0	0	0	2	6	12	16	22
q_poi	0.2666	0.26	0.0641	0	10000	5000	POI	Tukey	1.2	0	0	0	2	6	12	16	22
boot	0.153	0.1444	0.0213	0	10000	5000	POI	Tukey	1.2	0	0	0	2	10	12	16	22
het	0.1627	0.1531	0.0255	0	10000	5000	POI	Tukey	1.2	0	0	0	2	10	12	16	22
het_log	0.1578	0.1468	0.0252	0	10000	5000	POI	Tukey	1.2	0	0	0	2	10	12	16	22
het_sqrt	0.1625	0.1519	0.0255	0	10000	5000	POI	Tukey	1.2	0	0	0	2	10	12	16	22
hom	0.1694	0.1608	0.0348	0	10000	5000	POI	Tukey	1.2	0	0	0	2	10	12	16	22
nb	0.1571	0.1497	0.0235	0	10000	5000	POI	Tukey	1.2	0	0	0	2	10	12	16	22
poi	0.1716	0.1632	0.0272	0	10000	5000	POI	Tukey	1.2	0	0	0	2	10	12	16	22
q_poi	0.1858	0.1762	0.0338	0	10000	5000	POI	Tukey	1.2	0	0	0	2	10	12	16	22
boot	0.7326	0.7321	0.3968	0	10000	5000	POI	Tukey	1.4	0	0	0	1	1	12	12	12
het	0.7072	0.706	0.3949	0	10000	5000	POI	Tukey	1.4	0	0	0	1	1	12	12	12
het_log	0.6901	0.6887	0.3904	0	10000	5000	POI	Tukey	1.4	0	0	0	1	1	12	12	12
het_sqrt	0.7059	0.7049	0.4043	0	10000	5000	POI	Tukey	1.4	0	0	0	1	1	12	12	12
hom	0.7712	0.7708	0.5327	0	10000	5000	POI	Tukey	1.4	0	0	0	1	1	12	12	12
nb	0.7316	0.7313	0.4211	0	10000	5000	POI	Tukey	1.4	0	0	0	1	1	12	12	12
poi	0.7516	0.7513	0.4469	0	10000	5000	POI	Tukey	1.4	0	0	0	1	1	12	12	12
q_poi	0.7501	0.7496	0.4589	0	10000	5000	POI	Tukey	1.4	0	0	0	1	1	12	12	12
boot	0.2089	0.2032	0.0385	0	10000	5000	POI	Tukey	1.4	0	0	0	1	6	12	12	12
het	0.2179	0.2115	0.0454	0	10000	5000	POI	Tukey	1.4	0	0	0	1	6	12	12	12
het_log	0.2064	0.1991	0.0426	0	10000	5000	POI	Tukey	1.4	0	0	0	1	6	12	12	12
het_sqrt	0.2163	0.2093	0.0457	0	10000	5000	POI	Tukey	1.4	0	0	0	1	6	12	12	12
hom	0.2399	0.2351	0.0691	0	10000	5000	POI	Tukey	1.4	0	0	0	1	6	12	12	12
nb	0.2316	0.2262	0.0494	0	10000	5000	POI	Tukey	1.4	0	0	0	1	6	12	12	12
poi	0.251	0.2446	0.0561	0	10000	5000	POI	Tukey	1.4	0	0	0	1	6	12	12	12
q_poi	0.2668	0.2604	0.068	0	10000	5000	POI	Tukey	1.4	0	0	0	1	6	12	12	12
boot	0.1406	0.1332	0.0213	0	10000	5000	POI	Tukey	1.4	0	0	0	1	10	12	12	12
het	0.1475	0.1393	0.026	0	10000	5000	POI	Tukey	1.4	0	0	0	1	10	12	12	12
het_log	0.1413	0.1331	0.026	0	10000	5000	POI	Tukey	1.4	0	0	0	1	10	12	12	12
het_sqrt	0.1472	0.1389	0.0265	0	10000	5000	POI	Tukey	1.4	0	0	0	1	10	12	12	12
hom	0.1637	0.1555	0.0374	0	10000	5000	POI	Tukey	1.4	0	0	0	1	10	12	12	12
nb	0.1563	0.149	0.0264	0	10000	5000	POI	Tukey	1.4	0	0	0	1	10	12	12	12
poi	0.1704	0.1623	0.0316	0	10000	5000	POI	Tukey	1.4	0	0	0	1	10	12	12	12
q_poi	0.1866	0.1761	0.0396	0	10000	5000	POI	Tukey	1.4	0	0	0	1	10	12	12	12
boot	0.871	0.8709	0.5502	0	10000	5000	POI	Tukey	1.4	0	0	0	2	1	12	16	22
het	0.8546	0.8545	0.575	0	10000	5000	POI	Tukey	1.4	0	0	0	2	1	12	16	22
het_log	0.8327	0.832	0.5437	0	10000	5000	POI	Tukey	1.4	0	0	0	2	1	12	16	22
het_sqrt	0.8464	0.8458	0.5678	0	10000	5000	POI	Tukey	1.4	0	0	0	2	1	12	16	22
hom	0.8951	0.895	0.6898	0	10000	5000	POI	Tukey	1.4	0	0	0	2	1	12	16	22
nb	0.8782	0.8782	0.5788	0	10000	5000	POI	Tukey	1.4	0	0	0	2	1	12	16	22
poi	0.8961	0.8961	0.6096	0	10000	5000	POI	Tukey	1.4	0	0	0	2	1	12	16	22
q_poi	0.8866	0.8865	0.6033	0	10000	5000	POI	Tukey	1.4	0	0	0	2	1	12	16	22
boot	0.2893	0.2838	0.0676	0	10000	5000	POI	Tukey	1.4	0	0	0	2	6	12	16	22
het	0.2955	0.2897	0.0774	0	10000	5000	POI	Tukey	1.4	0	0	0	2	6	12	16	22
het_log	0.2855	0.2778	0.0723	0	10000	5000	POI	Tukey	1.4	0	0	0	2	6	12	16	22
het_sqrt	0.2938	0.2869	0.0747	0	10000	5000	POI	Tukey	1.4	0	0	0	2	6	12	16	22
hom	0.3217	0.3178	0.1042	0	10000	5000	POI	Tukey	1.4	0	0	0	2	6	12	16	22
nb	0.3065	0.3026	0.0788	0	10000	5000	POI	Tukey	1.4	0	0	0	2	6	12	16	22
poi	0.3282	0.3239	0.0888	0	10000	5000	POI	Tukey	1.4	0	0	0	2	6	12	16	22
q_poi	0.3388	0.3347	0.0983	0	10000	5000	POI	Tukey	1.4	0	0	0	2	6	12	16	22
boot	0.2015	0.1941	0.0361	0	10000	5000	POI	Tukey	1.4	0	0	0	2	10	12	16	22
het	0.2103	0.2015	0.041	0	10000	5000	POI	Tukey	1.4	0	0	0	2	10	12	16	22
het_log	0.2051	0.1946	0.0408	0	10000	5000	POI	Tukey	1.4	0	0	0	2	10	12	16	22
het_sqrt	0.209	0.2001	0.0409	0	10000	5000	POI	Tukey	1.4	0	0	0	2	10	12	16	22
hom	0.2202	0.2131	0.0557	0	10000	5000	POI	Tukey	1.4	0	0	0	2	10	12	16	22
nb	0.2118	0.2061	0.0419	0	10000	5000	POI	Tukey	1.4	0	0	0	2	10	12	16	22
poi	0.2304	0.2243	0.0472	0	10000	5000	POI	Tukey	1.4	0	0	0	2	10	12	16	22
q_poi	0.2413	0.2328	0.0546	0	10000	5000	POI	Tukey	1.4	0	0	0	2	10	12	16	22
boot	0.8228	0.8226	0.5151	0	10000	5000	POI	Tukey	1.6	0	0	0	1	1	12	12	12
het	0.8016	0.801	0.5208	0	10000	5000	POI	Tukey	1.6	0	0	0	1	1	12	12	12
het_log	0.782	0.7811	0.5073	0	10000	5000	POI	Tukey	1.6	0	0	0	1	1	12	12	12
het_sqrt	0.7963	0.7958	0.5236	0	10000	5000	POI	Tukey	1.6	0	0	0	1	1	12	12	12
hom	0.8547	0.8544	0.6562	0	10000	5000	POI	Tukey	1.6	0	0	0	1	1	12	12	12
nb	0.8303	0.8302	0.554	0	10000	5000	POI	Tukey	1.6	0	0	0	1	1	12	12	12
poi	0.8471	0.847	0.5848	0	10000	5000	POI	Tukey	1.6	0	0	0	1	1	12	12	12
q_poi	0.8431	0.8428	0.5919	0	10000	5000	POI	Tukey	1.6	0	0	0	1	1	12	12	12
boot	0.2617	0.2572	0.0584	0	10000	5000	POI	Tukey	1.6	0	0	0	1	6	12	12	12
het	0.2701	0.2648	0.0684	0	10000	5000	POI	Tukey	1.6	0	0	0	1	6	12	12	12
het_log	0.2574	0.2513	0.0654	0	10000	5000	POI	Tukey	1.6	0	0	0	1	6	12	12	12
het_sqrt	0.2695	0.2637	0.0696	0	10000	5000	POI	Tukey	1.6	0	0	0	1	6	12	12	12
hom	0.3026	0.2985	0.0981	0	10000	5000	POI	Tukey	1.6	0	0	0	1	6	12	12	12
nb	0.2923	0.2881	0.0766	0	10000	5000	POI	Tukey	1.6	0	0	0	1	6	12	12	12
poi	0.3144	0.3096	0.0848	0	10000	5000	POI	Tukey	1.6	0	0	0	1	6	12	12	12
q_poi	0.3303	0.3251	0.0975	0	10000	5000	POI	Tukey	1.6	0	0	0	1	6	12	12	12
boot	0.1736	0.1679	0.0303	0	10000	5000	POI	Tukey	1.6	0	0	0	1	10	12	12	12
het	0.1827	0.1759	0.0333	0	10000	5000	POI	Tukey	1.6	0	0	0	1	10	12	12	12
het_log	0.1759	0.1689	0.0325	0	10000	5000	POI	Tukey	1.6	0	0	0	1	10	12	12	12
het_sqrt	0.1808	0.1736	0.0336	0	10000	5000	POI	Tukey	1.6	0	0	0	1	10	12	12	12
hom	0.2008	0.1947	0.0503	0	10000	5000	POI	Tukey	1.6	0	0	0	1	10	12	12	12
nb	0.1911	0.1837	0.0373	0	10000	5000	POI	Tukey	1.6	0	0	0	1	10	12	12	12
poi	0.2096	0.2017	0.0425	0	10000	5000	POI	Tukey	1.6	0	0	0	1	10	12	12	12
q_poi	0.2273	0.2195	0.0532	0	10000	5000	POI	Tukey	1.6	0	0	0	1	10	12	12	12
boot	0.9374	0.9373	0.6802	0	10000	5000	POI	Tukey	1.6	0	0	0	2	1	12	16	22
het	0.922	0.922	0.7124	0	10000	5000	POI	Tukey	1.6	0	0	0	2	1	12	16	22
het_log	0.9061	0.9059	0.6674	0	10000	5000	POI	Tukey	1.6	0	0	0	2	1	12	16	22
het_sqrt	0.9173	0.9171	0.6996	0	10000	5000	POI	Tukey	1.6	0	0	0	2	1	12	16	22
hom	0.9485	0.9485	0.8051	0	10000	5000	POI	Tukey	1.6	0	0	0	2	1	12	16	22
nb	0.9421	0.9421	0.7174	0	10000	5000	POI	Tukey	1.6	0	0	0	2	1	12	16	22
poi	0.9511	0.9511	0.7423	0	10000	5000	POI	Tukey	1.6	0	0	0	2	1	12	16	22
q_poi	0.9439	0.9439	0.7352	0	10000	5000	POI	Tukey	1.6	0	0	0	2	1	12	16	22
boot	0.3609	0.3573	0.1037	0	10000	5000	POI	Tukey	1.6	0	0	0	2	6	12	16	22
het	0.371	0.3671	0.1152	0	10000	5000	POI	Tukey	1.6	0	0	0	2	6	12	16	22
het_log	0.3549	0.3486	0.1064	0	10000	5000	POI	Tukey	1.6	0	0	0	2	6	12	16	22
het_sqrt	0.3689	0.3633	0.1134	0	10000	5000	POI	Tukey	1.6	0	0	0	2	6	12	16	22
hom	0.3983	0.3956	0.1492	0	10000	5000	POI	Tukey	1.6	0	0	0	2	6	12	16	22
nb	0.3861	0.3838	0.1178	0	10000	5000	POI	Tukey	1.6	0	0	0	2	6	12	16	22
poi	0.4094	0.4067	0.132	0	10000	5000	POI	Tukey	1.6	0	0	0	2	6	12	16	22
q_poi	0.419	0.4159	0.1425	0	10000	5000	POI	Tukey	1.6	0	0	0	2	6	12	16	22
boot	0.2462	0.2394	0.0512	0	10000	5000	POI	Tukey	1.6	0	0	0	2	10	12	16	22
het	0.2534	0.2464	0.057	0	10000	5000	POI	Tukey	1.6	0	0	0	2	10	12	16	22
het_log	0.2471	0.2386	0.0557	0	10000	5000	POI	Tukey	1.6	0	0	0	2	10	12	16	22
het_sqrt	0.2524	0.2449	0.0581	0	10000	5000	POI	Tukey	1.6	0	0	0	2	10	12	16	22
hom	0.2742	0.2687	0.0741	0	10000	5000	POI	Tukey	1.6	0	0	0	2	10	12	16	22
nb	0.2615	0.2556	0.059	0	10000	5000	POI	Tukey	1.6	0	0	0	2	10	12	16	22
poi	0.2785	0.2722	0.0671	0	10000	5000	POI	Tukey	1.6	0	0	0	2	10	12	16	22
q_poi	0.293	0.2868	0.0748	0	10000	5000	POI	Tukey	1.6	0	0	0	2	10	12	16	22
boot	0.8863	0.8861	0.6293	0	10000	5000	POI	Tukey	1.8	0	0	0	1	1	12	12	12
het	0.873	0.8727	0.637	0	10000	5000	POI	Tukey	1.8	0	0	0	1	1	12	12	12
het_log	0.8559	0.8552	0.6194	0	10000	5000	POI	Tukey	1.8	0	0	0	1	1	12	12	12
het_sqrt	0.8689	0.8685	0.6383	0	10000	5000	POI	Tukey	1.8	0	0	0	1	1	12	12	12
hom	0.9137	0.9135	0.7605	0	10000	5000	POI	Tukey	1.8	0	0	0	1	1	12	12	12
nb	0.898	0.898	0.6816	0	10000	5000	POI	Tukey	1.8	0	0	0	1	1	12	12	12
poi	0.911	0.911	0.7094	0	10000	5000	POI	Tukey	1.8	0	0	0	1	1	12	12	12
q_poi	0.9056	0.9056	0.7045	0	10000	5000	POI	Tukey	1.8	0	0	0	1	1	12	12	12
boot	0.3224	0.3189	0.0846	0	10000	5000	POI	Tukey	1.8	0	0	0	1	6	12	12	12
het	0.3338	0.3294	0.0953	0	10000	5000	POI	Tukey	1.8	0	0	0	1	6	12	12	12
het_log	0.3158	0.3107	0.0918	0	10000	5000	POI	Tukey	1.8	0	0	0	1	6	12	12	12
het_sqrt	0.3298	0.325	0.096	0	10000	5000	POI	Tukey	1.8	0	0	0	1	6	12	12	12
hom	0.3661	0.363	0.1343	0	10000	5000	POI	Tukey	1.8	0	0	0	1	6	12	12	12
nb	0.3594	0.3557	0.1074	0	10000	5000	POI	Tukey	1.8	0	0	0	1	6	12	12	12
poi	0.384	0.3799	0.1187	0	10000	5000	POI	Tukey	1.8	0	0	0	1	6	12	12	12
q_poi	0.3965	0.3923	0.1327	0	10000	5000	POI	Tukey	1.8	0	0	0	1	6	12	12	12
boot	0.2122	0.207	0.0448	0	10000	5000	POI	Tukey	1.8	0	0	0	1	10	12	12	12
het	0.222	0.2164	0.0504	0	10000	5000	POI	Tukey	1.8	0	0	0	1	10	12	12	12
het_log	0.2141	0.2084	0.0508	0	10000	5000	POI	Tukey	1.8	0	0	0	1	10	12	12	12
het_sqrt	0.219	0.2132	0.0521	0	10000	5000	POI	Tukey	1.8	0	0	0	1	10	12	12	12
hom	0.243	0.2367	0.0689	0	10000	5000	POI	Tukey	1.8	0	0	0	1	10	12	12	12
nb	0.2346	0.2289	0.0523	0	10000	5000	POI	Tukey	1.8	0	0	0	1	10	12	12	12
poi	0.2528	0.2461	0.0588	0	10000	5000	POI	Tukey	1.8	0	0	0	1	10	12	12	12
q_poi	0.2722	0.2645	0.072	0	10000	5000	POI	Tukey	1.8	0	0	0	1	10	12	12	12
boot	0.9704	0.9704	0.7846	0	10000	5000	POI	Tukey	1.8	0	0	0	2	1	12	16	22
het	0.9634	0.9634	0.8127	0	10000	5000	POI	Tukey	1.8	0	0	0	2	1	12	16	22
het_log	0.9537	0.9536	0.7765	0	10000	5000	POI	Tukey	1.8	0	0	0	2	1	12	16	22
het_sqrt	0.9611	0.961	0.8	0	10000	5000	POI	Tukey	1.8	0	0	0	2	1	12	16	22
hom	0.9789	0.9789	0.8865	0	10000	5000	POI	Tukey	1.8	0	0	0	2	1	12	16	22
nb	0.9758	0.9758	0.8214	0	10000	5000	POI	Tukey	1.8	0	0	0	2	1	12	16	22
poi	0.9812	0.9812	0.8395	0	10000	5000	POI	Tukey	1.8	0	0	0	2	1	12	16	22
q_poi	0.976	0.976	0.8328	0	10000	5000	POI	Tukey	1.8	0	0	0	2	1	12	16	22
boot	0.4417	0.439	0.1427	0	10000	5000	POI	Tukey	1.8	0	0	0	2	6	12	16	22
het	0.4508	0.4481	0.1579	0	10000	5000	POI	Tukey	1.8	0	0	0	2	6	12	16	22
het_log	0.4326	0.4276	0.1518	0	10000	5000	POI	Tukey	1.8	0	0	0	2	6	12	16	22
het_sqrt	0.447	0.4429	0.1596	0	10000	5000	POI	Tukey	1.8	0	0	0	2	6	12	16	22
hom	0.4847	0.4828	0.2019	0	10000	5000	POI	Tukey	1.8	0	0	0	2	6	12	16	22
nb	0.4731	0.471	0.1662	0	10000	5000	POI	Tukey	1.8	0	0	0	2	6	12	16	22
poi	0.5002	0.4979	0.183	0	10000	5000	POI	Tukey	1.8	0	0	0	2	6	12	16	22
q_poi	0.5035	0.5014	0.1943	0	10000	5000	POI	Tukey	1.8	0	0	0	2	6	12	16	22
boot	0.2989	0.2934	0.0727	0	10000	5000	POI	Tukey	1.8	0	0	0	2	10	12	16	22
het	0.3114	0.3053	0.0819	0	10000	5000	POI	Tukey	1.8	0	0	0	2	10	12	16	22
het_log	0.2991	0.2927	0.0781	0	10000	5000	POI	Tukey	1.8	0	0	0	2	10	12	16	22
het_sqrt	0.3064	0.3005	0.0819	0	10000	5000	POI	Tukey	1.8	0	0	0	2	10	12	16	22
hom	0.3316	0.327	0.1033	0	10000	5000	POI	Tukey	1.8	0	0	0	2	10	12	16	22
nb	0.3232	0.319	0.0837	0	10000	5000	POI	Tukey	1.8	0	0	0	2	10	12	16	22
poi	0.3436	0.3391	0.0923	0	10000	5000	POI	Tukey	1.8	0	0	0	2	10	12	16	22
q_poi	0.3543	0.3492	0.101	0	10000	5000	POI	Tukey	1.8	0	0	0	2	10	12	16	22
boot	0.9313	0.9313	0.7254	0	10000	5000	POI	Tukey	2	0	0	0	1	1	12	12	12
het	0.9243	0.9242	0.7356	0	10000	5000	POI	Tukey	2	0	0	0	1	1	12	12	12
het_log	0.9117	0.9115	0.7178	0	10000	5000	POI	Tukey	2	0	0	0	1	1	12	12	12
het_sqrt	0.9223	0.9223	0.7384	0	10000	5000	POI	Tukey	2	0	0	0	1	1	12	12	12
hom	0.9532	0.9532	0.8422	0	10000	5000	POI	Tukey	2	0	0	0	1	1	12	12	12
nb	0.9446	0.9446	0.7801	0	10000	5000	POI	Tukey	2	0	0	0	1	1	12	12	12
poi	0.953	0.953	0.802	0	10000	5000	POI	Tukey	2	0	0	0	1	1	12	12	12
q_poi	0.9469	0.9469	0.7962	0	10000	5000	POI	Tukey	2	0	0	0	1	1	12	12	12
boot	0.3881	0.3854	0.1168	0	10000	5000	POI	Tukey	2	0	0	0	1	6	12	12	12
het	0.3998	0.3962	0.13	0	10000	5000	POI	Tukey	2	0	0	0	1	6	12	12	12
het_log	0.3791	0.3749	0.1242	0	10000	5000	POI	Tukey	2	0	0	0	1	6	12	12	12
het_sqrt	0.3972	0.3934	0.1302	0	10000	5000	POI	Tukey	2	0	0	0	1	6	12	12	12
hom	0.4375	0.4356	0.1789	0	10000	5000	POI	Tukey	2	0	0	0	1	6	12	12	12
nb	0.4312	0.4289	0.1456	0	10000	5000	POI	Tukey	2	0	0	0	1	6	12	12	12
poi	0.4567	0.454	0.1614	0	10000	5000	POI	Tukey	2	0	0	0	1	6	12	12	12
q_poi	0.4687	0.4666	0.1755	0	10000	5000	POI	Tukey	2	0	0	0	1	6	12	12	12
boot	0.2553	0.2502	0.061	0	10000	5000	POI	Tukey	2	0	0	0	1	10	12	12	12
het	0.2669	0.2607	0.0714	0	10000	5000	POI	Tukey	2	0	0	0	1	10	12	12	12
het_log	0.2535	0.2468	0.0676	0	10000	5000	POI	Tukey	2	0	0	0	1	10	12	12	12
het_sqrt	0.2634	0.257	0.0705	0	10000	5000	POI	Tukey	2	0	0	0	1	10	12	12	12
hom	0.2933	0.289	0.0947	0	10000	5000	POI	Tukey	2	0	0	0	1	10	12	12	12
nb	0.286	0.2819	0.0769	0	10000	5000	POI	Tukey	2	0	0	0	1	10	12	12	12
poi	0.305	0.3001	0.0852	0	10000	5000	POI	Tukey	2	0	0	0	1	10	12	12	12
q_poi	0.3236	0.3172	0.099	0	10000	5000	POI	Tukey	2	0	0	0	1	10	12	12	12
boot	0.9861	0.9861	0.8589	0	10000	5000	POI	Tukey	2	0	0	0	2	1	12	16	22
het	0.9835	0.9835	0.8885	0	10000	5000	POI	Tukey	2	0	0	0	2	1	12	16	22
het_log	0.9781	0.978	0.8587	0	10000	5000	POI	Tukey	2	0	0	0	2	1	12	16	22
het_sqrt	0.9826	0.9825	0.8783	0	10000	5000	POI	Tukey	2	0	0	0	2	1	12	16	22
hom	0.9914	0.9914	0.9367	0	10000	5000	POI	Tukey	2	0	0	0	2	1	12	16	22
nb	0.9901	0.9901	0.8917	0	10000	5000	POI	Tukey	2	0	0	0	2	1	12	16	22
poi	0.9918	0.9918	0.9063	0	10000	5000	POI	Tukey	2	0	0	0	2	1	12	16	22
q_poi	0.9897	0.9897	0.9004	0	10000	5000	POI	Tukey	2	0	0	0	2	1	12	16	22
boot	0.5231	0.5212	0.1946	0	10000	5000	POI	Tukey	2	0	0	0	2	6	12	16	22
het	0.5321	0.5304	0.2154	0	10000	5000	POI	Tukey	2	0	0	0	2	6	12	16	22
het_log	0.5134	0.5096	0.2018	0	10000	5000	POI	Tukey	2	0	0	0	2	6	12	16	22
het_sqrt	0.5272	0.5245	0.2148	0	10000	5000	POI	Tukey	2	0	0	0	2	6	12	16	22
hom	0.5707	0.5696	0.2657	0	10000	5000	POI	Tukey	2	0	0	0	2	6	12	16	22
nb	0.5614	0.5602	0.2257	0	10000	5000	POI	Tukey	2	0	0	0	2	6	12	16	22
poi	0.5854	0.5839	0.2446	0	10000	5000	POI	Tukey	2	0	0	0	2	6	12	16	22
q_poi	0.5894	0.5879	0.2559	0	10000	5000	POI	Tukey	2	0	0	0	2	6	12	16	22
boot	0.3569	0.353	0.1003	0	10000	5000	POI	Tukey	2	0	0	0	2	10	12	16	22
het	0.3665	0.3627	0.1093	0	10000	5000	POI	Tukey	2	0	0	0	2	10	12	16	22
het_log	0.3589	0.3537	0.1068	0	10000	5000	POI	Tukey	2	0	0	0	2	10	12	16	22
het_sqrt	0.3675	0.3632	0.1102	0	10000	5000	POI	Tukey	2	0	0	0	2	10	12	16	22
hom	0.3948	0.3913	0.1406	0	10000	5000	POI	Tukey	2	0	0	0	2	10	12	16	22
nb	0.383	0.3791	0.1145	0	10000	5000	POI	Tukey	2	0	0	0	2	10	12	16	22
poi	0.4054	0.4009	0.1276	0	10000	5000	POI	Tukey	2	0	0	0	2	10	12	16	22
q_poi	0.4165	0.4125	0.1389	0	10000	5000	POI	Tukey	2	0	0	0	2	10	12	16	22
boot	0.9616	0.9616	0.8062	0	10000	5000	POI	Tukey	2.2	0	0	0	1	1	12	12	12
het	0.9562	0.9562	0.8181	0	10000	5000	POI	Tukey	2.2	0	0	0	1	1	12	12	12
het_log	0.9458	0.9458	0.7979	0	10000	5000	POI	Tukey	2.2	0	0	0	1	1	12	12	12
het_sqrt	0.9564	0.9564	0.8164	0	10000	5000	POI	Tukey	2.2	0	0	0	1	1	12	12	12
hom	0.9761	0.9761	0.9022	0	10000	5000	POI	Tukey	2.2	0	0	0	1	1	12	12	12
nb	0.9724	0.9724	0.8543	0	10000	5000	POI	Tukey	2.2	0	0	0	1	1	12	12	12
poi	0.9771	0.9771	0.8739	0	10000	5000	POI	Tukey	2.2	0	0	0	1	1	12	12	12
q_poi	0.9727	0.9727	0.8679	0	10000	5000	POI	Tukey	2.2	0	0	0	1	1	12	12	12
boot	0.454	0.4519	0.1528	0	10000	5000	POI	Tukey	2.2	0	0	0	1	6	12	12	12
het	0.4659	0.4633	0.1698	0	10000	5000	POI	Tukey	2.2	0	0	0	1	6	12	12	12
het_log	0.445	0.4412	0.1634	0	10000	5000	POI	Tukey	2.2	0	0	0	1	6	12	12	12
het_sqrt	0.4646	0.4615	0.1715	0	10000	5000	POI	Tukey	2.2	0	0	0	1	6	12	12	12
hom	0.5105	0.5091	0.2328	0	10000	5000	POI	Tukey	2.2	0	0	0	1	6	12	12	12
nb	0.5055	0.5039	0.1925	0	10000	5000	POI	Tukey	2.2	0	0	0	1	6	12	12	12
poi	0.5332	0.5313	0.212	0	10000	5000	POI	Tukey	2.2	0	0	0	1	6	12	12	12
q_poi	0.5372	0.5355	0.2284	0	10000	5000	POI	Tukey	2.2	0	0	0	1	6	12	12	12
boot	0.3014	0.2965	0.0778	0	10000	5000	POI	Tukey	2.2	0	0	0	1	10	12	12	12
het	0.3135	0.3078	0.0885	0	10000	5000	POI	Tukey	2.2	0	0	0	1	10	12	12	12
het_log	0.3001	0.2941	0.0833	0	10000	5000	POI	Tukey	2.2	0	0	0	1	10	12	12	12
het_sqrt	0.3093	0.3035	0.0875	0	10000	5000	POI	Tukey	2.2	0	0	0	1	10	12	12	12
hom	0.3428	0.3388	0.1229	0	10000	5000	POI	Tukey	2.2	0	0	0	1	10	12	12	12
nb	0.3381	0.3341	0.1011	0	10000	5000	POI	Tukey	2.2	0	0	0	1	10	12	12	12
poi	0.3609	0.3565	0.1127	0	10000	5000	POI	Tukey	2.2	0	0	0	1	10	12	12	12
q_poi	0.377	0.3718	0.1258	0	10000	5000	POI	Tukey	2.2	0	0	0	1	10	12	12	12
boot	0.9945	0.9945	0.9106	0	10000	5000	POI	Tukey	2.2	0	0	0	2	1	12	16	22
het	0.9929	0.9929	0.9362	0	10000	5000	POI	Tukey	2.2	0	0	0	2	1	12	16	22
het_log	0.9886	0.9885	0.9147	0	10000	5000	POI	Tukey	2.2	0	0	0	2	1	12	16	22
het_sqrt	0.9915	0.9914	0.9299	0	10000	5000	POI	Tukey	2.2	0	0	0	2	1	12	16	22
hom	0.9966	0.9966	0.9686	0	10000	5000	POI	Tukey	2.2	0	0	0	2	1	12	16	22
nb	0.9962	0.9962	0.9382	0	10000	5000	POI	Tukey	2.2	0	0	0	2	1	12	16	22
poi	0.9971	0.9971	0.9483	0	10000	5000	POI	Tukey	2.2	0	0	0	2	1	12	16	22
q_poi	0.9962	0.9962	0.9428	0	10000	5000	POI	Tukey	2.2	0	0	0	2	1	12	16	22
boot	0.6021	0.601	0.2574	0	10000	5000	POI	Tukey	2.2	0	0	0	2	6	12	16	22
het	0.6114	0.6102	0.2835	0	10000	5000	POI	Tukey	2.2	0	0	0	2	6	12	16	22
het_log	0.591	0.5883	0.2607	0	10000	5000	POI	Tukey	2.2	0	0	0	2	6	12	16	22
het_sqrt	0.6099	0.6077	0.275	0	10000	5000	POI	Tukey	2.2	0	0	0	2	6	12	16	22
hom	0.6501	0.6493	0.3382	0	10000	5000	POI	Tukey	2.2	0	0	0	2	6	12	16	22
nb	0.6454	0.6447	0.2906	0	10000	5000	POI	Tukey	2.2	0	0	0	2	6	12	16	22
poi	0.6727	0.6718	0.3115	0	10000	5000	POI	Tukey	2.2	0	0	0	2	6	12	16	22
q_poi	0.6668	0.6656	0.3233	0	10000	5000	POI	Tukey	2.2	0	0	0	2	6	12	16	22
boot	0.4189	0.415	0.1297	0	10000	5000	POI	Tukey	2.2	0	0	0	2	10	12	16	22
het	0.4325	0.4284	0.1451	0	10000	5000	POI	Tukey	2.2	0	0	0	2	10	12	16	22
het_log	0.4214	0.4171	0.1399	0	10000	5000	POI	Tukey	2.2	0	0	0	2	10	12	16	22
het_sqrt	0.4337	0.4297	0.1438	0	10000	5000	POI	Tukey	2.2	0	0	0	2	10	12	16	22
hom	0.4557	0.453	0.1829	0	10000	5000	POI	Tukey	2.2	0	0	0	2	10	12	16	22
nb	0.4489	0.4461	0.1555	0	10000	5000	POI	Tukey	2.2	0	0	0	2	10	12	16	22
poi	0.4724	0.4692	0.1677	0	10000	5000	POI	Tukey	2.2	0	0	0	2	10	12	16	22
q_poi	0.4771	0.4738	0.1824	0	10000	5000	POI	Tukey	2.2	0	0	0	2	10	12	16	22
boot	0.977	0.977	0.8695	0	10000	5000	POI	Tukey	2.4	0	0	0	1	1	12	12	12
het	0.9758	0.9758	0.8781	0	10000	5000	POI	Tukey	2.4	0	0	0	1	1	12	12	12
het_log	0.9694	0.9694	0.8605	0	10000	5000	POI	Tukey	2.4	0	0	0	1	1	12	12	12
het_sqrt	0.9751	0.9751	0.8766	0	10000	5000	POI	Tukey	2.4	0	0	0	1	1	12	12	12
hom	0.988	0.988	0.9425	0	10000	5000	POI	Tukey	2.4	0	0	0	1	1	12	12	12
nb	0.9861	0.9861	0.9108	0	10000	5000	POI	Tukey	2.4	0	0	0	1	1	12	12	12
poi	0.9896	0.9896	0.9251	0	10000	5000	POI	Tukey	2.4	0	0	0	1	1	12	12	12
q_poi	0.9864	0.9864	0.92	0	10000	5000	POI	Tukey	2.4	0	0	0	1	1	12	12	12
boot	0.5214	0.5199	0.1976	0	10000	5000	POI	Tukey	2.4	0	0	0	1	6	12	12	12
het	0.5399	0.5378	0.2204	0	10000	5000	POI	Tukey	2.4	0	0	0	1	6	12	12	12
het_log	0.5108	0.5079	0.2104	0	10000	5000	POI	Tukey	2.4	0	0	0	1	6	12	12	12
het_sqrt	0.5306	0.5281	0.2206	0	10000	5000	POI	Tukey	2.4	0	0	0	1	6	12	12	12
hom	0.5775	0.5768	0.2913	0	10000	5000	POI	Tukey	2.4	0	0	0	1	6	12	12	12
nb	0.5727	0.5714	0.248	0	10000	5000	POI	Tukey	2.4	0	0	0	1	6	12	12	12
poi	0.6037	0.6023	0.269	0	10000	5000	POI	Tukey	2.4	0	0	0	1	6	12	12	12
q_poi	0.6044	0.6033	0.2872	0	10000	5000	POI	Tukey	2.4	0	0	0	1	6	12	12	12
boot	0.3532	0.3503	0.0976	0	10000	5000	POI	Tukey	2.4	0	0	0	1	10	12	12	12
het	0.3656	0.3621	0.1118	0	10000	5000	POI	Tukey	2.4	0	0	0	1	10	12	12	12
het_log	0.3537	0.3496	0.108	0	10000	5000	POI	Tukey	2.4	0	0	0	1	10	12	12	12
het_sqrt	0.3654	0.3613	0.1117	0	10000	5000	POI	Tukey	2.4	0	0	0	1	10	12	12	12
hom	0.4001	0.3977	0.1525	0	10000	5000	POI	Tukey	2.4	0	0	0	1	10	12	12	12
nb	0.3968	0.3949	0.1289	0	10000	5000	POI	Tukey	2.4	0	0	0	1	10	12	12	12
poi	0.4221	0.4196	0.1428	0	10000	5000	POI	Tukey	2.4	0	0	0	1	10	12	12	12
q_poi	0.4324	0.4292	0.1564	0	10000	5000	POI	Tukey	2.4	0	0	0	1	10	12	12	12
boot	0.9976	0.9976	0.9447	0	10000	5000	POI	Tukey	2.4	0	0	0	2	1	12	16	22
het	0.9969	0.9969	0.9654	0	10000	5000	POI	Tukey	2.4	0	0	0	2	1	12	16	22
het_log	0.9955	0.9955	0.9496	0	10000	5000	POI	Tukey	2.4	0	0	0	2	1	12	16	22
het_sqrt	0.9967	0.9967	0.9617	0	10000	5000	POI	Tukey	2.4	0	0	0	2	1	12	16	22
hom	0.9986	0.9986	0.9854	0	10000	5000	POI	Tukey	2.4	0	0	0	2	1	12	16	22
nb	0.9983	0.9983	0.9677	0	10000	5000	POI	Tukey	2.4	0	0	0	2	1	12	16	22
poi	0.9988	0.9988	0.9745	0	10000	5000	POI	Tukey	2.4	0	0	0	2	1	12	16	22
q_poi	0.9984	0.9984	0.9698	0	10000	5000	POI	Tukey	2.4	0	0	0	2	1	12	16	22
boot	0.6799	0.6792	0.323	0	10000	5000	POI	Tukey	2.4	0	0	0	2	6	12	16	22
het	0.6875	0.6866	0.3466	0	10000	5000	POI	Tukey	2.4	0	0	0	2	6	12	16	22
het_log	0.6613	0.6588	0.3236	0	10000	5000	POI	Tukey	2.4	0	0	0	2	6	12	16	22
het_sqrt	0.6838	0.6819	0.3439	0	10000	5000	POI	Tukey	2.4	0	0	0	2	6	12	16	22
hom	0.7278	0.7271	0.4131	0	10000	5000	POI	Tukey	2.4	0	0	0	2	6	12	16	22
nb	0.7222	0.7218	0.3656	0	10000	5000	POI	Tukey	2.4	0	0	0	2	6	12	16	22
poi	0.747	0.7466	0.3905	0	10000	5000	POI	Tukey	2.4	0	0	0	2	6	12	16	22
q_poi	0.7411	0.7406	0.3938	0	10000	5000	POI	Tukey	2.4	0	0	0	2	6	12	16	22
boot	0.4912	0.4887	0.166	0	10000	5000	POI	Tukey	2.4	0	0	0	2	10	12	16	22
het	0.5012	0.4985	0.1821	0	10000	5000	POI	Tukey	2.4	0	0	0	2	10	12	16	22
het_log	0.4875	0.4833	0.1766	0	10000	5000	POI	Tukey	2.4	0	0	0	2	10	12	16	22
het_sqrt	0.4965	0.4929	0.182	0	10000	5000	POI	Tukey	2.4	0	0	0	2	10	12	16	22
hom	0.5338	0.5321	0.2257	0	10000	5000	POI	Tukey	2.4	0	0	0	2	10	12	16	22
nb	0.5279	0.5259	0.1926	0	10000	5000	POI	Tukey	2.4	0	0	0	2	10	12	16	22
poi	0.5515	0.5494	0.2109	0	10000	5000	POI	Tukey	2.4	0	0	0	2	10	12	16	22
q_poi	0.5573	0.555	0.2237	0	10000	5000	POI	Tukey	2.4	0	0	0	2	10	12	16	22
boot	0.9878	0.9878	0.9144	0	10000	5000	POI	Tukey	2.6	0	0	0	1	1	12	12	12
het	0.987	0.987	0.9241	0	10000	5000	POI	Tukey	2.6	0	0	0	1	1	12	12	12
het_log	0.9812	0.9812	0.9078	0	10000	5000	POI	Tukey	2.6	0	0	0	1	1	12	12	12
het_sqrt	0.9852	0.9852	0.9216	0	10000	5000	POI	Tukey	2.6	0	0	0	1	1	12	12	12
hom	0.9939	0.9939	0.9673	0	10000	5000	POI	Tukey	2.6	0	0	0	1	1	12	12	12
nb	0.9935	0.9935	0.9467	0	10000	5000	POI	Tukey	2.6	0	0	0	1	1	12	12	12
poi	0.9954	0.9954	0.9566	0	10000	5000	POI	Tukey	2.6	0	0	0	1	1	12	12	12
q_poi	0.993	0.993	0.9524	0	10000	5000	POI	Tukey	2.6	0	0	0	1	1	12	12	12
boot	0.5875	0.5865	0.2494	0	10000	5000	POI	Tukey	2.6	0	0	0	1	6	12	12	12
het	0.6038	0.6022	0.2753	0	10000	5000	POI	Tukey	2.6	0	0	0	1	6	12	12	12
het_log	0.5767	0.5747	0.2612	0	10000	5000	POI	Tukey	2.6	0	0	0	1	6	12	12	12
het_sqrt	0.5984	0.597	0.2766	0	10000	5000	POI	Tukey	2.6	0	0	0	1	6	12	12	12
hom	0.6449	0.6443	0.3533	0	10000	5000	POI	Tukey	2.6	0	0	0	1	6	12	12	12
nb	0.6449	0.6438	0.3087	0	10000	5000	POI	Tukey	2.6	0	0	0	1	6	12	12	12
poi	0.6725	0.6713	0.3331	0	10000	5000	POI	Tukey	2.6	0	0	0	1	6	12	12	12
q_poi	0.6716	0.6708	0.3468	0	10000	5000	POI	Tukey	2.6	0	0	0	1	6	12	12	12
boot	0.4013	0.3987	0.1261	0	10000	5000	POI	Tukey	2.6	0	0	0	1	10	12	12	12
het	0.4158	0.4123	0.1434	0	10000	5000	POI	Tukey	2.6	0	0	0	1	10	12	12	12
het_log	0.4024	0.3985	0.1364	0	10000	5000	POI	Tukey	2.6	0	0	0	1	10	12	12	12
het_sqrt	0.4128	0.4092	0.1423	0	10000	5000	POI	Tukey	2.6	0	0	0	1	10	12	12	12
hom	0.4503	0.4485	0.1918	0	10000	5000	POI	Tukey	2.6	0	0	0	1	10	12	12	12
nb	0.447	0.445	0.1624	0	10000	5000	POI	Tukey	2.6	0	0	0	1	10	12	12	12
poi	0.4738	0.4714	0.1785	0	10000	5000	POI	Tukey	2.6	0	0	0	1	10	12	12	12
q_poi	0.4847	0.4823	0.1957	0	10000	5000	POI	Tukey	2.6	0	0	0	1	10	12	12	12
boot	0.9992	0.9992	0.968	0	10000	5000	POI	Tukey	2.6	0	0	0	2	1	12	16	22
het	0.9986	0.9986	0.981	0	10000	5000	POI	Tukey	2.6	0	0	0	2	1	12	16	22
het_log	0.9977	0.9977	0.971	0	10000	5000	POI	Tukey	2.6	0	0	0	2	1	12	16	22
het_sqrt	0.9986	0.9986	0.9777	0	10000	5000	POI	Tukey	2.6	0	0	0	2	1	12	16	22
hom	0.9994	0.9994	0.9934	0	10000	5000	POI	Tukey	2.6	0	0	0	2	1	12	16	22
nb	0.9994	0.9994	0.9839	0	10000	5000	POI	Tukey	2.6	0	0	0	2	1	12	16	22
poi	0.9996	0.9996	0.9872	0	10000	5000	POI	Tukey	2.6	0	0	0	2	1	12	16	22
q_poi	0.9994	0.9994	0.9838	0	10000	5000	POI	Tukey	2.6	0	0	0	2	1	12	16	22
boot	0.7522	0.7519	0.3906	0	10000	5000	POI	Tukey	2.6	0	0	0	2	6	12	16	22
het	0.7614	0.7608	0.4227	0	10000	5000	POI	Tukey	2.6	0	0	0	2	6	12	16	22
het_log	0.7314	0.73	0.3951	0	10000	5000	POI	Tukey	2.6	0	0	0	2	6	12	16	22
het_sqrt	0.7506	0.7494	0.4155	0	10000	5000	POI	Tukey	2.6	0	0	0	2	6	12	16	22
hom	0.7942	0.794	0.4964	0	10000	5000	POI	Tukey	2.6	0	0	0	2	6	12	16	22
nb	0.7906	0.7905	0.4429	0	10000	5000	POI	Tukey	2.6	0	0	0	2	6	12	16	22
poi	0.8139	0.8137	0.4713	0	10000	5000	POI	Tukey	2.6	0	0	0	2	6	12	16	22
q_poi	0.8053	0.805	0.4757	0	10000	5000	POI	Tukey	2.6	0	0	0	2	6	12	16	22
boot	0.5532	0.5511	0.2153	0	10000	5000	POI	Tukey	2.6	0	0	0	2	10	12	16	22
het	0.5638	0.5616	0.2315	0	10000	5000	POI	Tukey	2.6	0	0	0	2	10	12	16	22
het_log	0.5524	0.5486	0.2218	0	10000	5000	POI	Tukey	2.6	0	0	0	2	10	12	16	22
het_sqrt	0.565	0.5616	0.2293	0	10000	5000	POI	Tukey	2.6	0	0	0	2	10	12	16	22
hom	0.5982	0.5965	0.2792	0	10000	5000	POI	Tukey	2.6	0	0	0	2	10	12	16	22
nb	0.5916	0.5904	0.2464	0	10000	5000	POI	Tukey	2.6	0	0	0	2	10	12	16	22
poi	0.6135	0.6122	0.2635	0	10000	5000	POI	Tukey	2.6	0	0	0	2	10	12	16	22
q_poi	0.6193	0.618	0.2753	0	10000	5000	POI	Tukey	2.6	0	0	0	2	10	12	16	22
boot	0.9933	0.9933	0.9444	0	10000	5000	POI	Tukey	2.8	0	0	0	1	1	12	12	12
het	0.9933	0.9933	0.9545	0	10000	5000	POI	Tukey	2.8	0	0	0	1	1	12	12	12
het_log	0.9898	0.9898	0.9422	0	10000	5000	POI	Tukey	2.8	0	0	0	1	1	12	12	12
het_sqrt	0.992	0.992	0.9528	0	10000	5000	POI	Tukey	2.8	0	0	0	1	1	12	12	12
hom	0.997	0.997	0.9827	0	10000	5000	POI	Tukey	2.8	0	0	0	1	1	12	12	12
nb	0.9974	0.9974	0.9716	0	10000	5000	POI	Tukey	2.8	0	0	0	1	1	12	12	12
poi	0.9983	0.9983	0.9774	0	10000	5000	POI	Tukey	2.8	0	0	0	1	1	12	12	12
q_poi	0.9969	0.9969	0.9732	0	10000	5000	POI	Tukey	2.8	0	0	0	1	1	12	12	12
boot	0.6523	0.6514	0.3067	0	10000	5000	POI	Tukey	2.8	0	0	0	1	6	12	12	12
het	0.665	0.6641	0.3353	0	10000	5000	POI	Tukey	2.8	0	0	0	1	6	12	12	12
het_log	0.6394	0.6381	0.3218	0	10000	5000	POI	Tukey	2.8	0	0	0	1	6	12	12	12
het_sqrt	0.6604	0.6594	0.3368	0	10000	5000	POI	Tukey	2.8	0	0	0	1	6	12	12	12
hom	0.7112	0.7106	0.4212	0	10000	5000	POI	Tukey	2.8	0	0	0	1	6	12	12	12
nb	0.7122	0.7112	0.3778	0	10000	5000	POI	Tukey	2.8	0	0	0	1	6	12	12	12
poi	0.7393	0.7383	0.4018	0	10000	5000	POI	Tukey	2.8	0	0	0	1	6	12	12	12
q_poi	0.7355	0.7348	0.4152	0	10000	5000	POI	Tukey	2.8	0	0	0	1	6	12	12	12
boot	0.4614	0.4591	0.157	0	10000	5000	POI	Tukey	2.8	0	0	0	1	10	12	12	12
het	0.4751	0.4717	0.1748	0	10000	5000	POI	Tukey	2.8	0	0	0	1	10	12	12	12
het_log	0.4567	0.4534	0.1682	0	10000	5000	POI	Tukey	2.8	0	0	0	1	10	12	12	12
het_sqrt	0.4704	0.4673	0.174	0	10000	5000	POI	Tukey	2.8	0	0	0	1	10	12	12	12
hom	0.5128	0.5102	0.2317	0	10000	5000	POI	Tukey	2.8	0	0	0	1	10	12	12	12
nb	0.5113	0.5097	0.2046	0	10000	5000	POI	Tukey	2.8	0	0	0	1	10	12	12	12
poi	0.538	0.5365	0.224	0	10000	5000	POI	Tukey	2.8	0	0	0	1	10	12	12	12
q_poi	0.545	0.5428	0.2354	0	10000	5000	POI	Tukey	2.8	0	0	0	1	10	12	12	12
boot	0.9998	0.9998	0.9808	0	10000	5000	POI	Tukey	2.8	0	0	0	2	1	12	16	22
het	0.9995	0.9995	0.9906	0	10000	5000	POI	Tukey	2.8	0	0	0	2	1	12	16	22
het_log	0.9991	0.9991	0.9835	0	10000	5000	POI	Tukey	2.8	0	0	0	2	1	12	16	22
het_sqrt	0.9995	0.9995	0.9885	0	10000	5000	POI	Tukey	2.8	0	0	0	2	1	12	16	22
hom	0.9997	0.9997	0.9964	0	10000	5000	POI	Tukey	2.8	0	0	0	2	1	12	16	22
nb	0.9997	0.9997	0.9915	0	10000	5000	POI	Tukey	2.8	0	0	0	2	1	12	16	22
poi	0.9998	0.9998	0.9934	0	10000	5000	POI	Tukey	2.8	0	0	0	2	1	12	16	22
q_poi	0.9997	0.9997	0.9926	0	10000	5000	POI	Tukey	2.8	0	0	0	2	1	12	16	22
boot	0.8136	0.8135	0.4696	0	10000	5000	POI	Tukey	2.8	0	0	0	2	6	12	16	22
het	0.8181	0.8178	0.4992	0	10000	5000	POI	Tukey	2.8	0	0	0	2	6	12	16	22
het_log	0.7892	0.7883	0.4692	0	10000	5000	POI	Tukey	2.8	0	0	0	2	6	12	16	22
het_sqrt	0.8117	0.811	0.4925	0	10000	5000	POI	Tukey	2.8	0	0	0	2	6	12	16	22
hom	0.8491	0.8489	0.5794	0	10000	5000	POI	Tukey	2.8	0	0	0	2	6	12	16	22
nb	0.8475	0.8475	0.5305	0	10000	5000	POI	Tukey	2.8	0	0	0	2	6	12	16	22
poi	0.8652	0.8652	0.5597	0	10000	5000	POI	Tukey	2.8	0	0	0	2	6	12	16	22
q_poi	0.8579	0.8578	0.5564	0	10000	5000	POI	Tukey	2.8	0	0	0	2	6	12	16	22
boot	0.6205	0.6187	0.2592	0	10000	5000	POI	Tukey	2.8	0	0	0	2	10	12	16	22
het	0.6324	0.6307	0.2826	0	10000	5000	POI	Tukey	2.8	0	0	0	2	10	12	16	22
het_log	0.6203	0.6176	0.2681	0	10000	5000	POI	Tukey	2.8	0	0	0	2	10	12	16	22
het_sqrt	0.6332	0.6308	0.2793	0	10000	5000	POI	Tukey	2.8	0	0	0	2	10	12	16	22
hom	0.6655	0.6641	0.3389	0	10000	5000	POI	Tukey	2.8	0	0	0	2	10	12	16	22
nb	0.6597	0.6588	0.3004	0	10000	5000	POI	Tukey	2.8	0	0	0	2	10	12	16	22
poi	0.6837	0.6827	0.3228	0	10000	5000	POI	Tukey	2.8	0	0	0	2	10	12	16	22
q_poi	0.6849	0.6837	0.3339	0	10000	5000	POI	Tukey	2.8	0	0	0	2	10	12	16	22
boot	0.9965	0.9965	0.9661	0	10000	5000	POI	Tukey	3	0	0	0	1	1	12	12	12
het	0.9965	0.9965	0.9737	0	10000	5000	POI	Tukey	3	0	0	0	1	1	12	12	12
het_log	0.9951	0.9951	0.9624	0	10000	5000	POI	Tukey	3	0	0	0	1	1	12	12	12
het_sqrt	0.9961	0.9961	0.9716	0	10000	5000	POI	Tukey	3	0	0	0	1	1	12	12	12
hom	0.9989	0.9989	0.9917	0	10000	5000	POI	Tukey	3	0	0	0	1	1	12	12	12
nb	0.9989	0.9989	0.9853	0	10000	5000	POI	Tukey	3	0	0	0	1	1	12	12	12
poi	0.9995	0.9995	0.989	0	10000	5000	POI	Tukey	3	0	0	0	1	1	12	12	12
q_poi	0.9984	0.9984	0.9855	0	10000	5000	POI	Tukey	3	0	0	0	1	1	12	12	12
boot	0.7145	0.7139	0.3679	0	10000	5000	POI	Tukey	3	0	0	0	1	6	12	12	12
het	0.723	0.7223	0.3988	0	10000	5000	POI	Tukey	3	0	0	0	1	6	12	12	12
het_log	0.6962	0.6952	0.3831	0	10000	5000	POI	Tukey	3	0	0	0	1	6	12	12	12
het_sqrt	0.7161	0.7152	0.4006	0	10000	5000	POI	Tukey	3	0	0	0	1	6	12	12	12
hom	0.7678	0.7673	0.492	0	10000	5000	POI	Tukey	3	0	0	0	1	6	12	12	12
nb	0.7702	0.7693	0.4494	0	10000	5000	POI	Tukey	3	0	0	0	1	6	12	12	12
poi	0.7909	0.79	0.4766	0	10000	5000	POI	Tukey	3	0	0	0	1	6	12	12	12
q_poi	0.7896	0.789	0.4855	0	10000	5000	POI	Tukey	3	0	0	0	1	6	12	12	12
boot	0.5107	0.5092	0.2004	0	10000	5000	POI	Tukey	3	0	0	0	1	10	12	12	12
het	0.5238	0.5218	0.2198	0	10000	5000	POI	Tukey	3	0	0	0	1	10	12	12	12
het_log	0.5043	0.502	0.2131	0	10000	5000	POI	Tukey	3	0	0	0	1	10	12	12	12
het_sqrt	0.5185	0.5164	0.2213	0	10000	5000	POI	Tukey	3	0	0	0	1	10	12	12	12
hom	0.5646	0.5632	0.2746	0	10000	5000	POI	Tukey	3	0	0	0	1	10	12	12	12
nb	0.5649	0.5637	0.2427	0	10000	5000	POI	Tukey	3	0	0	0	1	10	12	12	12
poi	0.5907	0.5895	0.2629	0	10000	5000	POI	Tukey	3	0	0	0	1	10	12	12	12
q_poi	0.5964	0.5953	0.2808	0	10000	5000	POI	Tukey	3	0	0	0	1	10	12	12	12
boot	0.9999	0.9999	0.9883	0	10000	5000	POI	Tukey	3	0	0	0	2	1	12	16	22
het	0.9998	0.9998	0.9958	0	10000	5000	POI	Tukey	3	0	0	0	2	1	12	16	22
het_log	0.9996	0.9996	0.9922	0	10000	5000	POI	Tukey	3	0	0	0	2	1	12	16	22
het_sqrt	0.9998	0.9998	0.9951	0	10000	5000	POI	Tukey	3	0	0	0	2	1	12	16	22
hom	1	1	0.9986	0	10000	5000	POI	Tukey	3	0	0	0	2	1	12	16	22
nb	1	1	0.9968	0	10000	5000	POI	Tukey	3	0	0	0	2	1	12	16	22
poi	1	1	0.9976	0	10000	5000	POI	Tukey	3	0	0	0	2	1	12	16	22
q_poi	1	1	0.9963	0	10000	5000	POI	Tukey	3	0	0	0	2	1	12	16	22
boot	0.8662	0.8661	0.548	0	10000	5000	POI	Tukey	3	0	0	0	2	6	12	16	22
het	0.8684	0.8682	0.5798	0	10000	5000	POI	Tukey	3	0	0	0	2	6	12	16	22
het_log	0.8455	0.8449	0.5411	0	10000	5000	POI	Tukey	3	0	0	0	2	6	12	16	22
het_sqrt	0.8644	0.8639	0.5704	0	10000	5000	POI	Tukey	3	0	0	0	2	6	12	16	22
hom	0.8923	0.8921	0.6568	0	10000	5000	POI	Tukey	3	0	0	0	2	6	12	16	22
nb	0.893	0.893	0.6125	0	10000	5000	POI	Tukey	3	0	0	0	2	6	12	16	22
poi	0.9061	0.9061	0.6369	0	10000	5000	POI	Tukey	3	0	0	0	2	6	12	16	22
q_poi	0.8995	0.8994	0.6377	0	10000	5000	POI	Tukey	3	0	0	0	2	6	12	16	22
boot	0.6825	0.6818	0.3087	0	10000	5000	POI	Tukey	3	0	0	0	2	10	12	16	22
het	0.6933	0.6919	0.3336	0	10000	5000	POI	Tukey	3	0	0	0	2	10	12	16	22
het_log	0.673	0.6711	0.3153	0	10000	5000	POI	Tukey	3	0	0	0	2	10	12	16	22
het_sqrt	0.6892	0.6879	0.3301	0	10000	5000	POI	Tukey	3	0	0	0	2	10	12	16	22
hom	0.7226	0.7218	0.3956	0	10000	5000	POI	Tukey	3	0	0	0	2	10	12	16	22
nb	0.7228	0.7218	0.3572	0	10000	5000	POI	Tukey	3	0	0	0	2	10	12	16	22
poi	0.7455	0.7444	0.3856	0	10000	5000	POI	Tukey	3	0	0	0	2	10	12	16	22
q_poi	0.7371	0.7362	0.3884	0	10000	5000	POI	Tukey	3	0	0	0	2	10	12	16	22
boot	0.0832			0	10000	5000	POI	GrandMean	0.2	0	0	0	1	1	12	12	12
het	0.0698			0	10000	5000	POI	GrandMean	0.2	0	0	0	1	1	12	12	12
het_log	0.0682			0	10000	5000	POI	GrandMean	0.2	0	0	0	1	1	12	12	12
het_sqrt	0.0684			0	10000	5000	POI	GrandMean	0.2	0	0	0	1	1	12	12	12
hom	0.0696			0	10000	5000	POI	GrandMean	0.2	0	0	0	1	1	12	12	12
nb	0.0567			0	10000	5000	POI	GrandMean	0.2	0	0	0	1	1	12	12	12
poi	0.0631			0	10000	5000	POI	GrandMean	0.2	0	0	0	1	1	12	12	12
q_poi	0.0778			0	10000	5000	POI	GrandMean	0.2	0	0	0	1	1	12	12	12
boot	0.0466			0	10000	5000	POI	GrandMean	0.2	0	0	0	1	6	12	12	12
het	0.0482			0	10000	5000	POI	GrandMean	0.2	0	0	0	1	6	12	12	12
het_log	0.0466			0	10000	5000	POI	GrandMean	0.2	0	0	0	1	6	12	12	12
het_sqrt	0.0469			0	10000	5000	POI	GrandMean	0.2	0	0	0	1	6	12	12	12
hom	0.0521			0	10000	5000	POI	GrandMean	0.2	0	0	0	1	6	12	12	12
nb	0.0452			0	10000	5000	POI	GrandMean	0.2	0	0	0	1	6	12	12	12
poi	0.0519			0	10000	5000	POI	GrandMean	0.2	0	0	0	1	6	12	12	12
q_poi	0.065			0	10000	5000	POI	GrandMean	0.2	0	0	0	1	6	12	12	12
boot	0.0479			0	10000	5000	POI	GrandMean	0.2	0	0	0	1	10	12	12	12
het	0.0508			0	10000	5000	POI	GrandMean	0.2	0	0	0	1	10	12	12	12
het_log	0.0502			0	10000	5000	POI	GrandMean	0.2	0	0	0	1	10	12	12	12
het_sqrt	0.0494			0	10000	5000	POI	GrandMean	0.2	0	0	0	1	10	12	12	12
hom	0.0535			0	10000	5000	POI	GrandMean	0.2	0	0	0	1	10	12	12	12
nb	0.0464			0	10000	5000	POI	GrandMean	0.2	0	0	0	1	10	12	12	12
poi	0.0525			0	10000	5000	POI	GrandMean	0.2	0	0	0	1	10	12	12	12
q_poi	0.0676			0	10000	5000	POI	GrandMean	0.2	0	0	0	1	10	12	12	12
boot	0.0879			0	10000	5000	POI	GrandMean	0.2	0	0	0	2	1	12	16	22
het	0.08			0	10000	5000	POI	GrandMean	0.2	0	0	0	2	1	12	16	22
het_log	0.0771			0	10000	5000	POI	GrandMean	0.2	0	0	0	2	1	12	16	22
het_sqrt	0.0764			0	10000	5000	POI	GrandMean	0.2	0	0	0	2	1	12	16	22
hom	0.0803			0	10000	5000	POI	GrandMean	0.2	0	0	0	2	1	12	16	22
nb	0.0679			0	10000	5000	POI	GrandMean	0.2	0	0	0	2	1	12	16	22
poi	0.0759			0	10000	5000	POI	GrandMean	0.2	0	0	0	2	1	12	16	22
q_poi	0.0876			0	10000	5000	POI	GrandMean	0.2	0	0	0	2	1	12	16	22
boot	0.0484			0	10000	5000	POI	GrandMean	0.2	0	0	0	2	6	12	16	22
het	0.0529			0	10000	5000	POI	GrandMean	0.2	0	0	0	2	6	12	16	22
het_log	0.0503			0	10000	5000	POI	GrandMean	0.2	0	0	0	2	6	12	16	22
het_sqrt	0.0492			0	10000	5000	POI	GrandMean	0.2	0	0	0	2	6	12	16	22
hom	0.0528			0	10000	5000	POI	GrandMean	0.2	0	0	0	2	6	12	16	22
nb	0.0473			0	10000	5000	POI	GrandMean	0.2	0	0	0	2	6	12	16	22
poi	0.054			0	10000	5000	POI	GrandMean	0.2	0	0	0	2	6	12	16	22
q_poi	0.0619			0	10000	5000	POI	GrandMean	0.2	0	0	0	2	6	12	16	22
boot	0.0511			0	10000	5000	POI	GrandMean	0.2	0	0	0	2	10	12	16	22
het	0.0537			0	10000	5000	POI	GrandMean	0.2	0	0	0	2	10	12	16	22
het_log	0.0551			0	10000	5000	POI	GrandMean	0.2	0	0	0	2	10	12	16	22
het_sqrt	0.0541			0	10000	5000	POI	GrandMean	0.2	0	0	0	2	10	12	16	22
hom	0.0574			0	10000	5000	POI	GrandMean	0.2	0	0	0	2	10	12	16	22
nb	0.0511			0	10000	5000	POI	GrandMean	0.2	0	0	0	2	10	12	16	22
poi	0.058			0	10000	5000	POI	GrandMean	0.2	0	0	0	2	10	12	16	22
q_poi	0.0665			0	10000	5000	POI	GrandMean	0.2	0	0	0	2	10	12	16	22
boot	0.1555			0	10000	5000	POI	GrandMean	0.4	0	0	0	1	1	12	12	12
het	0.118			0	10000	5000	POI	GrandMean	0.4	0	0	0	1	1	12	12	12
het_log	0.1237			0	10000	5000	POI	GrandMean	0.4	0	0	0	1	1	12	12	12
het_sqrt	0.1221			0	10000	5000	POI	GrandMean	0.4	0	0	0	1	1	12	12	12
hom	0.1372			0	10000	5000	POI	GrandMean	0.4	0	0	0	1	1	12	12	12
nb	0.1225			0	10000	5000	POI	GrandMean	0.4	0	0	0	1	1	12	12	12
poi	0.1328			0	10000	5000	POI	GrandMean	0.4	0	0	0	1	1	12	12	12
q_poi	0.1534			0	10000	5000	POI	GrandMean	0.4	0	0	0	1	1	12	12	12
boot	0.0545			0	10000	5000	POI	GrandMean	0.4	0	0	0	1	6	12	12	12
het	0.0572			0	10000	5000	POI	GrandMean	0.4	0	0	0	1	6	12	12	12
het_log	0.0573			0	10000	5000	POI	GrandMean	0.4	0	0	0	1	6	12	12	12
het_sqrt	0.0556			0	10000	5000	POI	GrandMean	0.4	0	0	0	1	6	12	12	12
hom	0.059			0	10000	5000	POI	GrandMean	0.4	0	0	0	1	6	12	12	12
nb	0.0546			0	10000	5000	POI	GrandMean	0.4	0	0	0	1	6	12	12	12
poi	0.0613			0	10000	5000	POI	GrandMean	0.4	0	0	0	1	6	12	12	12
q_poi	0.0738			0	10000	5000	POI	GrandMean	0.4	0	0	0	1	6	12	12	12
boot	0.0514			0	10000	5000	POI	GrandMean	0.4	0	0	0	1	10	12	12	12
het	0.053			0	10000	5000	POI	GrandMean	0.4	0	0	0	1	10	12	12	12
het_log	0.0534			0	10000	5000	POI	GrandMean	0.4	0	0	0	1	10	12	12	12
het_sqrt	0.052			0	10000	5000	POI	GrandMean	0.4	0	0	0	1	10	12	12	12
hom	0.0564			0	10000	5000	POI	GrandMean	0.4	0	0	0	1	10	12	12	12
nb	0.0506			0	10000	5000	POI	GrandMean	0.4	0	0	0	1	10	12	12	12
poi	0.0564			0	10000	5000	POI	GrandMean	0.4	0	0	0	1	10	12	12	12
q_poi	0.0712			0	10000	5000	POI	GrandMean	0.4	0	0	0	1	10	12	12	12
boot	0.1833			0	10000	5000	POI	GrandMean	0.4	0	0	0	2	1	12	16	22
het	0.1557			0	10000	5000	POI	GrandMean	0.4	0	0	0	2	1	12	16	22
het_log	0.1549			0	10000	5000	POI	GrandMean	0.4	0	0	0	2	1	12	16	22
het_sqrt	0.155			0	10000	5000	POI	GrandMean	0.4	0	0	0	2	1	12	16	22
hom	0.1725			0	10000	5000	POI	GrandMean	0.4	0	0	0	2	1	12	16	22
nb	0.1566			0	10000	5000	POI	GrandMean	0.4	0	0	0	2	1	12	16	22
poi	0.1729			0	10000	5000	POI	GrandMean	0.4	0	0	0	2	1	12	16	22
q_poi	0.1854			0	10000	5000	POI	GrandMean	0.4	0	0	0	2	1	12	16	22
boot	0.0642			0	10000	5000	POI	GrandMean	0.4	0	0	0	2	6	12	16	22
het	0.0667			0	10000	5000	POI	GrandMean	0.4	0	0	0	2	6	12	16	22
het_log	0.0654			0	10000	5000	POI	GrandMean	0.4	0	0	0	2	6	12	16	22
het_sqrt	0.0635			0	10000	5000	POI	GrandMean	0.4	0	0	0	2	6	12	16	22
hom	0.0691			0	10000	5000	POI	GrandMean	0.4	0	0	0	2	6	12	16	22
nb	0.0633			0	10000	5000	POI	GrandMean	0.4	0	0	0	2	6	12	16	22
poi	0.0714			0	10000	5000	POI	GrandMean	0.4	0	0	0	2	6	12	16	22
q_poi	0.0791			0	10000	5000	POI	GrandMean	0.4	0	0	0	2	6	12	16	22
boot	0.0615			0	10000	5000	POI	GrandMean	0.4	0	0	0	2	10	12	16	22
het	0.065			0	10000	5000	POI	GrandMean	0.4	0	0	0	2	10	12	16	22
het_log	0.0641			0	10000	5000	POI	GrandMean	0.4	0	0	0	2	10	12	16	22
het_sqrt	0.0645			0	10000	5000	POI	GrandMean	0.4	0	0	0	2	10	12	16	22
hom	0.0676			0	10000	5000	POI	GrandMean	0.4	0	0	0	2	10	12	16	22
nb	0.0584			0	10000	5000	POI	GrandMean	0.4	0	0	0	2	10	12	16	22
poi	0.066			0	10000	5000	POI	GrandMean	0.4	0	0	0	2	10	12	16	22
q_poi	0.0762			0	10000	5000	POI	GrandMean	0.4	0	0	0	2	10	12	16	22
boot	0.2578			0	10000	5000	POI	GrandMean	0.6	0	0	0	1	1	12	12	12
het	0.2044			0	10000	5000	POI	GrandMean	0.6	0	0	0	1	1	12	12	12
het_log	0.2083			0	10000	5000	POI	GrandMean	0.6	0	0	0	1	1	12	12	12
het_sqrt	0.207			0	10000	5000	POI	GrandMean	0.6	0	0	0	1	1	12	12	12
hom	0.2422			0	10000	5000	POI	GrandMean	0.6	0	0	0	1	1	12	12	12
nb	0.2317			0	10000	5000	POI	GrandMean	0.6	0	0	0	1	1	12	12	12
poi	0.2514			0	10000	5000	POI	GrandMean	0.6	0	0	0	1	1	12	12	12
q_poi	0.2701			0	10000	5000	POI	GrandMean	0.6	0	0	0	1	1	12	12	12
boot	0.0702			0	10000	5000	POI	GrandMean	0.6	0	0	0	1	6	12	12	12
het	0.0722			0	10000	5000	POI	GrandMean	0.6	0	0	0	1	6	12	12	12
het_log	0.0732			0	10000	5000	POI	GrandMean	0.6	0	0	0	1	6	12	12	12
het_sqrt	0.0711			0	10000	5000	POI	GrandMean	0.6	0	0	0	1	6	12	12	12
hom	0.0781			0	10000	5000	POI	GrandMean	0.6	0	0	0	1	6	12	12	12
nb	0.0722			0	10000	5000	POI	GrandMean	0.6	0	0	0	1	6	12	12	12
poi	0.0807			0	10000	5000	POI	GrandMean	0.6	0	0	0	1	6	12	12	12
q_poi	0.0955			0	10000	5000	POI	GrandMean	0.6	0	0	0	1	6	12	12	12
boot	0.059			0	10000	5000	POI	GrandMean	0.6	0	0	0	1	10	12	12	12
het	0.0629			0	10000	5000	POI	GrandMean	0.6	0	0	0	1	10	12	12	12
het_log	0.0637			0	10000	5000	POI	GrandMean	0.6	0	0	0	1	10	12	12	12
het_sqrt	0.0616			0	10000	5000	POI	GrandMean	0.6	0	0	0	1	10	12	12	12
hom	0.0666			0	10000	5000	POI	GrandMean	0.6	0	0	0	1	10	12	12	12
nb	0.063			0	10000	5000	POI	GrandMean	0.6	0	0	0	1	10	12	12	12
poi	0.0704			0	10000	5000	POI	GrandMean	0.6	0	0	0	1	10	12	12	12
q_poi	0.0864			0	10000	5000	POI	GrandMean	0.6	0	0	0	1	10	12	12	12
boot	0.3231			0	10000	5000	POI	GrandMean	0.6	0	0	0	2	1	12	16	22
het	0.2743			0	10000	5000	POI	GrandMean	0.6	0	0	0	2	1	12	16	22
het_log	0.275			0	10000	5000	POI	GrandMean	0.6	0	0	0	2	1	12	16	22
het_sqrt	0.2768			0	10000	5000	POI	GrandMean	0.6	0	0	0	2	1	12	16	22
hom	0.3198			0	10000	5000	POI	GrandMean	0.6	0	0	0	2	1	12	16	22
nb	0.3023			0	10000	5000	POI	GrandMean	0.6	0	0	0	2	1	12	16	22
poi	0.3238			0	10000	5000	POI	GrandMean	0.6	0	0	0	2	1	12	16	22
q_poi	0.3301			0	10000	5000	POI	GrandMean	0.6	0	0	0	2	1	12	16	22
boot	0.0874			0	10000	5000	POI	GrandMean	0.6	0	0	0	2	6	12	16	22
het	0.0893			0	10000	5000	POI	GrandMean	0.6	0	0	0	2	6	12	16	22
het_log	0.0898			0	10000	5000	POI	GrandMean	0.6	0	0	0	2	6	12	16	22
het_sqrt	0.0893			0	10000	5000	POI	GrandMean	0.6	0	0	0	2	6	12	16	22
hom	0.0956			0	10000	5000	POI	GrandMean	0.6	0	0	0	2	6	12	16	22
nb	0.0894			0	10000	5000	POI	GrandMean	0.6	0	0	0	2	6	12	16	22
poi	0.0997			0	10000	5000	POI	GrandMean	0.6	0	0	0	2	6	12	16	22
q_poi	0.1093			0	10000	5000	POI	GrandMean	0.6	0	0	0	2	6	12	16	22
boot	0.0722			0	10000	5000	POI	GrandMean	0.6	0	0	0	2	10	12	16	22
het	0.0748			0	10000	5000	POI	GrandMean	0.6	0	0	0	2	10	12	16	22
het_log	0.0756			0	10000	5000	POI	GrandMean	0.6	0	0	0	2	10	12	16	22
het_sqrt	0.0753			0	10000	5000	POI	GrandMean	0.6	0	0	0	2	10	12	16	22
hom	0.0784			0	10000	5000	POI	GrandMean	0.6	0	0	0	2	10	12	16	22
nb	0.0726			0	10000	5000	POI	GrandMean	0.6	0	0	0	2	10	12	16	22
poi	0.0785			0	10000	5000	POI	GrandMean	0.6	0	0	0	2	10	12	16	22
q_poi	0.0902			0	10000	5000	POI	GrandMean	0.6	0	0	0	2	10	12	16	22
boot	0.3961			0	10000	5000	POI	GrandMean	0.8	0	0	0	1	1	12	12	12
het	0.319			0	10000	5000	POI	GrandMean	0.8	0	0	0	1	1	12	12	12
het_log	0.3274			0	10000	5000	POI	GrandMean	0.8	0	0	0	1	1	12	12	12
het_sqrt	0.3266			0	10000	5000	POI	GrandMean	0.8	0	0	0	1	1	12	12	12
hom	0.3814			0	10000	5000	POI	GrandMean	0.8	0	0	0	1	1	12	12	12
nb	0.3768			0	10000	5000	POI	GrandMean	0.8	0	0	0	1	1	12	12	12
poi	0.4002			0	10000	5000	POI	GrandMean	0.8	0	0	0	1	1	12	12	12
q_poi	0.4128			0	10000	5000	POI	GrandMean	0.8	0	0	0	1	1	12	12	12
boot	0.095			0	10000	5000	POI	GrandMean	0.8	0	0	0	1	6	12	12	12
het	0.0953			0	10000	5000	POI	GrandMean	0.8	0	0	0	1	6	12	12	12
het_log	0.0984			0	10000	5000	POI	GrandMean	0.8	0	0	0	1	6	12	12	12
het_sqrt	0.096			0	10000	5000	POI	GrandMean	0.8	0	0	0	1	6	12	12	12
hom	0.1051			0	10000	5000	POI	GrandMean	0.8	0	0	0	1	6	12	12	12
nb	0.1			0	10000	5000	POI	GrandMean	0.8	0	0	0	1	6	12	12	12
poi	0.1097			0	10000	5000	POI	GrandMean	0.8	0	0	0	1	6	12	12	12
q_poi	0.127			0	10000	5000	POI	GrandMean	0.8	0	0	0	1	6	12	12	12
boot	0.0752			0	10000	5000	POI	GrandMean	0.8	0	0	0	1	10	12	12	12
het	0.0785			0	10000	5000	POI	GrandMean	0.8	0	0	0	1	10	12	12	12
het_log	0.078			0	10000	5000	POI	GrandMean	0.8	0	0	0	1	10	12	12	12
het_sqrt	0.0774			0	10000	5000	POI	GrandMean	0.8	0	0	0	1	10	12	12	12
hom	0.0841			0	10000	5000	POI	GrandMean	0.8	0	0	0	1	10	12	12	12
nb	0.0802			0	10000	5000	POI	GrandMean	0.8	0	0	0	1	10	12	12	12
poi	0.0888			0	10000	5000	POI	GrandMean	0.8	0	0	0	1	10	12	12	12
q_poi	0.1045			0	10000	5000	POI	GrandMean	0.8	0	0	0	1	10	12	12	12
boot	0.501			0	10000	5000	POI	GrandMean	0.8	0	0	0	2	1	12	16	22
het	0.4287			0	10000	5000	POI	GrandMean	0.8	0	0	0	2	1	12	16	22
het_log	0.4296			0	10000	5000	POI	GrandMean	0.8	0	0	0	2	1	12	16	22
het_sqrt	0.435			0	10000	5000	POI	GrandMean	0.8	0	0	0	2	1	12	16	22
hom	0.5022			0	10000	5000	POI	GrandMean	0.8	0	0	0	2	1	12	16	22
nb	0.4826			0	10000	5000	POI	GrandMean	0.8	0	0	0	2	1	12	16	22
poi	0.5108			0	10000	5000	POI	GrandMean	0.8	0	0	0	2	1	12	16	22
q_poi	0.51			0	10000	5000	POI	GrandMean	0.8	0	0	0	2	1	12	16	22
boot	0.1222			0	10000	5000	POI	GrandMean	0.8	0	0	0	2	6	12	16	22
het	0.1213			0	10000	5000	POI	GrandMean	0.8	0	0	0	2	6	12	16	22
het_log	0.1253			0	10000	5000	POI	GrandMean	0.8	0	0	0	2	6	12	16	22
het_sqrt	0.1235			0	10000	5000	POI	GrandMean	0.8	0	0	0	2	6	12	16	22
hom	0.1344			0	10000	5000	POI	GrandMean	0.8	0	0	0	2	6	12	16	22
nb	0.132			0	10000	5000	POI	GrandMean	0.8	0	0	0	2	6	12	16	22
poi	0.145			0	10000	5000	POI	GrandMean	0.8	0	0	0	2	6	12	16	22
q_poi	0.1535			0	10000	5000	POI	GrandMean	0.8	0	0	0	2	6	12	16	22
boot	0.0966			0	10000	5000	POI	GrandMean	0.8	0	0	0	2	10	12	16	22
het	0.0999			0	10000	5000	POI	GrandMean	0.8	0	0	0	2	10	12	16	22
het_log	0.0982			0	10000	5000	POI	GrandMean	0.8	0	0	0	2	10	12	16	22
het_sqrt	0.097			0	10000	5000	POI	GrandMean	0.8	0	0	0	2	10	12	16	22
hom	0.1057			0	10000	5000	POI	GrandMean	0.8	0	0	0	2	10	12	16	22
nb	0.0963			0	10000	5000	POI	GrandMean	0.8	0	0	0	2	10	12	16	22
poi	0.1074			0	10000	5000	POI	GrandMean	0.8	0	0	0	2	10	12	16	22
q_poi	0.1166			0	10000	5000	POI	GrandMean	0.8	0	0	0	2	10	12	16	22
boot	0.5401			0	10000	5000	POI	GrandMean	1	0	0	0	1	1	12	12	12
het	0.4487			0	10000	5000	POI	GrandMean	1	0	0	0	1	1	12	12	12
het_log	0.4561			0	10000	5000	POI	GrandMean	1	0	0	0	1	1	12	12	12
het_sqrt	0.461			0	10000	5000	POI	GrandMean	1	0	0	0	1	1	12	12	12
hom	0.5285			0	10000	5000	POI	GrandMean	1	0	0	0	1	1	12	12	12
nb	0.533			0	10000	5000	POI	GrandMean	1	0	0	0	1	1	12	12	12
poi	0.5604			0	10000	5000	POI	GrandMean	1	0	0	0	1	1	12	12	12
q_poi	0.5652			0	10000	5000	POI	GrandMean	1	0	0	0	1	1	12	12	12
boot	0.13			0	10000	5000	POI	GrandMean	1	0	0	0	1	6	12	12	12
het	0.1285			0	10000	5000	POI	GrandMean	1	0	0	0	1	6	12	12	12
het_log	0.131			0	10000	5000	POI	GrandMean	1	0	0	0	1	6	12	12	12
het_sqrt	0.1268			0	10000	5000	POI	GrandMean	1	0	0	0	1	6	12	12	12
hom	0.1428			0	10000	5000	POI	GrandMean	1	0	0	0	1	6	12	12	12
nb	0.1355			0	10000	5000	POI	GrandMean	1	0	0	0	1	6	12	12	12
poi	0.1486			0	10000	5000	POI	GrandMean	1	0	0	0	1	6	12	12	12
q_poi	0.1684			0	10000	5000	POI	GrandMean	1	0	0	0	1	6	12	12	12
boot	0.0936			0	10000	5000	POI	GrandMean	1	0	0	0	1	10	12	12	12
het	0.0962			0	10000	5000	POI	GrandMean	1	0	0	0	1	10	12	12	12
het_log	0.0982			0	10000	5000	POI	GrandMean	1	0	0	0	1	10	12	12	12
het_sqrt	0.0961			0	10000	5000	POI	GrandMean	1	0	0	0	1	10	12	12	12
hom	0.1078			0	10000	5000	POI	GrandMean	1	0	0	0	1	10	12	12	12
nb	0.1003			0	10000	5000	POI	GrandMean	1	0	0	0	1	10	12	12	12
poi	0.1107			0	10000	5000	POI	GrandMean	1	0	0	0	1	10	12	12	12
q_poi	0.128			0	10000	5000	POI	GrandMean	1	0	0	0	1	10	12	12	12
boot	0.6728			0	10000	5000	POI	GrandMean	1	0	0	0	2	1	12	16	22
het	0.5939			0	10000	5000	POI	GrandMean	1	0	0	0	2	1	12	16	22
het_log	0.5935			0	10000	5000	POI	GrandMean	1	0	0	0	2	1	12	16	22
het_sqrt	0.6008			0	10000	5000	POI	GrandMean	1	0	0	0	2	1	12	16	22
hom	0.6783			0	10000	5000	POI	GrandMean	1	0	0	0	2	1	12	16	22
nb	0.6669			0	10000	5000	POI	GrandMean	1	0	0	0	2	1	12	16	22
poi	0.6903			0	10000	5000	POI	GrandMean	1	0	0	0	2	1	12	16	22
q_poi	0.6906			0	10000	5000	POI	GrandMean	1	0	0	0	2	1	12	16	22
boot	0.1726			0	10000	5000	POI	GrandMean	1	0	0	0	2	6	12	16	22
het	0.1697			0	10000	5000	POI	GrandMean	1	0	0	0	2	6	12	16	22
het_log	0.1748			0	10000	5000	POI	GrandMean	1	0	0	0	2	6	12	16	22
het_sqrt	0.1726			0	10000	5000	POI	GrandMean	1	0	0	0	2	6	12	16	22
hom	0.1895			0	10000	5000	POI	GrandMean	1	0	0	0	2	6	12	16	22
nb	0.1797			0	10000	5000	POI	GrandMean	1	0	0	0	2	6	12	16	22
poi	0.1945			0	10000	5000	POI	GrandMean	1	0	0	0	2	6	12	16	22
q_poi	0.2067			0	10000	5000	POI	GrandMean	1	0	0	0	2	6	12	16	22
boot	0.1209			0	10000	5000	POI	GrandMean	1	0	0	0	2	10	12	16	22
het	0.1253			0	10000	5000	POI	GrandMean	1	0	0	0	2	10	12	16	22
het_log	0.1288			0	10000	5000	POI	GrandMean	1	0	0	0	2	10	12	16	22
het_sqrt	0.1268			0	10000	5000	POI	GrandMean	1	0	0	0	2	10	12	16	22
hom	0.1346			0	10000	5000	POI	GrandMean	1	0	0	0	2	10	12	16	22
nb	0.1254			0	10000	5000	POI	GrandMean	1	0	0	0	2	10	12	16	22
poi	0.1367			0	10000	5000	POI	GrandMean	1	0	0	0	2	10	12	16	22
q_poi	0.15			0	10000	5000	POI	GrandMean	1	0	0	0	2	10	12	16	22
boot	0.6736			0	10000	5000	POI	GrandMean	1.2	0	0	0	1	1	12	12	12
het	0.5805			0	10000	5000	POI	GrandMean	1.2	0	0	0	1	1	12	12	12
het_log	0.5836			0	10000	5000	POI	GrandMean	1.2	0	0	0	1	1	12	12	12
het_sqrt	0.5917			0	10000	5000	POI	GrandMean	1.2	0	0	0	1	1	12	12	12
hom	0.6656			0	10000	5000	POI	GrandMean	1.2	0	0	0	1	1	12	12	12
nb	0.6731			0	10000	5000	POI	GrandMean	1.2	0	0	0	1	1	12	12	12
poi	0.699			0	10000	5000	POI	GrandMean	1.2	0	0	0	1	1	12	12	12
q_poi	0.6988			0	10000	5000	POI	GrandMean	1.2	0	0	0	1	1	12	12	12
boot	0.173			0	10000	5000	POI	GrandMean	1.2	0	0	0	1	6	12	12	12
het	0.1662			0	10000	5000	POI	GrandMean	1.2	0	0	0	1	6	12	12	12
het_log	0.1698			0	10000	5000	POI	GrandMean	1.2	0	0	0	1	6	12	12	12
het_sqrt	0.1692			0	10000	5000	POI	GrandMean	1.2	0	0	0	1	6	12	12	12
hom	0.1893			0	10000	5000	POI	GrandMean	1.2	0	0	0	1	6	12	12	12
nb	0.1835			0	10000	5000	POI	GrandMean	1.2	0	0	0	1	6	12	12	12
poi	0.2004			0	10000	5000	POI	GrandMean	1.2	0	0	0	1	6	12	12	12
q_poi	0.2206			0	10000	5000	POI	GrandMean	1.2	0	0	0	1	6	12	12	12
boot	0.1227			0	10000	5000	POI	GrandMean	1.2	0	0	0	1	10	12	12	12
het	0.1192			0	10000	5000	POI	GrandMean	1.2	0	0	0	1	10	12	12	12
het_log	0.1252			0	10000	5000	POI	GrandMean	1.2	0	0	0	1	10	12	12	12
het_sqrt	0.1239			0	10000	5000	POI	GrandMean	1.2	0	0	0	1	10	12	12	12
hom	0.1377			0	10000	5000	POI	GrandMean	1.2	0	0	0	1	10	12	12	12
nb	0.1312			0	10000	5000	POI	GrandMean	1.2	0	0	0	1	10	12	12	12
poi	0.1447			0	10000	5000	POI	GrandMean	1.2	0	0	0	1	10	12	12	12
q_poi	0.1601			0	10000	5000	POI	GrandMean	1.2	0	0	0	1	10	12	12	12
boot	0.8084			0	10000	5000	POI	GrandMean	1.2	0	0	0	2	1	12	16	22
het	0.7343			0	10000	5000	POI	GrandMean	1.2	0	0	0	2	1	12	16	22
het_log	0.7286			0	10000	5000	POI	GrandMean	1.2	0	0	0	2	1	12	16	22
het_sqrt	0.739			0	10000	5000	POI	GrandMean	1.2	0	0	0	2	1	12	16	22
hom	0.8151			0	10000	5000	POI	GrandMean	1.2	0	0	0	2	1	12	16	22
nb	0.8076			0	10000	5000	POI	GrandMean	1.2	0	0	0	2	1	12	16	22
poi	0.8269			0	10000	5000	POI	GrandMean	1.2	0	0	0	2	1	12	16	22
q_poi	0.824			0	10000	5000	POI	GrandMean	1.2	0	0	0	2	1	12	16	22
boot	0.2327			0	10000	5000	POI	GrandMean	1.2	0	0	0	2	6	12	16	22
het	0.2288			0	10000	5000	POI	GrandMean	1.2	0	0	0	2	6	12	16	22
het_log	0.2366			0	10000	5000	POI	GrandMean	1.2	0	0	0	2	6	12	16	22
het_sqrt	0.2324			0	10000	5000	POI	GrandMean	1.2	0	0	0	2	6	12	16	22
hom	0.2539			0	10000	5000	POI	GrandMean	1.2	0	0	0	2	6	12	16	22
nb	0.2446			0	10000	5000	POI	GrandMean	1.2	0	0	0	2	6	12	16	22
poi	0.2622			0	10000	5000	POI	GrandMean	1.2	0	0	0	2	6	12	16	22
q_poi	0.2745			0	10000	5000	POI	GrandMean	1.2	0	0	0	2	6	12	16	22
boot	0.1578			0	10000	5000	POI	GrandMean	1.2	0	0	0	2	10	12	16	22
het	0.1586			0	10000	5000	POI	GrandMean	1.2	0	0	0	2	10	12	16	22
het_log	0.1675			0	10000	5000	POI	GrandMean	1.2	0	0	0	2	10	12	16	22
het_sqrt	0.1638			0	10000	5000	POI	GrandMean	1.2	0	0	0	2	10	12	16	22
hom	0.1706			0	10000	5000	POI	GrandMean	1.2	0	0	0	2	10	12	16	22
nb	0.1585			0	10000	5000	POI	GrandMean	1.2	0	0	0	2	10	12	16	22
poi	0.1722			0	10000	5000	POI	GrandMean	1.2	0	0	0	2	10	12	16	22
q_poi	0.1863			0	10000	5000	POI	GrandMean	1.2	0	0	0	2	10	12	16	22
boot	0.7833			0	10000	5000	POI	GrandMean	1.4	0	0	0	1	1	12	12	12
het	0.6969			0	10000	5000	POI	GrandMean	1.4	0	0	0	1	1	12	12	12
het_log	0.6962			0	10000	5000	POI	GrandMean	1.4	0	0	0	1	1	12	12	12
het_sqrt	0.703			0	10000	5000	POI	GrandMean	1.4	0	0	0	1	1	12	12	12
hom	0.7823			0	10000	5000	POI	GrandMean	1.4	0	0	0	1	1	12	12	12
nb	0.7901			0	10000	5000	POI	GrandMean	1.4	0	0	0	1	1	12	12	12
poi	0.8101			0	10000	5000	POI	GrandMean	1.4	0	0	0	1	1	12	12	12
q_poi	0.8101			0	10000	5000	POI	GrandMean	1.4	0	0	0	1	1	12	12	12
boot	0.2245			0	10000	5000	POI	GrandMean	1.4	0	0	0	1	6	12	12	12
het	0.2149			0	10000	5000	POI	GrandMean	1.4	0	0	0	1	6	12	12	12
het_log	0.219			0	10000	5000	POI	GrandMean	1.4	0	0	0	1	6	12	12	12
het_sqrt	0.2176			0	10000	5000	POI	GrandMean	1.4	0	0	0	1	6	12	12	12
hom	0.245			0	10000	5000	POI	GrandMean	1.4	0	0	0	1	6	12	12	12
nb	0.2396			0	10000	5000	POI	GrandMean	1.4	0	0	0	1	6	12	12	12
poi	0.2604			0	10000	5000	POI	GrandMean	1.4	0	0	0	1	6	12	12	12
q_poi	0.279			0	10000	5000	POI	GrandMean	1.4	0	0	0	1	6	12	12	12
boot	0.146			0	10000	5000	POI	GrandMean	1.4	0	0	0	1	10	12	12	12
het	0.1454			0	10000	5000	POI	GrandMean	1.4	0	0	0	1	10	12	12	12
het_log	0.1478			0	10000	5000	POI	GrandMean	1.4	0	0	0	1	10	12	12	12
het_sqrt	0.1466			0	10000	5000	POI	GrandMean	1.4	0	0	0	1	10	12	12	12
hom	0.1648			0	10000	5000	POI	GrandMean	1.4	0	0	0	1	10	12	12	12
nb	0.1606			0	10000	5000	POI	GrandMean	1.4	0	0	0	1	10	12	12	12
poi	0.1752			0	10000	5000	POI	GrandMean	1.4	0	0	0	1	10	12	12	12
q_poi	0.1916			0	10000	5000	POI	GrandMean	1.4	0	0	0	1	10	12	12	12
boot	0.9001			0	10000	5000	POI	GrandMean	1.4	0	0	0	2	1	12	16	22
het	0.846			0	10000	5000	POI	GrandMean	1.4	0	0	0	2	1	12	16	22
het_log	0.837			0	10000	5000	POI	GrandMean	1.4	0	0	0	2	1	12	16	22
het_sqrt	0.8463			0	10000	5000	POI	GrandMean	1.4	0	0	0	2	1	12	16	22
hom	0.905			0	10000	5000	POI	GrandMean	1.4	0	0	0	2	1	12	16	22
nb	0.8989			0	10000	5000	POI	GrandMean	1.4	0	0	0	2	1	12	16	22
poi	0.9098			0	10000	5000	POI	GrandMean	1.4	0	0	0	2	1	12	16	22
q_poi	0.9082			0	10000	5000	POI	GrandMean	1.4	0	0	0	2	1	12	16	22
boot	0.3029			0	10000	5000	POI	GrandMean	1.4	0	0	0	2	6	12	16	22
het	0.296			0	10000	5000	POI	GrandMean	1.4	0	0	0	2	6	12	16	22
het_log	0.3013			0	10000	5000	POI	GrandMean	1.4	0	0	0	2	6	12	16	22
het_sqrt	0.2996			0	10000	5000	POI	GrandMean	1.4	0	0	0	2	6	12	16	22
hom	0.3251			0	10000	5000	POI	GrandMean	1.4	0	0	0	2	6	12	16	22
nb	0.314			0	10000	5000	POI	GrandMean	1.4	0	0	0	2	6	12	16	22
poi	0.3371			0	10000	5000	POI	GrandMean	1.4	0	0	0	2	6	12	16	22
q_poi	0.3469			0	10000	5000	POI	GrandMean	1.4	0	0	0	2	6	12	16	22
boot	0.2068			0	10000	5000	POI	GrandMean	1.4	0	0	0	2	10	12	16	22
het	0.2027			0	10000	5000	POI	GrandMean	1.4	0	0	0	2	10	12	16	22
het_log	0.215			0	10000	5000	POI	GrandMean	1.4	0	0	0	2	10	12	16	22
het_sqrt	0.2087			0	10000	5000	POI	GrandMean	1.4	0	0	0	2	10	12	16	22
hom	0.2238			0	10000	5000	POI	GrandMean	1.4	0	0	0	2	10	12	16	22
nb	0.2147			0	10000	5000	POI	GrandMean	1.4	0	0	0	2	10	12	16	22
poi	0.2334			0	10000	5000	POI	GrandMean	1.4	0	0	0	2	10	12	16	22
q_poi	0.2435			0	10000	5000	POI	GrandMean	1.4	0	0	0	2	10	12	16	22
boot	0.8649			0	10000	5000	POI	GrandMean	1.6	0	0	0	1	1	12	12	12
het	0.7937			0	10000	5000	POI	GrandMean	1.6	0	0	0	1	1	12	12	12
het_log	0.7898			0	10000	5000	POI	GrandMean	1.6	0	0	0	1	1	12	12	12
het_sqrt	0.7978			0	10000	5000	POI	GrandMean	1.6	0	0	0	1	1	12	12	12
hom	0.865			0	10000	5000	POI	GrandMean	1.6	0	0	0	1	1	12	12	12
nb	0.8733			0	10000	5000	POI	GrandMean	1.6	0	0	0	1	1	12	12	12
poi	0.8885			0	10000	5000	POI	GrandMean	1.6	0	0	0	1	1	12	12	12
q_poi	0.8867			0	10000	5000	POI	GrandMean	1.6	0	0	0	1	1	12	12	12
boot	0.281			0	10000	5000	POI	GrandMean	1.6	0	0	0	1	6	12	12	12
het	0.2683			0	10000	5000	POI	GrandMean	1.6	0	0	0	1	6	12	12	12
het_log	0.2756			0	10000	5000	POI	GrandMean	1.6	0	0	0	1	6	12	12	12
het_sqrt	0.2778			0	10000	5000	POI	GrandMean	1.6	0	0	0	1	6	12	12	12
hom	0.3034			0	10000	5000	POI	GrandMean	1.6	0	0	0	1	6	12	12	12
nb	0.307			0	10000	5000	POI	GrandMean	1.6	0	0	0	1	6	12	12	12
poi	0.3286			0	10000	5000	POI	GrandMean	1.6	0	0	0	1	6	12	12	12
q_poi	0.3415			0	10000	5000	POI	GrandMean	1.6	0	0	0	1	6	12	12	12
boot	0.1829			0	10000	5000	POI	GrandMean	1.6	0	0	0	1	10	12	12	12
het	0.1794			0	10000	5000	POI	GrandMean	1.6	0	0	0	1	10	12	12	12
het_log	0.1811			0	10000	5000	POI	GrandMean	1.6	0	0	0	1	10	12	12	12
het_sqrt	0.1813			0	10000	5000	POI	GrandMean	1.6	0	0	0	1	10	12	12	12
hom	0.2038			0	10000	5000	POI	GrandMean	1.6	0	0	0	1	10	12	12	12
nb	0.2015			0	10000	5000	POI	GrandMean	1.6	0	0	0	1	10	12	12	12
poi	0.2198			0	10000	5000	POI	GrandMean	1.6	0	0	0	1	10	12	12	12
q_poi	0.2369			0	10000	5000	POI	GrandMean	1.6	0	0	0	1	10	12	12	12
boot	0.9512			0	10000	5000	POI	GrandMean	1.6	0	0	0	2	1	12	16	22
het	0.9198			0	10000	5000	POI	GrandMean	1.6	0	0	0	2	1	12	16	22
het_log	0.9111			0	10000	5000	POI	GrandMean	1.6	0	0	0	2	1	12	16	22
het_sqrt	0.9206			0	10000	5000	POI	GrandMean	1.6	0	0	0	2	1	12	16	22
hom	0.9558			0	10000	5000	POI	GrandMean	1.6	0	0	0	2	1	12	16	22
nb	0.9546			0	10000	5000	POI	GrandMean	1.6	0	0	0	2	1	12	16	22
poi	0.9617			0	10000	5000	POI	GrandMean	1.6	0	0	0	2	1	12	16	22
q_poi	0.9572			0	10000	5000	POI	GrandMean	1.6	0	0	0	2	1	12	16	22
boot	0.3781			0	10000	5000	POI	GrandMean	1.6	0	0	0	2	6	12	16	22
het	0.3663			0	10000	5000	POI	GrandMean	1.6	0	0	0	2	6	12	16	22
het_log	0.3765			0	10000	5000	POI	GrandMean	1.6	0	0	0	2	6	12	16	22
het_sqrt	0.375			0	10000	5000	POI	GrandMean	1.6	0	0	0	2	6	12	16	22
hom	0.4025			0	10000	5000	POI	GrandMean	1.6	0	0	0	2	6	12	16	22
nb	0.3963			0	10000	5000	POI	GrandMean	1.6	0	0	0	2	6	12	16	22
poi	0.4197			0	10000	5000	POI	GrandMean	1.6	0	0	0	2	6	12	16	22
q_poi	0.4235			0	10000	5000	POI	GrandMean	1.6	0	0	0	2	6	12	16	22
boot	0.2518			0	10000	5000	POI	GrandMean	1.6	0	0	0	2	10	12	16	22
het	0.2496			0	10000	5000	POI	GrandMean	1.6	0	0	0	2	10	12	16	22
het_log	0.2552			0	10000	5000	POI	GrandMean	1.6	0	0	0	2	10	12	16	22
het_sqrt	0.2541			0	10000	5000	POI	GrandMean	1.6	0	0	0	2	10	12	16	22
hom	0.2757			0	10000	5000	POI	GrandMean	1.6	0	0	0	2	10	12	16	22
nb	0.2651			0	10000	5000	POI	GrandMean	1.6	0	0	0	2	10	12	16	22
poi	0.2834			0	10000	5000	POI	GrandMean	1.6	0	0	0	2	10	12	16	22
q_poi	0.2968			0	10000	5000	POI	GrandMean	1.6	0	0	0	2	10	12	16	22
boot	0.9194			0	10000	5000	POI	GrandMean	1.8	0	0	0	1	1	12	12	12
het	0.871			0	10000	5000	POI	GrandMean	1.8	0	0	0	1	1	12	12	12
het_log	0.8636			0	10000	5000	POI	GrandMean	1.8	0	0	0	1	1	12	12	12
het_sqrt	0.8707			0	10000	5000	POI	GrandMean	1.8	0	0	0	1	1	12	12	12
hom	0.9229			0	10000	5000	POI	GrandMean	1.8	0	0	0	1	1	12	12	12
nb	0.9303			0	10000	5000	POI	GrandMean	1.8	0	0	0	1	1	12	12	12
poi	0.9407			0	10000	5000	POI	GrandMean	1.8	0	0	0	1	1	12	12	12
q_poi	0.9368			0	10000	5000	POI	GrandMean	1.8	0	0	0	1	1	12	12	12
boot	0.3435			0	10000	5000	POI	GrandMean	1.8	0	0	0	1	6	12	12	12
het	0.3275			0	10000	5000	POI	GrandMean	1.8	0	0	0	1	6	12	12	12
het_log	0.337			0	10000	5000	POI	GrandMean	1.8	0	0	0	1	6	12	12	12
het_sqrt	0.3343			0	10000	5000	POI	GrandMean	1.8	0	0	0	1	6	12	12	12
hom	0.3689			0	10000	5000	POI	GrandMean	1.8	0	0	0	1	6	12	12	12
nb	0.3738			0	10000	5000	POI	GrandMean	1.8	0	0	0	1	6	12	12	12
poi	0.3978			0	10000	5000	POI	GrandMean	1.8	0	0	0	1	6	12	12	12
q_poi	0.4112			0	10000	5000	POI	GrandMean	1.8	0	0	0	1	6	12	12	12
boot	0.2213			0	10000	5000	POI	GrandMean	1.8	0	0	0	1	10	12	12	12
het	0.2167			0	10000	5000	POI	GrandMean	1.8	0	0	0	1	10	12	12	12
het_log	0.2226			0	10000	5000	POI	GrandMean	1.8	0	0	0	1	10	12	12	12
het_sqrt	0.2204			0	10000	5000	POI	GrandMean	1.8	0	0	0	1	10	12	12	12
hom	0.2469			0	10000	5000	POI	GrandMean	1.8	0	0	0	1	10	12	12	12
nb	0.2448			0	10000	5000	POI	GrandMean	1.8	0	0	0	1	10	12	12	12
poi	0.2641			0	10000	5000	POI	GrandMean	1.8	0	0	0	1	10	12	12	12
q_poi	0.2811			0	10000	5000	POI	GrandMean	1.8	0	0	0	1	10	12	12	12
boot	0.9798			0	10000	5000	POI	GrandMean	1.8	0	0	0	2	1	12	16	22
het	0.9622			0	10000	5000	POI	GrandMean	1.8	0	0	0	2	1	12	16	22
het_log	0.9571			0	10000	5000	POI	GrandMean	1.8	0	0	0	2	1	12	16	22
het_sqrt	0.9627			0	10000	5000	POI	GrandMean	1.8	0	0	0	2	1	12	16	22
hom	0.9818			0	10000	5000	POI	GrandMean	1.8	0	0	0	2	1	12	16	22
nb	0.9826			0	10000	5000	POI	GrandMean	1.8	0	0	0	2	1	12	16	22
poi	0.9861			0	10000	5000	POI	GrandMean	1.8	0	0	0	2	1	12	16	22
q_poi	0.9836			0	10000	5000	POI	GrandMean	1.8	0	0	0	2	1	12	16	22
boot	0.464			0	10000	5000	POI	GrandMean	1.8	0	0	0	2	6	12	16	22
het	0.4459			0	10000	5000	POI	GrandMean	1.8	0	0	0	2	6	12	16	22
het_log	0.458			0	10000	5000	POI	GrandMean	1.8	0	0	0	2	6	12	16	22
het_sqrt	0.4547			0	10000	5000	POI	GrandMean	1.8	0	0	0	2	6	12	16	22
hom	0.4926			0	10000	5000	POI	GrandMean	1.8	0	0	0	2	6	12	16	22
nb	0.4843			0	10000	5000	POI	GrandMean	1.8	0	0	0	2	6	12	16	22
poi	0.5101			0	10000	5000	POI	GrandMean	1.8	0	0	0	2	6	12	16	22
q_poi	0.5124			0	10000	5000	POI	GrandMean	1.8	0	0	0	2	6	12	16	22
boot	0.3122			0	10000	5000	POI	GrandMean	1.8	0	0	0	2	10	12	16	22
het	0.3074			0	10000	5000	POI	GrandMean	1.8	0	0	0	2	10	12	16	22
het_log	0.3151			0	10000	5000	POI	GrandMean	1.8	0	0	0	2	10	12	16	22
het_sqrt	0.3152			0	10000	5000	POI	GrandMean	1.8	0	0	0	2	10	12	16	22
hom	0.3369			0	10000	5000	POI	GrandMean	1.8	0	0	0	2	10	12	16	22
nb	0.3259			0	10000	5000	POI	GrandMean	1.8	0	0	0	2	10	12	16	22
poi	0.3494			0	10000	5000	POI	GrandMean	1.8	0	0	0	2	10	12	16	22
q_poi	0.3581			0	10000	5000	POI	GrandMean	1.8	0	0	0	2	10	12	16	22
boot	0.9571			0	10000	5000	POI	GrandMean	2	0	0	0	1	1	12	12	12
het	0.9199			0	10000	5000	POI	GrandMean	2	0	0	0	1	1	12	12	12
het_log	0.9148			0	10000	5000	POI	GrandMean	2	0	0	0	1	1	12	12	12
het_sqrt	0.9225			0	10000	5000	POI	GrandMean	2	0	0	0	1	1	12	12	12
hom	0.9608			0	10000	5000	POI	GrandMean	2	0	0	0	1	1	12	12	12
nb	0.9647			0	10000	5000	POI	GrandMean	2	0	0	0	1	1	12	12	12
poi	0.9709			0	10000	5000	POI	GrandMean	2	0	0	0	1	1	12	12	12
q_poi	0.9684			0	10000	5000	POI	GrandMean	2	0	0	0	1	1	12	12	12
boot	0.4121			0	10000	5000	POI	GrandMean	2	0	0	0	1	6	12	12	12
het	0.3942			0	10000	5000	POI	GrandMean	2	0	0	0	1	6	12	12	12
het_log	0.4037			0	10000	5000	POI	GrandMean	2	0	0	0	1	6	12	12	12
het_sqrt	0.4024			0	10000	5000	POI	GrandMean	2	0	0	0	1	6	12	12	12
hom	0.4409			0	10000	5000	POI	GrandMean	2	0	0	0	1	6	12	12	12
nb	0.4479			0	10000	5000	POI	GrandMean	2	0	0	0	1	6	12	12	12
poi	0.4734			0	10000	5000	POI	GrandMean	2	0	0	0	1	6	12	12	12
q_poi	0.4829			0	10000	5000	POI	GrandMean	2	0	0	0	1	6	12	12	12
boot	0.2713			0	10000	5000	POI	GrandMean	2	0	0	0	1	10	12	12	12
het	0.2629			0	10000	5000	POI	GrandMean	2	0	0	0	1	10	12	12	12
het_log	0.2687			0	10000	5000	POI	GrandMean	2	0	0	0	1	10	12	12	12
het_sqrt	0.2669			0	10000	5000	POI	GrandMean	2	0	0	0	1	10	12	12	12
hom	0.299			0	10000	5000	POI	GrandMean	2	0	0	0	1	10	12	12	12
nb	0.2955			0	10000	5000	POI	GrandMean	2	0	0	0	1	10	12	12	12
poi	0.3185			0	10000	5000	POI	GrandMean	2	0	0	0	1	10	12	12	12
q_poi	0.337			0	10000	5000	POI	GrandMean	2	0	0	0	1	10	12	12	12
boot	0.9925			0	10000	5000	POI	GrandMean	2	0	0	0	2	1	12	16	22
het	0.9839			0	10000	5000	POI	GrandMean	2	0	0	0	2	1	12	16	22
het_log	0.9805			0	10000	5000	POI	GrandMean	2	0	0	0	2	1	12	16	22
het_sqrt	0.9836			0	10000	5000	POI	GrandMean	2	0	0	0	2	1	12	16	22
hom	0.9932			0	10000	5000	POI	GrandMean	2	0	0	0	2	1	12	16	22
nb	0.9932			0	10000	5000	POI	GrandMean	2	0	0	0	2	1	12	16	22
poi	0.9948			0	10000	5000	POI	GrandMean	2	0	0	0	2	1	12	16	22
q_poi	0.9935			0	10000	5000	POI	GrandMean	2	0	0	0	2	1	12	16	22
boot	0.5518			0	10000	5000	POI	GrandMean	2	0	0	0	2	6	12	16	22
het	0.5345			0	10000	5000	POI	GrandMean	2	0	0	0	2	6	12	16	22
het_log	0.5375			0	10000	5000	POI	GrandMean	2	0	0	0	2	6	12	16	22
het_sqrt	0.541			0	10000	5000	POI	GrandMean	2	0	0	0	2	6	12	16	22
hom	0.5809			0	10000	5000	POI	GrandMean	2	0	0	0	2	6	12	16	22
nb	0.5738			0	10000	5000	POI	GrandMean	2	0	0	0	2	6	12	16	22
poi	0.5999			0	10000	5000	POI	GrandMean	2	0	0	0	2	6	12	16	22
q_poi	0.6012			0	10000	5000	POI	GrandMean	2	0	0	0	2	6	12	16	22
boot	0.3754			0	10000	5000	POI	GrandMean	2	0	0	0	2	10	12	16	22
het	0.3688			0	10000	5000	POI	GrandMean	2	0	0	0	2	10	12	16	22
het_log	0.3778			0	10000	5000	POI	GrandMean	2	0	0	0	2	10	12	16	22
het_sqrt	0.3728			0	10000	5000	POI	GrandMean	2	0	0	0	2	10	12	16	22
hom	0.4002			0	10000	5000	POI	GrandMean	2	0	0	0	2	10	12	16	22
nb	0.3882			0	10000	5000	POI	GrandMean	2	0	0	0	2	10	12	16	22
poi	0.4108			0	10000	5000	POI	GrandMean	2	0	0	0	2	10	12	16	22
q_poi	0.4226			0	10000	5000	POI	GrandMean	2	0	0	0	2	10	12	16	22
boot	0.9775			0	10000	5000	POI	GrandMean	2.2	0	0	0	1	1	12	12	12
het	0.9541			0	10000	5000	POI	GrandMean	2.2	0	0	0	1	1	12	12	12
het_log	0.9474			0	10000	5000	POI	GrandMean	2.2	0	0	0	1	1	12	12	12
het_sqrt	0.9553			0	10000	5000	POI	GrandMean	2.2	0	0	0	1	1	12	12	12
hom	0.9805			0	10000	5000	POI	GrandMean	2.2	0	0	0	1	1	12	12	12
nb	0.9834			0	10000	5000	POI	GrandMean	2.2	0	0	0	1	1	12	12	12
poi	0.9862			0	10000	5000	POI	GrandMean	2.2	0	0	0	1	1	12	12	12
q_poi	0.9843			0	10000	5000	POI	GrandMean	2.2	0	0	0	1	1	12	12	12
boot	0.4813			0	10000	5000	POI	GrandMean	2.2	0	0	0	1	6	12	12	12
het	0.4613			0	10000	5000	POI	GrandMean	2.2	0	0	0	1	6	12	12	12
het_log	0.4712			0	10000	5000	POI	GrandMean	2.2	0	0	0	1	6	12	12	12
het_sqrt	0.4697			0	10000	5000	POI	GrandMean	2.2	0	0	0	1	6	12	12	12
hom	0.5168			0	10000	5000	POI	GrandMean	2.2	0	0	0	1	6	12	12	12
nb	0.5274			0	10000	5000	POI	GrandMean	2.2	0	0	0	1	6	12	12	12
poi	0.5533			0	10000	5000	POI	GrandMean	2.2	0	0	0	1	6	12	12	12
q_poi	0.5598			0	10000	5000	POI	GrandMean	2.2	0	0	0	1	6	12	12	12
boot	0.3189			0	10000	5000	POI	GrandMean	2.2	0	0	0	1	10	12	12	12
het	0.3112			0	10000	5000	POI	GrandMean	2.2	0	0	0	1	10	12	12	12
het_log	0.3209			0	10000	5000	POI	GrandMean	2.2	0	0	0	1	10	12	12	12
het_sqrt	0.316			0	10000	5000	POI	GrandMean	2.2	0	0	0	1	10	12	12	12
hom	0.3511			0	10000	5000	POI	GrandMean	2.2	0	0	0	1	10	12	12	12
nb	0.354			0	10000	5000	POI	GrandMean	2.2	0	0	0	1	10	12	12	12
poi	0.3754			0	10000	5000	POI	GrandMean	2.2	0	0	0	1	10	12	12	12
q_poi	0.3918			0	10000	5000	POI	GrandMean	2.2	0	0	0	1	10	12	12	12
boot	0.997			0	10000	5000	POI	GrandMean	2.2	0	0	0	2	1	12	16	22
het	0.9935			0	10000	5000	POI	GrandMean	2.2	0	0	0	2	1	12	16	22
het_log	0.9902			0	10000	5000	POI	GrandMean	2.2	0	0	0	2	1	12	16	22
het_sqrt	0.9929			0	10000	5000	POI	GrandMean	2.2	0	0	0	2	1	12	16	22
hom	0.9972			0	10000	5000	POI	GrandMean	2.2	0	0	0	2	1	12	16	22
nb	0.9968			0	10000	5000	POI	GrandMean	2.2	0	0	0	2	1	12	16	22
poi	0.9979			0	10000	5000	POI	GrandMean	2.2	0	0	0	2	1	12	16	22
q_poi	0.997			0	10000	5000	POI	GrandMean	2.2	0	0	0	2	1	12	16	22
boot	0.6322			0	10000	5000	POI	GrandMean	2.2	0	0	0	2	6	12	16	22
het	0.6134			0	10000	5000	POI	GrandMean	2.2	0	0	0	2	6	12	16	22
het_log	0.6142			0	10000	5000	POI	GrandMean	2.2	0	0	0	2	6	12	16	22
het_sqrt	0.6205			0	10000	5000	POI	GrandMean	2.2	0	0	0	2	6	12	16	22
hom	0.6649			0	10000	5000	POI	GrandMean	2.2	0	0	0	2	6	12	16	22
nb	0.6613			0	10000	5000	POI	GrandMean	2.2	0	0	0	2	6	12	16	22
poi	0.6862			0	10000	5000	POI	GrandMean	2.2	0	0	0	2	6	12	16	22
q_poi	0.6837			0	10000	5000	POI	GrandMean	2.2	0	0	0	2	6	12	16	22
boot	0.436			0	10000	5000	POI	GrandMean	2.2	0	0	0	2	10	12	16	22
het	0.4274			0	10000	5000	POI	GrandMean	2.2	0	0	0	2	10	12	16	22
het_log	0.4389			0	10000	5000	POI	GrandMean	2.2	0	0	0	2	10	12	16	22
het_sqrt	0.4363			0	10000	5000	POI	GrandMean	2.2	0	0	0	2	10	12	16	22
hom	0.4624			0	10000	5000	POI	GrandMean	2.2	0	0	0	2	10	12	16	22
nb	0.4539			0	10000	5000	POI	GrandMean	2.2	0	0	0	2	10	12	16	22
poi	0.4799			0	10000	5000	POI	GrandMean	2.2	0	0	0	2	10	12	16	22
q_poi	0.4807			0	10000	5000	POI	GrandMean	2.2	0	0	0	2	10	12	16	22
boot	0.9896			0	10000	5000	POI	GrandMean	2.4	0	0	0	1	1	12	12	12
het	0.974			0	10000	5000	POI	GrandMean	2.4	0	0	0	1	1	12	12	12
het_log	0.9704			0	10000	5000	POI	GrandMean	2.4	0	0	0	1	1	12	12	12
het_sqrt	0.975			0	10000	5000	POI	GrandMean	2.4	0	0	0	1	1	12	12	12
hom	0.9912			0	10000	5000	POI	GrandMean	2.4	0	0	0	1	1	12	12	12
nb	0.9931			0	10000	5000	POI	GrandMean	2.4	0	0	0	1	1	12	12	12
poi	0.9948			0	10000	5000	POI	GrandMean	2.4	0	0	0	1	1	12	12	12
q_poi	0.9927			0	10000	5000	POI	GrandMean	2.4	0	0	0	1	1	12	12	12
boot	0.5513			0	10000	5000	POI	GrandMean	2.4	0	0	0	1	6	12	12	12
het	0.5306			0	10000	5000	POI	GrandMean	2.4	0	0	0	1	6	12	12	12
het_log	0.5362			0	10000	5000	POI	GrandMean	2.4	0	0	0	1	6	12	12	12
het_sqrt	0.5391			0	10000	5000	POI	GrandMean	2.4	0	0	0	1	6	12	12	12
hom	0.5885			0	10000	5000	POI	GrandMean	2.4	0	0	0	1	6	12	12	12
nb	0.6027			0	10000	5000	POI	GrandMean	2.4	0	0	0	1	6	12	12	12
poi	0.6257			0	10000	5000	POI	GrandMean	2.4	0	0	0	1	6	12	12	12
q_poi	0.6322			0	10000	5000	POI	GrandMean	2.4	0	0	0	1	6	12	12	12
boot	0.3703			0	10000	5000	POI	GrandMean	2.4	0	0	0	1	10	12	12	12
het	0.3587			0	10000	5000	POI	GrandMean	2.4	0	0	0	1	10	12	12	12
het_log	0.3718			0	10000	5000	POI	GrandMean	2.4	0	0	0	1	10	12	12	12
het_sqrt	0.3677			0	10000	5000	POI	GrandMean	2.4	0	0	0	1	10	12	12	12
hom	0.4011			0	10000	5000	POI	GrandMean	2.4	0	0	0	1	10	12	12	12
nb	0.4132			0	10000	5000	POI	GrandMean	2.4	0	0	0	1	10	12	12	12
poi	0.4367			0	10000	5000	POI	GrandMean	2.4	0	0	0	1	10	12	12	12
q_poi	0.4504			0	10000	5000	POI	GrandMean	2.4	0	0	0	1	10	12	12	12
boot	0.9987			0	10000	5000	POI	GrandMean	2.4	0	0	0	2	1	12	16	22
het	0.9972			0	10000	5000	POI	GrandMean	2.4	0	0	0	2	1	12	16	22
het_log	0.9961			0	10000	5000	POI	GrandMean	2.4	0	0	0	2	1	12	16	22
het_sqrt	0.9974			0	10000	5000	POI	GrandMean	2.4	0	0	0	2	1	12	16	22
hom	0.9991			0	10000	5000	POI	GrandMean	2.4	0	0	0	2	1	12	16	22
nb	0.9991			0	10000	5000	POI	GrandMean	2.4	0	0	0	2	1	12	16	22
poi	0.9994			0	10000	5000	POI	GrandMean	2.4	0	0	0	2	1	12	16	22
[truncated: 13,121 more rows]
