# Supplementary material for: Multiple Contrast Tests for Count Data: Small Sample Approximations and Their Limitations
Source: Biom J. 2025 Dec 7;67(6):e70098. doi: 10.1002/bimj.70098 (PMC12683215; doi:10.1002/bimj.70098)
Supplement: Supplementary file 1 — Supporting File 1: bimj70098‐sup‐0001‐SuppMat.zip. [file BIMJ-67-e70098-s002.zip › MPigorsch_MCT_Count_Code/2_results/Results_Simulation_Excel/MCT_Count_power_4groups.xlsx]

## Sheet: Sheet1
Method	global	any	all	percent_NA	nsim	nboot	Dist	Contrast	delta1	delta2	delta3	m	no	lambda	n1	n2	n3	n4	size1	size2	size3	size4
boot	0.0742	0.0415	0.0415	0	10000	5000	POI	Dunnett	0.2	0	0	0	1	1	12	12	12	12
het	0.0547	0.0263	0.0263	0	10000	5000	POI	Dunnett	0.2	0	0	0	1	1	12	12	12	12
het_log	0.0599	0.03	0.03	0	10000	5000	POI	Dunnett	0.2	0	0	0	1	1	12	12	12	12
het_sqrt	0.0598	0.0293	0.0293	0	10000	5000	POI	Dunnett	0.2	0	0	0	1	1	12	12	12	12
hom	0.0598	0.0327	0.0327	0	10000	5000	POI	Dunnett	0.2	0	0	0	1	1	12	12	12	12
nb	0.0411	0.022	0.022	0	10000	5000	POI	Dunnett	0.2	0	0	0	1	1	12	12	12	12
poi	0.045	0.0238	0.0238	0	10000	5000	POI	Dunnett	0.2	0	0	0	1	1	12	12	12	12
q_poi	0.0558	0.0289	0.0289	0	10000	5000	POI	Dunnett	0.2	0	0	0	1	1	12	12	12	12
boot	0.0453	0.0185	0.0185	0	10000	5000	POI	Dunnett	0.2	0	0	0	1	6	12	12	12	12
het	0.0516	0.0205	0.0205	0	10000	5000	POI	Dunnett	0.2	0	0	0	1	6	12	12	12	12
het_log	0.0498	0.02	0.02	0	10000	5000	POI	Dunnett	0.2	0	0	0	1	6	12	12	12	12
het_sqrt	0.0516	0.0208	0.0208	0	10000	5000	POI	Dunnett	0.2	0	0	0	1	6	12	12	12	12
hom	0.0543	0.0221	0.0221	0	10000	5000	POI	Dunnett	0.2	0	0	0	1	6	12	12	12	12
nb	0.0481	0.0189	0.0189	0	10000	5000	POI	Dunnett	0.2	0	0	0	1	6	12	12	12	12
poi	0.0519	0.0202	0.0202	0	10000	5000	POI	Dunnett	0.2	0	0	0	1	6	12	12	12	12
q_poi	0.0623	0.0251	0.0251	0	10000	5000	POI	Dunnett	0.2	0	0	0	1	6	12	12	12	12
boot	0.0454	0.0168	0.0168	0	10000	5000	POI	Dunnett	0.2	0	0	0	1	10	12	12	12	12
het	0.0524	0.02	0.02	0	10000	5000	POI	Dunnett	0.2	0	0	0	1	10	12	12	12	12
het_log	0.0516	0.0195	0.0195	0	10000	5000	POI	Dunnett	0.2	0	0	0	1	10	12	12	12	12
het_sqrt	0.0538	0.0204	0.0204	0	10000	5000	POI	Dunnett	0.2	0	0	0	1	10	12	12	12	12
hom	0.0527	0.0205	0.0205	0	10000	5000	POI	Dunnett	0.2	0	0	0	1	10	12	12	12	12
nb	0.0464	0.0192	0.0192	0	10000	5000	POI	Dunnett	0.2	0	0	0	1	10	12	12	12	12
poi	0.0521	0.0218	0.0218	0	10000	5000	POI	Dunnett	0.2	0	0	0	1	10	12	12	12	12
q_poi	0.0626	0.0243	0.0243	0	10000	5000	POI	Dunnett	0.2	0	0	0	1	10	12	12	12	12
boot	0.0702	0.0389	0.0389	0	10000	5000	POI	Dunnett	0.2	0	0	0	2	1	12	16	16	22
het	0.0619	0.0359	0.0359	0	10000	5000	POI	Dunnett	0.2	0	0	0	2	1	12	16	16	22
het_log	0.0647	0.0371	0.0371	0	10000	5000	POI	Dunnett	0.2	0	0	0	2	1	12	16	16	22
het_sqrt	0.0645	0.037	0.037	0	10000	5000	POI	Dunnett	0.2	0	0	0	2	1	12	16	16	22
hom	0.0646	0.0383	0.0383	0	10000	5000	POI	Dunnett	0.2	0	0	0	2	1	12	16	16	22
nb	0.0473	0.0254	0.0254	0	10000	5000	POI	Dunnett	0.2	0	0	0	2	1	12	16	16	22
poi	0.0516	0.0273	0.0273	0	10000	5000	POI	Dunnett	0.2	0	0	0	2	1	12	16	16	22
q_poi	0.0579	0.0309	0.0309	0	10000	5000	POI	Dunnett	0.2	0	0	0	2	1	12	16	16	22
boot	0.0451	0.0183	0.0183	0	10000	5000	POI	Dunnett	0.2	0	0	0	2	6	12	16	16	22
het	0.0529	0.0219	0.0219	0	10000	5000	POI	Dunnett	0.2	0	0	0	2	6	12	16	16	22
het_log	0.0509	0.0209	0.0209	0	10000	5000	POI	Dunnett	0.2	0	0	0	2	6	12	16	16	22
het_sqrt	0.0531	0.0215	0.0215	0	10000	5000	POI	Dunnett	0.2	0	0	0	2	6	12	16	16	22
hom	0.0548	0.0246	0.0246	0	10000	5000	POI	Dunnett	0.2	0	0	0	2	6	12	16	16	22
nb	0.0469	0.0191	0.0191	0	10000	5000	POI	Dunnett	0.2	0	0	0	2	6	12	16	16	22
poi	0.0518	0.0209	0.0209	0	10000	5000	POI	Dunnett	0.2	0	0	0	2	6	12	16	16	22
q_poi	0.0608	0.0263	0.0263	0	10000	5000	POI	Dunnett	0.2	0	0	0	2	6	12	16	16	22
boot	0.0478	0.0212	0.0212	0	10000	5000	POI	Dunnett	0.2	0	0	0	2	10	12	16	16	22
het	0.0539	0.0237	0.0237	0	10000	5000	POI	Dunnett	0.2	0	0	0	2	10	12	16	16	22
het_log	0.0507	0.0212	0.0212	0	10000	5000	POI	Dunnett	0.2	0	0	0	2	10	12	16	16	22
het_sqrt	0.053	0.0229	0.0229	0	10000	5000	POI	Dunnett	0.2	0	0	0	2	10	12	16	16	22
hom	0.054	0.0236	0.0236	0	10000	5000	POI	Dunnett	0.2	0	0	0	2	10	12	16	16	22
nb	0.0473	0.0197	0.0197	0	10000	5000	POI	Dunnett	0.2	0	0	0	2	10	12	16	16	22
poi	0.0521	0.0219	0.0219	0	10000	5000	POI	Dunnett	0.2	0	0	0	2	10	12	16	16	22
q_poi	0.0595	0.0252	0.0252	0	10000	5000	POI	Dunnett	0.2	0	0	0	2	10	12	16	16	22
boot	0.1065	0.0778	0.0778	0	10000	5000	POI	Dunnett	0.4	0	0	0	1	1	12	12	12	12
het	0.0849	0.0586	0.0586	0	10000	5000	POI	Dunnett	0.4	0	0	0	1	1	12	12	12	12
het_log	0.0907	0.0622	0.0622	0	10000	5000	POI	Dunnett	0.4	0	0	0	1	1	12	12	12	12
het_sqrt	0.0909	0.062	0.062	0	10000	5000	POI	Dunnett	0.4	0	0	0	1	1	12	12	12	12
hom	0.1015	0.0789	0.0789	0	10000	5000	POI	Dunnett	0.4	0	0	0	1	1	12	12	12	12
nb	0.0702	0.0536	0.0536	0	10000	5000	POI	Dunnett	0.4	0	0	0	1	1	12	12	12	12
poi	0.0769	0.0582	0.0582	0	10000	5000	POI	Dunnett	0.4	0	0	0	1	1	12	12	12	12
q_poi	0.0897	0.0667	0.0667	0	10000	5000	POI	Dunnett	0.4	0	0	0	1	1	12	12	12	12
boot	0.0501	0.0226	0.0226	0	10000	5000	POI	Dunnett	0.4	0	0	0	1	6	12	12	12	12
het	0.0567	0.0258	0.0258	0	10000	5000	POI	Dunnett	0.4	0	0	0	1	6	12	12	12	12
het_log	0.0543	0.0246	0.0246	0	10000	5000	POI	Dunnett	0.4	0	0	0	1	6	12	12	12	12
het_sqrt	0.0561	0.0257	0.0257	0	10000	5000	POI	Dunnett	0.4	0	0	0	1	6	12	12	12	12
hom	0.0595	0.0277	0.0277	0	10000	5000	POI	Dunnett	0.4	0	0	0	1	6	12	12	12	12
nb	0.0522	0.0239	0.0239	0	10000	5000	POI	Dunnett	0.4	0	0	0	1	6	12	12	12	12
poi	0.0568	0.026	0.026	0	10000	5000	POI	Dunnett	0.4	0	0	0	1	6	12	12	12	12
q_poi	0.0677	0.0306	0.0306	0	10000	5000	POI	Dunnett	0.4	0	0	0	1	6	12	12	12	12
boot	0.0485	0.0224	0.0224	0	10000	5000	POI	Dunnett	0.4	0	0	0	1	10	12	12	12	12
het	0.0562	0.0247	0.0247	0	10000	5000	POI	Dunnett	0.4	0	0	0	1	10	12	12	12	12
het_log	0.0544	0.0252	0.0252	0	10000	5000	POI	Dunnett	0.4	0	0	0	1	10	12	12	12	12
het_sqrt	0.0565	0.0248	0.0248	0	10000	5000	POI	Dunnett	0.4	0	0	0	1	10	12	12	12	12
hom	0.0581	0.0275	0.0275	0	10000	5000	POI	Dunnett	0.4	0	0	0	1	10	12	12	12	12
nb	0.0512	0.0235	0.0235	0	10000	5000	POI	Dunnett	0.4	0	0	0	1	10	12	12	12	12
poi	0.0565	0.026	0.026	0	10000	5000	POI	Dunnett	0.4	0	0	0	1	10	12	12	12	12
q_poi	0.069	0.0326	0.0326	0	10000	5000	POI	Dunnett	0.4	0	0	0	1	10	12	12	12	12
boot	0.1103	0.0826	0.0826	0	10000	5000	POI	Dunnett	0.4	0	0	0	2	1	12	16	16	22
het	0.1053	0.0833	0.0833	0	10000	5000	POI	Dunnett	0.4	0	0	0	2	1	12	16	16	22
het_log	0.1061	0.0812	0.0812	0	10000	5000	POI	Dunnett	0.4	0	0	0	2	1	12	16	16	22
het_sqrt	0.1068	0.0829	0.0829	0	10000	5000	POI	Dunnett	0.4	0	0	0	2	1	12	16	16	22
hom	0.1136	0.0936	0.0936	0	10000	5000	POI	Dunnett	0.4	0	0	0	2	1	12	16	16	22
nb	0.0875	0.0676	0.0676	0	10000	5000	POI	Dunnett	0.4	0	0	0	2	1	12	16	16	22
poi	0.0958	0.0741	0.0741	0	10000	5000	POI	Dunnett	0.4	0	0	0	2	1	12	16	16	22
q_poi	0.0964	0.073	0.073	0	10000	5000	POI	Dunnett	0.4	0	0	0	2	1	12	16	16	22
boot	0.052	0.0254	0.0254	0	10000	5000	POI	Dunnett	0.4	0	0	0	2	6	12	16	16	22
het	0.062	0.0318	0.0318	0	10000	5000	POI	Dunnett	0.4	0	0	0	2	6	12	16	16	22
het_log	0.0587	0.0288	0.0288	0	10000	5000	POI	Dunnett	0.4	0	0	0	2	6	12	16	16	22
het_sqrt	0.0619	0.0307	0.0307	0	10000	5000	POI	Dunnett	0.4	0	0	0	2	6	12	16	16	22
hom	0.0626	0.0331	0.0331	0	10000	5000	POI	Dunnett	0.4	0	0	0	2	6	12	16	16	22
nb	0.0544	0.0279	0.0279	0	10000	5000	POI	Dunnett	0.4	0	0	0	2	6	12	16	16	22
poi	0.0601	0.0302	0.0302	0	10000	5000	POI	Dunnett	0.4	0	0	0	2	6	12	16	16	22
q_poi	0.0678	0.0346	0.0346	0	10000	5000	POI	Dunnett	0.4	0	0	0	2	6	12	16	16	22
boot	0.047	0.0229	0.0229	0	10000	5000	POI	Dunnett	0.4	0	0	0	2	10	12	16	16	22
het	0.0537	0.0264	0.0264	0	10000	5000	POI	Dunnett	0.4	0	0	0	2	10	12	16	16	22
het_log	0.0527	0.0242	0.0242	0	10000	5000	POI	Dunnett	0.4	0	0	0	2	10	12	16	16	22
het_sqrt	0.0535	0.0258	0.0258	0	10000	5000	POI	Dunnett	0.4	0	0	0	2	10	12	16	16	22
hom	0.0537	0.0269	0.0269	0	10000	5000	POI	Dunnett	0.4	0	0	0	2	10	12	16	16	22
nb	0.0484	0.0238	0.0238	0	10000	5000	POI	Dunnett	0.4	0	0	0	2	10	12	16	16	22
poi	0.0533	0.0261	0.0261	0	10000	5000	POI	Dunnett	0.4	0	0	0	2	10	12	16	16	22
q_poi	0.0613	0.03	0.03	0	10000	5000	POI	Dunnett	0.4	0	0	0	2	10	12	16	16	22
boot	0.1689	0.145	0.145	0	10000	5000	POI	Dunnett	0.6	0	0	0	1	1	12	12	12	12
het	0.1386	0.1148	0.1148	0	10000	5000	POI	Dunnett	0.6	0	0	0	1	1	12	12	12	12
het_log	0.1486	0.1225	0.1225	0	10000	5000	POI	Dunnett	0.6	0	0	0	1	1	12	12	12	12
het_sqrt	0.1478	0.1209	0.1209	0	10000	5000	POI	Dunnett	0.6	0	0	0	1	1	12	12	12	12
hom	0.1776	0.1606	0.1606	0	10000	5000	POI	Dunnett	0.6	0	0	0	1	1	12	12	12	12
nb	0.1252	0.1106	0.1106	0	10000	5000	POI	Dunnett	0.6	0	0	0	1	1	12	12	12	12
poi	0.1355	0.1193	0.1193	0	10000	5000	POI	Dunnett	0.6	0	0	0	1	1	12	12	12	12
q_poi	0.1523	0.1319	0.1319	0	10000	5000	POI	Dunnett	0.6	0	0	0	1	1	12	12	12	12
boot	0.0576	0.0313	0.0313	0	10000	5000	POI	Dunnett	0.6	0	0	0	1	6	12	12	12	12
het	0.0647	0.0341	0.0341	0	10000	5000	POI	Dunnett	0.6	0	0	0	1	6	12	12	12	12
het_log	0.0623	0.0335	0.0335	0	10000	5000	POI	Dunnett	0.6	0	0	0	1	6	12	12	12	12
het_sqrt	0.0649	0.035	0.035	0	10000	5000	POI	Dunnett	0.6	0	0	0	1	6	12	12	12	12
hom	0.069	0.0382	0.0382	0	10000	5000	POI	Dunnett	0.6	0	0	0	1	6	12	12	12	12
nb	0.0618	0.0336	0.0336	0	10000	5000	POI	Dunnett	0.6	0	0	0	1	6	12	12	12	12
poi	0.0675	0.0365	0.0365	0	10000	5000	POI	Dunnett	0.6	0	0	0	1	6	12	12	12	12
q_poi	0.0799	0.0431	0.0431	0	10000	5000	POI	Dunnett	0.6	0	0	0	1	6	12	12	12	12
boot	0.0545	0.0287	0.0287	0	10000	5000	POI	Dunnett	0.6	0	0	0	1	10	12	12	12	12
het	0.0624	0.0325	0.0325	0	10000	5000	POI	Dunnett	0.6	0	0	0	1	10	12	12	12	12
het_log	0.0608	0.0327	0.0327	0	10000	5000	POI	Dunnett	0.6	0	0	0	1	10	12	12	12	12
het_sqrt	0.0615	0.0327	0.0327	0	10000	5000	POI	Dunnett	0.6	0	0	0	1	10	12	12	12	12
hom	0.0644	0.0349	0.0349	0	10000	5000	POI	Dunnett	0.6	0	0	0	1	10	12	12	12	12
nb	0.0567	0.0295	0.0295	0	10000	5000	POI	Dunnett	0.6	0	0	0	1	10	12	12	12	12
poi	0.062	0.0326	0.0326	0	10000	5000	POI	Dunnett	0.6	0	0	0	1	10	12	12	12	12
q_poi	0.0753	0.04	0.04	0	10000	5000	POI	Dunnett	0.6	0	0	0	1	10	12	12	12	12
boot	0.1781	0.1542	0.1542	0	10000	5000	POI	Dunnett	0.6	0	0	0	2	1	12	16	16	22
het	0.1768	0.158	0.158	0	10000	5000	POI	Dunnett	0.6	0	0	0	2	1	12	16	16	22
het_log	0.1689	0.1463	0.1463	0	10000	5000	POI	Dunnett	0.6	0	0	0	2	1	12	16	16	22
het_sqrt	0.1746	0.1533	0.1533	0	10000	5000	POI	Dunnett	0.6	0	0	0	2	1	12	16	16	22
hom	0.2063	0.1898	0.1898	0	10000	5000	POI	Dunnett	0.6	0	0	0	2	1	12	16	16	22
nb	0.1502	0.1317	0.1317	0	10000	5000	POI	Dunnett	0.6	0	0	0	2	1	12	16	16	22
poi	0.1645	0.1443	0.1443	0	10000	5000	POI	Dunnett	0.6	0	0	0	2	1	12	16	16	22
q_poi	0.1675	0.1454	0.1454	0	10000	5000	POI	Dunnett	0.6	0	0	0	2	1	12	16	16	22
boot	0.0616	0.0363	0.0363	0	10000	5000	POI	Dunnett	0.6	0	0	0	2	6	12	16	16	22
het	0.0741	0.0455	0.0455	0	10000	5000	POI	Dunnett	0.6	0	0	0	2	6	12	16	16	22
het_log	0.0694	0.0407	0.0407	0	10000	5000	POI	Dunnett	0.6	0	0	0	2	6	12	16	16	22
het_sqrt	0.073	0.0429	0.0429	0	10000	5000	POI	Dunnett	0.6	0	0	0	2	6	12	16	16	22
hom	0.0762	0.0475	0.0475	0	10000	5000	POI	Dunnett	0.6	0	0	0	2	6	12	16	16	22
nb	0.0676	0.0421	0.0421	0	10000	5000	POI	Dunnett	0.6	0	0	0	2	6	12	16	16	22
poi	0.0736	0.0448	0.0448	0	10000	5000	POI	Dunnett	0.6	0	0	0	2	6	12	16	16	22
q_poi	0.081	0.0491	0.0491	0	10000	5000	POI	Dunnett	0.6	0	0	0	2	6	12	16	16	22
boot	0.0568	0.0295	0.0295	0	10000	5000	POI	Dunnett	0.6	0	0	0	2	10	12	16	16	22
het	0.0646	0.0349	0.0349	0	10000	5000	POI	Dunnett	0.6	0	0	0	2	10	12	16	16	22
het_log	0.0596	0.0306	0.0306	0	10000	5000	POI	Dunnett	0.6	0	0	0	2	10	12	16	16	22
het_sqrt	0.0625	0.0325	0.0325	0	10000	5000	POI	Dunnett	0.6	0	0	0	2	10	12	16	16	22
hom	0.0657	0.0351	0.0351	0	10000	5000	POI	Dunnett	0.6	0	0	0	2	10	12	16	16	22
nb	0.0581	0.0311	0.0311	0	10000	5000	POI	Dunnett	0.6	0	0	0	2	10	12	16	16	22
poi	0.0636	0.0342	0.0342	0	10000	5000	POI	Dunnett	0.6	0	0	0	2	10	12	16	16	22
q_poi	0.0736	0.0393	0.0393	0	10000	5000	POI	Dunnett	0.6	0	0	0	2	10	12	16	16	22
boot	0.2579	0.2372	0.2372	0	10000	5000	POI	Dunnett	0.8	0	0	0	1	1	12	12	12	12
het	0.2222	0.2011	0.2011	0	10000	5000	POI	Dunnett	0.8	0	0	0	1	1	12	12	12	12
het_log	0.2286	0.205	0.205	0	10000	5000	POI	Dunnett	0.8	0	0	0	1	1	12	12	12	12
het_sqrt	0.2314	0.2076	0.2076	0	10000	5000	POI	Dunnett	0.8	0	0	0	1	1	12	12	12	12
hom	0.2885	0.2757	0.2757	0	10000	5000	POI	Dunnett	0.8	0	0	0	1	1	12	12	12	12
nb	0.2154	0.2031	0.2031	0	10000	5000	POI	Dunnett	0.8	0	0	0	1	1	12	12	12	12
poi	0.2312	0.2176	0.2176	0	10000	5000	POI	Dunnett	0.8	0	0	0	1	1	12	12	12	12
q_poi	0.245	0.2269	0.2269	0	10000	5000	POI	Dunnett	0.8	0	0	0	1	1	12	12	12	12
boot	0.0717	0.0465	0.0465	0	10000	5000	POI	Dunnett	0.8	0	0	0	1	6	12	12	12	12
het	0.0791	0.0493	0.0493	0	10000	5000	POI	Dunnett	0.8	0	0	0	1	6	12	12	12	12
het_log	0.0752	0.0475	0.0475	0	10000	5000	POI	Dunnett	0.8	0	0	0	1	6	12	12	12	12
het_sqrt	0.0777	0.0486	0.0486	0	10000	5000	POI	Dunnett	0.8	0	0	0	1	6	12	12	12	12
hom	0.086	0.0572	0.0572	0	10000	5000	POI	Dunnett	0.8	0	0	0	1	6	12	12	12	12
nb	0.077	0.0501	0.0501	0	10000	5000	POI	Dunnett	0.8	0	0	0	1	6	12	12	12	12
poi	0.0828	0.0537	0.0537	0	10000	5000	POI	Dunnett	0.8	0	0	0	1	6	12	12	12	12
q_poi	0.0959	0.0613	0.0613	0	10000	5000	POI	Dunnett	0.8	0	0	0	1	6	12	12	12	12
boot	0.0577	0.0338	0.0338	0	10000	5000	POI	Dunnett	0.8	0	0	0	1	10	12	12	12	12
het	0.0668	0.0392	0.0392	0	10000	5000	POI	Dunnett	0.8	0	0	0	1	10	12	12	12	12
het_log	0.0663	0.0394	0.0394	0	10000	5000	POI	Dunnett	0.8	0	0	0	1	10	12	12	12	12
het_sqrt	0.0677	0.0401	0.0401	0	10000	5000	POI	Dunnett	0.8	0	0	0	1	10	12	12	12	12
hom	0.0734	0.0448	0.0448	0	10000	5000	POI	Dunnett	0.8	0	0	0	1	10	12	12	12	12
nb	0.0663	0.0396	0.0396	0	10000	5000	POI	Dunnett	0.8	0	0	0	1	10	12	12	12	12
poi	0.0743	0.0449	0.0449	0	10000	5000	POI	Dunnett	0.8	0	0	0	1	10	12	12	12	12
q_poi	0.0835	0.0492	0.0492	0	10000	5000	POI	Dunnett	0.8	0	0	0	1	10	12	12	12	12
boot	0.2729	0.2508	0.2508	0	10000	5000	POI	Dunnett	0.8	0	0	0	2	1	12	16	16	22
het	0.2766	0.2604	0.2604	0	10000	5000	POI	Dunnett	0.8	0	0	0	2	1	12	16	16	22
het_log	0.2635	0.2423	0.2423	0	10000	5000	POI	Dunnett	0.8	0	0	0	2	1	12	16	16	22
het_sqrt	0.2735	0.2542	0.2542	0	10000	5000	POI	Dunnett	0.8	0	0	0	2	1	12	16	16	22
hom	0.34	0.3269	0.3269	0	10000	5000	POI	Dunnett	0.8	0	0	0	2	1	12	16	16	22
nb	0.2493	0.232	0.232	0	10000	5000	POI	Dunnett	0.8	0	0	0	2	1	12	16	16	22
poi	0.2691	0.2507	0.2507	0	10000	5000	POI	Dunnett	0.8	0	0	0	2	1	12	16	16	22
q_poi	0.2696	0.2493	0.2493	0	10000	5000	POI	Dunnett	0.8	0	0	0	2	1	12	16	16	22
boot	0.0779	0.0535	0.0535	0	10000	5000	POI	Dunnett	0.8	0	0	0	2	6	12	16	16	22
het	0.0912	0.0648	0.0648	0	10000	5000	POI	Dunnett	0.8	0	0	0	2	6	12	16	16	22
het_log	0.0837	0.0565	0.0565	0	10000	5000	POI	Dunnett	0.8	0	0	0	2	6	12	16	16	22
het_sqrt	0.0896	0.0616	0.0616	0	10000	5000	POI	Dunnett	0.8	0	0	0	2	6	12	16	16	22
hom	0.0958	0.0686	0.0686	0	10000	5000	POI	Dunnett	0.8	0	0	0	2	6	12	16	16	22
nb	0.0831	0.0579	0.0579	0	10000	5000	POI	Dunnett	0.8	0	0	0	2	6	12	16	16	22
poi	0.0905	0.0627	0.0627	0	10000	5000	POI	Dunnett	0.8	0	0	0	2	6	12	16	16	22
q_poi	0.1013	0.0698	0.0698	0	10000	5000	POI	Dunnett	0.8	0	0	0	2	6	12	16	16	22
boot	0.0666	0.039	0.039	0	10000	5000	POI	Dunnett	0.8	0	0	0	2	10	12	16	16	22
het	0.0778	0.0464	0.0464	0	10000	5000	POI	Dunnett	0.8	0	0	0	2	10	12	16	16	22
het_log	0.0706	0.0409	0.0409	0	10000	5000	POI	Dunnett	0.8	0	0	0	2	10	12	16	16	22
het_sqrt	0.0749	0.0442	0.0442	0	10000	5000	POI	Dunnett	0.8	0	0	0	2	10	12	16	16	22
hom	0.0766	0.047	0.047	0	10000	5000	POI	Dunnett	0.8	0	0	0	2	10	12	16	16	22
nb	0.0678	0.0413	0.0413	0	10000	5000	POI	Dunnett	0.8	0	0	0	2	10	12	16	16	22
poi	0.0752	0.0449	0.0449	0	10000	5000	POI	Dunnett	0.8	0	0	0	2	10	12	16	16	22
q_poi	0.0842	0.049	0.049	0	10000	5000	POI	Dunnett	0.8	0	0	0	2	10	12	16	16	22
boot	0.3642	0.3469	0.3469	0	10000	5000	POI	Dunnett	1	0	0	0	1	1	12	12	12	12
het	0.3216	0.3029	0.3029	0	10000	5000	POI	Dunnett	1	0	0	0	1	1	12	12	12	12
het_log	0.3266	0.3056	0.3056	0	10000	5000	POI	Dunnett	1	0	0	0	1	1	12	12	12	12
het_sqrt	0.3318	0.3113	0.3113	0	10000	5000	POI	Dunnett	1	0	0	0	1	1	12	12	12	12
hom	0.4263	0.4157	0.4157	0	10000	5000	POI	Dunnett	1	0	0	0	1	1	12	12	12	12
nb	0.3295	0.3189	0.3189	0	10000	5000	POI	Dunnett	1	0	0	0	1	1	12	12	12	12
poi	0.353	0.341	0.341	0	10000	5000	POI	Dunnett	1	0	0	0	1	1	12	12	12	12
q_poi	0.3608	0.345	0.345	0	10000	5000	POI	Dunnett	1	0	0	0	1	1	12	12	12	12
boot	0.0899	0.066	0.066	0	10000	5000	POI	Dunnett	1	0	0	0	1	6	12	12	12	12
het	0.0981	0.0701	0.0701	0	10000	5000	POI	Dunnett	1	0	0	0	1	6	12	12	12	12
het_log	0.0931	0.0667	0.0667	0	10000	5000	POI	Dunnett	1	0	0	0	1	6	12	12	12	12
het_sqrt	0.097	0.0697	0.0697	0	10000	5000	POI	Dunnett	1	0	0	0	1	6	12	12	12	12
hom	0.1085	0.0814	0.0814	0	10000	5000	POI	Dunnett	1	0	0	0	1	6	12	12	12	12
nb	0.0971	0.0713	0.0713	0	10000	5000	POI	Dunnett	1	0	0	0	1	6	12	12	12	12
poi	0.1052	0.0774	0.0774	0	10000	5000	POI	Dunnett	1	0	0	0	1	6	12	12	12	12
q_poi	0.1184	0.0862	0.0862	0	10000	5000	POI	Dunnett	1	0	0	0	1	6	12	12	12	12
boot	0.0712	0.0491	0.0491	0	10000	5000	POI	Dunnett	1	0	0	0	1	10	12	12	12	12
het	0.0812	0.0545	0.0545	0	10000	5000	POI	Dunnett	1	0	0	0	1	10	12	12	12	12
het_log	0.0784	0.0517	0.0517	0	10000	5000	POI	Dunnett	1	0	0	0	1	10	12	12	12	12
het_sqrt	0.0815	0.0543	0.0543	0	10000	5000	POI	Dunnett	1	0	0	0	1	10	12	12	12	12
hom	0.0829	0.058	0.058	0	10000	5000	POI	Dunnett	1	0	0	0	1	10	12	12	12	12
nb	0.0775	0.0529	0.0529	0	10000	5000	POI	Dunnett	1	0	0	0	1	10	12	12	12	12
poi	0.0848	0.0581	0.0581	0	10000	5000	POI	Dunnett	1	0	0	0	1	10	12	12	12	12
q_poi	0.0961	0.0644	0.0644	0	10000	5000	POI	Dunnett	1	0	0	0	1	10	12	12	12	12
boot	0.3901	0.3704	0.3704	0	10000	5000	POI	Dunnett	1	0	0	0	2	1	12	16	16	22
het	0.4087	0.3945	0.3945	0	10000	5000	POI	Dunnett	1	0	0	0	2	1	12	16	16	22
het_log	0.386	0.3672	0.3672	0	10000	5000	POI	Dunnett	1	0	0	0	2	1	12	16	16	22
het_sqrt	0.4	0.383	0.383	0	10000	5000	POI	Dunnett	1	0	0	0	2	1	12	16	16	22
hom	0.5001	0.4898	0.4898	0	10000	5000	POI	Dunnett	1	0	0	0	2	1	12	16	16	22
nb	0.3806	0.3635	0.3635	0	10000	5000	POI	Dunnett	1	0	0	0	2	1	12	16	16	22
poi	0.4028	0.3848	0.3848	0	10000	5000	POI	Dunnett	1	0	0	0	2	1	12	16	16	22
q_poi	0.3987	0.3786	0.3786	0	10000	5000	POI	Dunnett	1	0	0	0	2	1	12	16	16	22
boot	0.1015	0.0788	0.0788	0	10000	5000	POI	Dunnett	1	0	0	0	2	6	12	16	16	22
het	0.1164	0.0917	0.0917	0	10000	5000	POI	Dunnett	1	0	0	0	2	6	12	16	16	22
het_log	0.1056	0.0793	0.0793	0	10000	5000	POI	Dunnett	1	0	0	0	2	6	12	16	16	22
het_sqrt	0.1136	0.0865	0.0865	0	10000	5000	POI	Dunnett	1	0	0	0	2	6	12	16	16	22
hom	0.1229	0.0986	0.0986	0	10000	5000	POI	Dunnett	1	0	0	0	2	6	12	16	16	22
nb	0.1068	0.0829	0.0829	0	10000	5000	POI	Dunnett	1	0	0	0	2	6	12	16	16	22
poi	0.1168	0.0904	0.0904	0	10000	5000	POI	Dunnett	1	0	0	0	2	6	12	16	16	22
q_poi	0.1279	0.0991	0.0991	0	10000	5000	POI	Dunnett	1	0	0	0	2	6	12	16	16	22
boot	0.0814	0.0573	0.0573	0	10000	5000	POI	Dunnett	1	0	0	0	2	10	12	16	16	22
het	0.0918	0.0641	0.0641	0	10000	5000	POI	Dunnett	1	0	0	0	2	10	12	16	16	22
het_log	0.0839	0.0558	0.0558	0	10000	5000	POI	Dunnett	1	0	0	0	2	10	12	16	16	22
het_sqrt	0.0886	0.0599	0.0599	0	10000	5000	POI	Dunnett	1	0	0	0	2	10	12	16	16	22
hom	0.0935	0.0671	0.0671	0	10000	5000	POI	Dunnett	1	0	0	0	2	10	12	16	16	22
nb	0.0829	0.0591	0.0591	0	10000	5000	POI	Dunnett	1	0	0	0	2	10	12	16	16	22
poi	0.0906	0.0637	0.0637	0	10000	5000	POI	Dunnett	1	0	0	0	2	10	12	16	16	22
q_poi	0.1017	0.0705	0.0705	0	10000	5000	POI	Dunnett	1	0	0	0	2	10	12	16	16	22
boot	0.4777	0.4625	0.4625	0	10000	5000	POI	Dunnett	1.2	0	0	0	1	1	12	12	12	12
het	0.4415	0.4243	0.4243	0	10000	5000	POI	Dunnett	1.2	0	0	0	1	1	12	12	12	12
het_log	0.4444	0.4256	0.4256	0	10000	5000	POI	Dunnett	1.2	0	0	0	1	1	12	12	12	12
het_sqrt	0.4544	0.4353	0.4353	0	10000	5000	POI	Dunnett	1.2	0	0	0	1	1	12	12	12	12
hom	0.5647	0.5579	0.5579	0	10000	5000	POI	Dunnett	1.2	0	0	0	1	1	12	12	12	12
nb	0.4549	0.4456	0.4456	0	10000	5000	POI	Dunnett	1.2	0	0	0	1	1	12	12	12	12
poi	0.4809	0.4704	0.4704	0	10000	5000	POI	Dunnett	1.2	0	0	0	1	1	12	12	12	12
q_poi	0.4891	0.4749	0.4749	0	10000	5000	POI	Dunnett	1.2	0	0	0	1	1	12	12	12	12
boot	0.1119	0.0894	0.0894	0	10000	5000	POI	Dunnett	1.2	0	0	0	1	6	12	12	12	12
het	0.1212	0.0946	0.0946	0	10000	5000	POI	Dunnett	1.2	0	0	0	1	6	12	12	12	12
het_log	0.117	0.0926	0.0926	0	10000	5000	POI	Dunnett	1.2	0	0	0	1	6	12	12	12	12
het_sqrt	0.1214	0.096	0.096	0	10000	5000	POI	Dunnett	1.2	0	0	0	1	6	12	12	12	12
hom	0.1389	0.1142	0.1142	0	10000	5000	POI	Dunnett	1.2	0	0	0	1	6	12	12	12	12
nb	0.1235	0.0986	0.0986	0	10000	5000	POI	Dunnett	1.2	0	0	0	1	6	12	12	12	12
poi	0.1331	0.1061	0.1061	0	10000	5000	POI	Dunnett	1.2	0	0	0	1	6	12	12	12	12
q_poi	0.1491	0.1187	0.1187	0	10000	5000	POI	Dunnett	1.2	0	0	0	1	6	12	12	12	12
boot	0.0834	0.0611	0.0611	0	10000	5000	POI	Dunnett	1.2	0	0	0	1	10	12	12	12	12
het	0.0944	0.0679	0.0679	0	10000	5000	POI	Dunnett	1.2	0	0	0	1	10	12	12	12	12
het_log	0.092	0.0663	0.0663	0	10000	5000	POI	Dunnett	1.2	0	0	0	1	10	12	12	12	12
het_sqrt	0.0924	0.0673	0.0673	0	10000	5000	POI	Dunnett	1.2	0	0	0	1	10	12	12	12	12
hom	0.1024	0.0793	0.0793	0	10000	5000	POI	Dunnett	1.2	0	0	0	1	10	12	12	12	12
nb	0.094	0.0717	0.0717	0	10000	5000	POI	Dunnett	1.2	0	0	0	1	10	12	12	12	12
poi	0.1027	0.0779	0.0779	0	10000	5000	POI	Dunnett	1.2	0	0	0	1	10	12	12	12	12
q_poi	0.1144	0.0861	0.0861	0	10000	5000	POI	Dunnett	1.2	0	0	0	1	10	12	12	12	12
boot	0.5162	0.4984	0.4984	0	10000	5000	POI	Dunnett	1.2	0	0	0	2	1	12	16	16	22
het	0.5468	0.5343	0.5343	0	10000	5000	POI	Dunnett	1.2	0	0	0	2	1	12	16	16	22
het_log	0.5149	0.4973	0.4973	0	10000	5000	POI	Dunnett	1.2	0	0	0	2	1	12	16	16	22
het_sqrt	0.5343	0.5182	0.5182	0	10000	5000	POI	Dunnett	1.2	0	0	0	2	1	12	16	16	22
hom	0.6469	0.6382	0.6382	0	10000	5000	POI	Dunnett	1.2	0	0	0	2	1	12	16	16	22
nb	0.5198	0.5034	0.5034	0	10000	5000	POI	Dunnett	1.2	0	0	0	2	1	12	16	16	22
poi	0.5451	0.5277	0.5277	0	10000	5000	POI	Dunnett	1.2	0	0	0	2	1	12	16	16	22
q_poi	0.5397	0.5223	0.5223	0	10000	5000	POI	Dunnett	1.2	0	0	0	2	1	12	16	16	22
boot	0.1285	0.1074	0.1074	0	10000	5000	POI	Dunnett	1.2	0	0	0	2	6	12	16	16	22
het	0.1468	0.1238	0.1238	0	10000	5000	POI	Dunnett	1.2	0	0	0	2	6	12	16	16	22
het_log	0.1327	0.1075	0.1075	0	10000	5000	POI	Dunnett	1.2	0	0	0	2	6	12	16	16	22
het_sqrt	0.143	0.1185	0.1185	0	10000	5000	POI	Dunnett	1.2	0	0	0	2	6	12	16	16	22
hom	0.1576	0.135	0.135	0	10000	5000	POI	Dunnett	1.2	0	0	0	2	6	12	16	16	22
nb	0.1393	0.1167	0.1167	0	10000	5000	POI	Dunnett	1.2	0	0	0	2	6	12	16	16	22
poi	0.1503	0.1254	0.1254	0	10000	5000	POI	Dunnett	1.2	0	0	0	2	6	12	16	16	22
q_poi	0.161	0.1337	0.1337	0	10000	5000	POI	Dunnett	1.2	0	0	0	2	6	12	16	16	22
boot	0.0971	0.0727	0.0727	0	10000	5000	POI	Dunnett	1.2	0	0	0	2	10	12	16	16	22
het	0.1105	0.0839	0.0839	0	10000	5000	POI	Dunnett	1.2	0	0	0	2	10	12	16	16	22
het_log	0.1033	0.075	0.075	0	10000	5000	POI	Dunnett	1.2	0	0	0	2	10	12	16	16	22
het_sqrt	0.108	0.0804	0.0804	0	10000	5000	POI	Dunnett	1.2	0	0	0	2	10	12	16	16	22
hom	0.1181	0.0929	0.0929	0	10000	5000	POI	Dunnett	1.2	0	0	0	2	10	12	16	16	22
nb	0.1048	0.0809	0.0809	0	10000	5000	POI	Dunnett	1.2	0	0	0	2	10	12	16	16	22
poi	0.1103	0.0851	0.0851	0	10000	5000	POI	Dunnett	1.2	0	0	0	2	10	12	16	16	22
q_poi	0.1243	0.0945	0.0945	0	10000	5000	POI	Dunnett	1.2	0	0	0	2	10	12	16	16	22
boot	0.587	0.5743	0.5743	0	10000	5000	POI	Dunnett	1.4	0	0	0	1	1	12	12	12	12
het	0.5612	0.5467	0.5467	0	10000	5000	POI	Dunnett	1.4	0	0	0	1	1	12	12	12	12
het_log	0.5549	0.5385	0.5385	0	10000	5000	POI	Dunnett	1.4	0	0	0	1	1	12	12	12	12
het_sqrt	0.5705	0.5546	0.5546	0	10000	5000	POI	Dunnett	1.4	0	0	0	1	1	12	12	12	12
hom	0.6868	0.6819	0.6819	0	10000	5000	POI	Dunnett	1.4	0	0	0	1	1	12	12	12	12
nb	0.584	0.5753	0.5753	0	10000	5000	POI	Dunnett	1.4	0	0	0	1	1	12	12	12	12
poi	0.6086	0.599	0.599	0	10000	5000	POI	Dunnett	1.4	0	0	0	1	1	12	12	12	12
q_poi	0.6137	0.6014	0.6014	0	10000	5000	POI	Dunnett	1.4	0	0	0	1	1	12	12	12	12
boot	0.1409	0.1196	0.1196	0	10000	5000	POI	Dunnett	1.4	0	0	0	1	6	12	12	12	12
het	0.1541	0.1291	0.1291	0	10000	5000	POI	Dunnett	1.4	0	0	0	1	6	12	12	12	12
het_log	0.1454	0.1229	0.1229	0	10000	5000	POI	Dunnett	1.4	0	0	0	1	6	12	12	12	12
het_sqrt	0.1537	0.1297	0.1297	0	10000	5000	POI	Dunnett	1.4	0	0	0	1	6	12	12	12	12
hom	0.1755	0.1528	0.1528	0	10000	5000	POI	Dunnett	1.4	0	0	0	1	6	12	12	12	12
nb	0.1564	0.1338	0.1338	0	10000	5000	POI	Dunnett	1.4	0	0	0	1	6	12	12	12	12
poi	0.1679	0.143	0.143	0	10000	5000	POI	Dunnett	1.4	0	0	0	1	6	12	12	12	12
q_poi	0.1862	0.1577	0.1577	0	10000	5000	POI	Dunnett	1.4	0	0	0	1	6	12	12	12	12
boot	0.1057	0.0856	0.0856	0	10000	5000	POI	Dunnett	1.4	0	0	0	1	10	12	12	12	12
het	0.1157	0.0913	0.0913	0	10000	5000	POI	Dunnett	1.4	0	0	0	1	10	12	12	12	12
het_log	0.1147	0.0906	0.0906	0	10000	5000	POI	Dunnett	1.4	0	0	0	1	10	12	12	12	12
het_sqrt	0.1159	0.0916	0.0916	0	10000	5000	POI	Dunnett	1.4	0	0	0	1	10	12	12	12	12
hom	0.1265	0.1062	0.1062	0	10000	5000	POI	Dunnett	1.4	0	0	0	1	10	12	12	12	12
nb	0.1158	0.095	0.095	0	10000	5000	POI	Dunnett	1.4	0	0	0	1	10	12	12	12	12
poi	0.1257	0.1025	0.1025	0	10000	5000	POI	Dunnett	1.4	0	0	0	1	10	12	12	12	12
q_poi	0.1408	0.1139	0.1139	0	10000	5000	POI	Dunnett	1.4	0	0	0	1	10	12	12	12	12
boot	0.6333	0.6177	0.6177	0	10000	5000	POI	Dunnett	1.4	0	0	0	2	1	12	16	16	22
het	0.6708	0.66	0.66	0	10000	5000	POI	Dunnett	1.4	0	0	0	2	1	12	16	16	22
het_log	0.638	0.6224	0.6224	0	10000	5000	POI	Dunnett	1.4	0	0	0	2	1	12	16	16	22
het_sqrt	0.6602	0.6466	0.6466	0	10000	5000	POI	Dunnett	1.4	0	0	0	2	1	12	16	16	22
hom	0.7719	0.7647	0.7647	0	10000	5000	POI	Dunnett	1.4	0	0	0	2	1	12	16	16	22
nb	0.6525	0.6376	0.6376	0	10000	5000	POI	Dunnett	1.4	0	0	0	2	1	12	16	16	22
poi	0.6774	0.6618	0.6618	0	10000	5000	POI	Dunnett	1.4	0	0	0	2	1	12	16	16	22
q_poi	0.6692	0.6525	0.6525	0	10000	5000	POI	Dunnett	1.4	0	0	0	2	1	12	16	16	22
boot	0.1627	0.1432	0.1432	0	10000	5000	POI	Dunnett	1.4	0	0	0	2	6	12	16	16	22
het	0.1859	0.1642	0.1642	0	10000	5000	POI	Dunnett	1.4	0	0	0	2	6	12	16	16	22
het_log	0.168	0.144	0.144	0	10000	5000	POI	Dunnett	1.4	0	0	0	2	6	12	16	16	22
het_sqrt	0.1802	0.1569	0.1569	0	10000	5000	POI	Dunnett	1.4	0	0	0	2	6	12	16	16	22
hom	0.2052	0.184	0.184	0	10000	5000	POI	Dunnett	1.4	0	0	0	2	6	12	16	16	22
nb	0.179	0.1572	0.1572	0	10000	5000	POI	Dunnett	1.4	0	0	0	2	6	12	16	16	22
poi	0.1918	0.1676	0.1676	0	10000	5000	POI	Dunnett	1.4	0	0	0	2	6	12	16	16	22
q_poi	0.2016	0.175	0.175	0	10000	5000	POI	Dunnett	1.4	0	0	0	2	6	12	16	16	22
boot	0.116	0.0947	0.0947	0	10000	5000	POI	Dunnett	1.4	0	0	0	2	10	12	16	16	22
het	0.1305	0.1076	0.1076	0	10000	5000	POI	Dunnett	1.4	0	0	0	2	10	12	16	16	22
het_log	0.1225	0.0966	0.0966	0	10000	5000	POI	Dunnett	1.4	0	0	0	2	10	12	16	16	22
het_sqrt	0.127	0.1024	0.1024	0	10000	5000	POI	Dunnett	1.4	0	0	0	2	10	12	16	16	22
hom	0.1409	0.1193	0.1193	0	10000	5000	POI	Dunnett	1.4	0	0	0	2	10	12	16	16	22
nb	0.1222	0.1015	0.1015	0	10000	5000	POI	Dunnett	1.4	0	0	0	2	10	12	16	16	22
poi	0.1308	0.1081	0.1081	0	10000	5000	POI	Dunnett	1.4	0	0	0	2	10	12	16	16	22
q_poi	0.1443	0.1187	0.1187	0	10000	5000	POI	Dunnett	1.4	0	0	0	2	10	12	16	16	22
boot	0.6907	0.6794	0.6794	0	10000	5000	POI	Dunnett	1.6	0	0	0	1	1	12	12	12	12
het	0.6695	0.6575	0.6575	0	10000	5000	POI	Dunnett	1.6	0	0	0	1	1	12	12	12	12
het_log	0.662	0.6483	0.6483	0	10000	5000	POI	Dunnett	1.6	0	0	0	1	1	12	12	12	12
het_sqrt	0.6763	0.6628	0.6628	0	10000	5000	POI	Dunnett	1.6	0	0	0	1	1	12	12	12	12
hom	0.7933	0.7892	0.7892	0	10000	5000	POI	Dunnett	1.6	0	0	0	1	1	12	12	12	12
nb	0.7026	0.6946	0.6946	0	10000	5000	POI	Dunnett	1.6	0	0	0	1	1	12	12	12	12
poi	0.7258	0.717	0.717	0	10000	5000	POI	Dunnett	1.6	0	0	0	1	1	12	12	12	12
q_poi	0.7212	0.7107	0.7107	0	10000	5000	POI	Dunnett	1.6	0	0	0	1	1	12	12	12	12
boot	0.1775	0.157	0.157	0	10000	5000	POI	Dunnett	1.6	0	0	0	1	6	12	12	12	12
het	0.1916	0.1674	0.1674	0	10000	5000	POI	Dunnett	1.6	0	0	0	1	6	12	12	12	12
het_log	0.1822	0.1605	0.1605	0	10000	5000	POI	Dunnett	1.6	0	0	0	1	6	12	12	12	12
het_sqrt	0.191	0.168	0.168	0	10000	5000	POI	Dunnett	1.6	0	0	0	1	6	12	12	12	12
hom	0.2193	0.1989	0.1989	0	10000	5000	POI	Dunnett	1.6	0	0	0	1	6	12	12	12	12
nb	0.1978	0.1763	0.1763	0	10000	5000	POI	Dunnett	1.6	0	0	0	1	6	12	12	12	12
poi	0.2142	0.1909	0.1909	0	10000	5000	POI	Dunnett	1.6	0	0	0	1	6	12	12	12	12
q_poi	0.227	0.1995	0.1995	0	10000	5000	POI	Dunnett	1.6	0	0	0	1	6	12	12	12	12
boot	0.1269	0.1034	0.1034	0	10000	5000	POI	Dunnett	1.6	0	0	0	1	10	12	12	12	12
het	0.1408	0.1123	0.1123	0	10000	5000	POI	Dunnett	1.6	0	0	0	1	10	12	12	12	12
het_log	0.137	0.11	0.11	0	10000	5000	POI	Dunnett	1.6	0	0	0	1	10	12	12	12	12
het_sqrt	0.1402	0.1118	0.1118	0	10000	5000	POI	Dunnett	1.6	0	0	0	1	10	12	12	12	12
hom	0.1535	0.1319	0.1319	0	10000	5000	POI	Dunnett	1.6	0	0	0	1	10	12	12	12	12
nb	0.1371	0.116	0.116	0	10000	5000	POI	Dunnett	1.6	0	0	0	1	10	12	12	12	12
poi	0.149	0.1254	0.1254	0	10000	5000	POI	Dunnett	1.6	0	0	0	1	10	12	12	12	12
q_poi	0.1664	0.138	0.138	0	10000	5000	POI	Dunnett	1.6	0	0	0	1	10	12	12	12	12
boot	0.7366	0.7229	0.7229	0	10000	5000	POI	Dunnett	1.6	0	0	0	2	1	12	16	16	22
het	0.776	0.7667	0.7667	0	10000	5000	POI	Dunnett	1.6	0	0	0	2	1	12	16	16	22
het_log	0.7445	0.7307	0.7307	0	10000	5000	POI	Dunnett	1.6	0	0	0	2	1	12	16	16	22
het_sqrt	0.7662	0.7545	0.7545	0	10000	5000	POI	Dunnett	1.6	0	0	0	2	1	12	16	16	22
hom	0.8651	0.8597	0.8597	0	10000	5000	POI	Dunnett	1.6	0	0	0	2	1	12	16	16	22
nb	0.7659	0.7522	0.7522	0	10000	5000	POI	Dunnett	1.6	0	0	0	2	1	12	16	16	22
poi	0.7864	0.7724	0.7724	0	10000	5000	POI	Dunnett	1.6	0	0	0	2	1	12	16	16	22
q_poi	0.7794	0.765	0.765	0	10000	5000	POI	Dunnett	1.6	0	0	0	2	1	12	16	16	22
boot	0.2042	0.1852	0.1852	0	10000	5000	POI	Dunnett	1.6	0	0	0	2	6	12	16	16	22
het	0.2323	0.2116	0.2116	0	10000	5000	POI	Dunnett	1.6	0	0	0	2	6	12	16	16	22
het_log	0.2099	0.1873	0.1873	0	10000	5000	POI	Dunnett	1.6	0	0	0	2	6	12	16	16	22
het_sqrt	0.2252	0.2028	0.2028	0	10000	5000	POI	Dunnett	1.6	0	0	0	2	6	12	16	16	22
hom	0.2596	0.2391	0.2391	0	10000	5000	POI	Dunnett	1.6	0	0	0	2	6	12	16	16	22
nb	0.2271	0.2061	0.2061	0	10000	5000	POI	Dunnett	1.6	0	0	0	2	6	12	16	16	22
poi	0.2417	0.2185	0.2185	0	10000	5000	POI	Dunnett	1.6	0	0	0	2	6	12	16	16	22
q_poi	0.2527	0.2271	0.2271	0	10000	5000	POI	Dunnett	1.6	0	0	0	2	6	12	16	16	22
boot	0.1405	0.1202	0.1202	0	10000	5000	POI	Dunnett	1.6	0	0	0	2	10	12	16	16	22
het	0.1589	0.1354	0.1354	0	10000	5000	POI	Dunnett	1.6	0	0	0	2	10	12	16	16	22
het_log	0.1476	0.1224	0.1224	0	10000	5000	POI	Dunnett	1.6	0	0	0	2	10	12	16	16	22
het_sqrt	0.1547	0.1304	0.1304	0	10000	5000	POI	Dunnett	1.6	0	0	0	2	10	12	16	16	22
hom	0.1705	0.1485	0.1485	0	10000	5000	POI	Dunnett	1.6	0	0	0	2	10	12	16	16	22
nb	0.152	0.1305	0.1305	0	10000	5000	POI	Dunnett	1.6	0	0	0	2	10	12	16	16	22
poi	0.1633	0.1392	0.1392	0	10000	5000	POI	Dunnett	1.6	0	0	0	2	10	12	16	16	22
q_poi	0.1763	0.148	0.148	0	10000	5000	POI	Dunnett	1.6	0	0	0	2	10	12	16	16	22
boot	0.7737	0.764	0.764	0	10000	5000	POI	Dunnett	1.8	0	0	0	1	1	12	12	12	12
het	0.7575	0.7473	0.7473	0	10000	5000	POI	Dunnett	1.8	0	0	0	1	1	12	12	12	12
het_log	0.746	0.7344	0.7344	0	10000	5000	POI	Dunnett	1.8	0	0	0	1	1	12	12	12	12
het_sqrt	0.7623	0.7507	0.7507	0	10000	5000	POI	Dunnett	1.8	0	0	0	1	1	12	12	12	12
hom	0.8683	0.8654	0.8654	0	10000	5000	POI	Dunnett	1.8	0	0	0	1	1	12	12	12	12
nb	0.795	0.7886	0.7886	0	10000	5000	POI	Dunnett	1.8	0	0	0	1	1	12	12	12	12
poi	0.8153	0.8082	0.8082	0	10000	5000	POI	Dunnett	1.8	0	0	0	1	1	12	12	12	12
q_poi	0.8073	0.7989	0.7989	0	10000	5000	POI	Dunnett	1.8	0	0	0	1	1	12	12	12	12
boot	0.2181	0.199	0.199	0	10000	5000	POI	Dunnett	1.8	0	0	0	1	6	12	12	12	12
het	0.2341	0.2116	0.2116	0	10000	5000	POI	Dunnett	1.8	0	0	0	1	6	12	12	12	12
het_log	0.2242	0.2033	0.2033	0	10000	5000	POI	Dunnett	1.8	0	0	0	1	6	12	12	12	12
het_sqrt	0.2345	0.2125	0.2125	0	10000	5000	POI	Dunnett	1.8	0	0	0	1	6	12	12	12	12
hom	0.2738	0.2549	0.2549	0	10000	5000	POI	Dunnett	1.8	0	0	0	1	6	12	12	12	12
nb	0.2476	0.2274	0.2274	0	10000	5000	POI	Dunnett	1.8	0	0	0	1	6	12	12	12	12
poi	0.2669	0.2452	0.2452	0	10000	5000	POI	Dunnett	1.8	0	0	0	1	6	12	12	12	12
q_poi	0.2792	0.254	0.254	0	10000	5000	POI	Dunnett	1.8	0	0	0	1	6	12	12	12	12
boot	0.1462	0.1268	0.1268	0	10000	5000	POI	Dunnett	1.8	0	0	0	1	10	12	12	12	12
het	0.1599	0.1359	0.1359	0	10000	5000	POI	Dunnett	1.8	0	0	0	1	10	12	12	12	12
het_log	0.1567	0.1343	0.1343	0	10000	5000	POI	Dunnett	1.8	0	0	0	1	10	12	12	12	12
het_sqrt	0.1597	0.137	0.137	0	10000	5000	POI	Dunnett	1.8	0	0	0	1	10	12	12	12	12
hom	0.1821	0.1617	0.1617	0	10000	5000	POI	Dunnett	1.8	0	0	0	1	10	12	12	12	12
nb	0.1666	0.1476	0.1476	0	10000	5000	POI	Dunnett	1.8	0	0	0	1	10	12	12	12	12
poi	0.179	0.1579	0.1579	0	10000	5000	POI	Dunnett	1.8	0	0	0	1	10	12	12	12	12
q_poi	0.1928	0.1676	0.1676	0	10000	5000	POI	Dunnett	1.8	0	0	0	1	10	12	12	12	12
boot	0.8216	0.8109	0.8109	0	10000	5000	POI	Dunnett	1.8	0	0	0	2	1	12	16	16	22
het	0.8615	0.8543	0.8543	0	10000	5000	POI	Dunnett	1.8	0	0	0	2	1	12	16	16	22
het_log	0.8332	0.8223	0.8223	0	10000	5000	POI	Dunnett	1.8	0	0	0	2	1	12	16	16	22
het_sqrt	0.8519	0.8426	0.8426	0	10000	5000	POI	Dunnett	1.8	0	0	0	2	1	12	16	16	22
hom	0.928	0.9241	0.9241	0	10000	5000	POI	Dunnett	1.8	0	0	0	2	1	12	16	16	22
nb	0.8569	0.8456	0.8456	0	10000	5000	POI	Dunnett	1.8	0	0	0	2	1	12	16	16	22
poi	0.873	0.8611	0.8611	0	10000	5000	POI	Dunnett	1.8	0	0	0	2	1	12	16	16	22
q_poi	0.8637	0.8531	0.8531	0	10000	5000	POI	Dunnett	1.8	0	0	0	2	1	12	16	16	22
boot	0.2531	0.2346	0.2346	0	10000	5000	POI	Dunnett	1.8	0	0	0	2	6	12	16	16	22
het	0.2881	0.269	0.269	0	10000	5000	POI	Dunnett	1.8	0	0	0	2	6	12	16	16	22
het_log	0.2618	0.2399	0.2399	0	10000	5000	POI	Dunnett	1.8	0	0	0	2	6	12	16	16	22
het_sqrt	0.2789	0.2572	0.2572	0	10000	5000	POI	Dunnett	1.8	0	0	0	2	6	12	16	16	22
hom	0.3217	0.3025	0.3025	0	10000	5000	POI	Dunnett	1.8	0	0	0	2	6	12	16	16	22
nb	0.282	0.2614	0.2614	0	10000	5000	POI	Dunnett	1.8	0	0	0	2	6	12	16	16	22
poi	0.2978	0.2752	0.2752	0	10000	5000	POI	Dunnett	1.8	0	0	0	2	6	12	16	16	22
q_poi	0.3106	0.2854	0.2854	0	10000	5000	POI	Dunnett	1.8	0	0	0	2	6	12	16	16	22
boot	0.1704	0.1503	0.1503	0	10000	5000	POI	Dunnett	1.8	0	0	0	2	10	12	16	16	22
het	0.1941	0.1731	0.1731	0	10000	5000	POI	Dunnett	1.8	0	0	0	2	10	12	16	16	22
het_log	0.18	0.1544	0.1544	0	10000	5000	POI	Dunnett	1.8	0	0	0	2	10	12	16	16	22
het_sqrt	0.1883	0.1643	0.1643	0	10000	5000	POI	Dunnett	1.8	0	0	0	2	10	12	16	16	22
hom	0.2135	0.1918	0.1918	0	10000	5000	POI	Dunnett	1.8	0	0	0	2	10	12	16	16	22
nb	0.1896	0.1676	0.1676	0	10000	5000	POI	Dunnett	1.8	0	0	0	2	10	12	16	16	22
poi	0.2022	0.1786	0.1786	0	10000	5000	POI	Dunnett	1.8	0	0	0	2	10	12	16	16	22
q_poi	0.2155	0.1878	0.1878	0	10000	5000	POI	Dunnett	1.8	0	0	0	2	10	12	16	16	22
boot	0.8408	0.8335	0.8335	0	10000	5000	POI	Dunnett	2	0	0	0	1	1	12	12	12	12
het	0.8377	0.8299	0.8299	0	10000	5000	POI	Dunnett	2	0	0	0	1	1	12	12	12	12
het_log	0.8236	0.8143	0.8143	0	10000	5000	POI	Dunnett	2	0	0	0	1	1	12	12	12	12
het_sqrt	0.84	0.831	0.831	0	10000	5000	POI	Dunnett	2	0	0	0	1	1	12	12	12	12
hom	0.9204	0.9184	0.9184	0	10000	5000	POI	Dunnett	2	0	0	0	1	1	12	12	12	12
nb	0.8693	0.8639	0.8639	0	10000	5000	POI	Dunnett	2	0	0	0	1	1	12	12	12	12
poi	0.8836	0.8781	0.8781	0	10000	5000	POI	Dunnett	2	0	0	0	1	1	12	12	12	12
q_poi	0.8782	0.8714	0.8714	0	10000	5000	POI	Dunnett	2	0	0	0	1	1	12	12	12	12
boot	0.2654	0.2472	0.2472	0	10000	5000	POI	Dunnett	2	0	0	0	1	6	12	12	12	12
het	0.2855	0.2641	0.2641	0	10000	5000	POI	Dunnett	2	0	0	0	1	6	12	12	12	12
het_log	0.2725	0.2531	0.2531	0	10000	5000	POI	Dunnett	2	0	0	0	1	6	12	12	12	12
het_sqrt	0.2839	0.2633	0.2633	0	10000	5000	POI	Dunnett	2	0	0	0	1	6	12	12	12	12
hom	0.3326	0.3152	0.3152	0	10000	5000	POI	Dunnett	2	0	0	0	1	6	12	12	12	12
nb	0.3041	0.2855	0.2855	0	10000	5000	POI	Dunnett	2	0	0	0	1	6	12	12	12	12
poi	0.3247	0.3044	0.3044	0	10000	5000	POI	Dunnett	2	0	0	0	1	6	12	12	12	12
q_poi	0.3339	0.3103	0.3103	0	10000	5000	POI	Dunnett	2	0	0	0	1	6	12	12	12	12
boot	0.1789	0.1597	0.1597	0	10000	5000	POI	Dunnett	2	0	0	0	1	10	12	12	12	12
het	0.1942	0.1705	0.1705	0	10000	5000	POI	Dunnett	2	0	0	0	1	10	12	12	12	12
het_log	0.1875	0.1661	0.1661	0	10000	5000	POI	Dunnett	2	0	0	0	1	10	12	12	12	12
het_sqrt	0.1936	0.1711	0.1711	0	10000	5000	POI	Dunnett	2	0	0	0	1	10	12	12	12	12
hom	0.2208	0.2007	0.2007	0	10000	5000	POI	Dunnett	2	0	0	0	1	10	12	12	12	12
nb	0.201	0.1826	0.1826	0	10000	5000	POI	Dunnett	2	0	0	0	1	10	12	12	12	12
poi	0.2155	0.1956	0.1956	0	10000	5000	POI	Dunnett	2	0	0	0	1	10	12	12	12	12
q_poi	0.2315	0.2072	0.2072	0	10000	5000	POI	Dunnett	2	0	0	0	1	10	12	12	12	12
boot	0.8806	0.8726	0.8726	0	10000	5000	POI	Dunnett	2	0	0	0	2	1	12	16	16	22
het	0.9187	0.9135	0.9135	0	10000	5000	POI	Dunnett	2	0	0	0	2	1	12	16	16	22
het_log	0.8927	0.8839	0.8839	0	10000	5000	POI	Dunnett	2	0	0	0	2	1	12	16	16	22
het_sqrt	0.9096	0.9027	0.9027	0	10000	5000	POI	Dunnett	2	0	0	0	2	1	12	16	16	22
hom	0.9615	0.9587	0.9587	0	10000	5000	POI	Dunnett	2	0	0	0	2	1	12	16	16	22
nb	0.9159	0.9073	0.9073	0	10000	5000	POI	Dunnett	2	0	0	0	2	1	12	16	16	22
poi	0.927	0.9178	0.9178	0	10000	5000	POI	Dunnett	2	0	0	0	2	1	12	16	16	22
q_poi	0.9227	0.9144	0.9144	0	10000	5000	POI	Dunnett	2	0	0	0	2	1	12	16	16	22
boot	0.3085	0.2911	0.2911	0	10000	5000	POI	Dunnett	2	0	0	0	2	6	12	16	16	22
het	0.3435	0.3249	0.3249	0	10000	5000	POI	Dunnett	2	0	0	0	2	6	12	16	16	22
het_log	0.3137	0.2928	0.2928	0	10000	5000	POI	Dunnett	2	0	0	0	2	6	12	16	16	22
het_sqrt	0.3352	0.3145	0.3145	0	10000	5000	POI	Dunnett	2	0	0	0	2	6	12	16	16	22
hom	0.3907	0.3732	0.3732	0	10000	5000	POI	Dunnett	2	0	0	0	2	6	12	16	16	22
nb	0.3459	0.3259	0.3259	0	10000	5000	POI	Dunnett	2	0	0	0	2	6	12	16	16	22
poi	0.3675	0.3453	0.3453	0	10000	5000	POI	Dunnett	2	0	0	0	2	6	12	16	16	22
q_poi	0.3734	0.3495	0.3495	0	10000	5000	POI	Dunnett	2	0	0	0	2	6	12	16	16	22
boot	0.2072	0.1889	0.1889	0	10000	5000	POI	Dunnett	2	0	0	0	2	10	12	16	16	22
het	0.2333	0.2136	0.2136	0	10000	5000	POI	Dunnett	2	0	0	0	2	10	12	16	16	22
het_log	0.217	0.1935	0.1935	0	10000	5000	POI	Dunnett	2	0	0	0	2	10	12	16	16	22
het_sqrt	0.2277	0.2058	0.2058	0	10000	5000	POI	Dunnett	2	0	0	0	2	10	12	16	16	22
hom	0.2575	0.239	0.239	0	10000	5000	POI	Dunnett	2	0	0	0	2	10	12	16	16	22
nb	0.2342	0.2138	0.2138	0	10000	5000	POI	Dunnett	2	0	0	0	2	10	12	16	16	22
poi	0.2484	0.2257	0.2257	0	10000	5000	POI	Dunnett	2	0	0	0	2	10	12	16	16	22
q_poi	0.2583	0.2346	0.2346	0	10000	5000	POI	Dunnett	2	0	0	0	2	10	12	16	16	22
boot	0.8945	0.8896	0.8896	0	10000	5000	POI	Dunnett	2.2	0	0	0	1	1	12	12	12	12
het	0.8916	0.8854	0.8854	0	10000	5000	POI	Dunnett	2.2	0	0	0	1	1	12	12	12	12
het_log	0.8834	0.8757	0.8757	0	10000	5000	POI	Dunnett	2.2	0	0	0	1	1	12	12	12	12
het_sqrt	0.895	0.888	0.888	0	10000	5000	POI	Dunnett	2.2	0	0	0	1	1	12	12	12	12
hom	0.9542	0.953	0.953	0	10000	5000	POI	Dunnett	2.2	0	0	0	1	1	12	12	12	12
nb	0.9207	0.9168	0.9168	0	10000	5000	POI	Dunnett	2.2	0	0	0	1	1	12	12	12	12
poi	0.931	0.9269	0.9269	0	10000	5000	POI	Dunnett	2.2	0	0	0	1	1	12	12	12	12
q_poi	0.9252	0.9202	0.9202	0	10000	5000	POI	Dunnett	2.2	0	0	0	1	1	12	12	12	12
boot	0.3198	0.3027	0.3027	0	10000	5000	POI	Dunnett	2.2	0	0	0	1	6	12	12	12	12
het	0.3391	0.3191	0.3191	0	10000	5000	POI	Dunnett	2.2	0	0	0	1	6	12	12	12	12
het_log	0.3232	0.3052	0.3052	0	10000	5000	POI	Dunnett	2.2	0	0	0	1	6	12	12	12	12
het_sqrt	0.34	0.3207	0.3207	0	10000	5000	POI	Dunnett	2.2	0	0	0	1	6	12	12	12	12
hom	0.395	0.3797	0.3797	0	10000	5000	POI	Dunnett	2.2	0	0	0	1	6	12	12	12	12
nb	0.3658	0.3483	0.3483	0	10000	5000	POI	Dunnett	2.2	0	0	0	1	6	12	12	12	12
poi	0.3867	0.3678	0.3678	0	10000	5000	POI	Dunnett	2.2	0	0	0	1	6	12	12	12	12
q_poi	0.3961	0.3735	0.3735	0	10000	5000	POI	Dunnett	2.2	0	0	0	1	6	12	12	12	12
boot	0.2156	0.1968	0.1968	0	10000	5000	POI	Dunnett	2.2	0	0	0	1	10	12	12	12	12
het	0.2318	0.2086	0.2086	0	10000	5000	POI	Dunnett	2.2	0	0	0	1	10	12	12	12	12
het_log	0.2272	0.2043	0.2043	0	10000	5000	POI	Dunnett	2.2	0	0	0	1	10	12	12	12	12
het_sqrt	0.234	0.2106	0.2106	0	10000	5000	POI	Dunnett	2.2	0	0	0	1	10	12	12	12	12
hom	0.2626	0.244	0.244	0	10000	5000	POI	Dunnett	2.2	0	0	0	1	10	12	12	12	12
nb	0.2443	0.2242	0.2242	0	10000	5000	POI	Dunnett	2.2	0	0	0	1	10	12	12	12	12
poi	0.2596	0.2375	0.2375	0	10000	5000	POI	Dunnett	2.2	0	0	0	1	10	12	12	12	12
q_poi	0.2746	0.2488	0.2488	0	10000	5000	POI	Dunnett	2.2	0	0	0	1	10	12	12	12	12
boot	0.9249	0.9192	0.9192	0	10000	5000	POI	Dunnett	2.2	0	0	0	2	1	12	16	16	22
het	0.955	0.9506	0.9506	0	10000	5000	POI	Dunnett	2.2	0	0	0	2	1	12	16	16	22
het_log	0.9363	0.9289	0.9289	0	10000	5000	POI	Dunnett	2.2	0	0	0	2	1	12	16	16	22
het_sqrt	0.9476	0.942	0.942	0	10000	5000	POI	Dunnett	2.2	0	0	0	2	1	12	16	16	22
hom	0.9831	0.9812	0.9812	0	10000	5000	POI	Dunnett	2.2	0	0	0	2	1	12	16	16	22
nb	0.9533	0.9465	0.9465	0	10000	5000	POI	Dunnett	2.2	0	0	0	2	1	12	16	16	22
poi	0.9608	0.9538	0.9538	0	10000	5000	POI	Dunnett	2.2	0	0	0	2	1	12	16	16	22
q_poi	0.9555	0.9497	0.9497	0	10000	5000	POI	Dunnett	2.2	0	0	0	2	1	12	16	16	22
boot	0.3674	0.3512	0.3512	0	10000	5000	POI	Dunnett	2.2	0	0	0	2	6	12	16	16	22
het	0.4106	0.3933	0.3933	0	10000	5000	POI	Dunnett	2.2	0	0	0	2	6	12	16	16	22
het_log	0.3732	0.3529	0.3529	0	10000	5000	POI	Dunnett	2.2	0	0	0	2	6	12	16	16	22
het_sqrt	0.3969	0.3771	0.3771	0	10000	5000	POI	Dunnett	2.2	0	0	0	2	6	12	16	16	22
hom	0.4619	0.4455	0.4455	0	10000	5000	POI	Dunnett	2.2	0	0	0	2	6	12	16	16	22
nb	0.4147	0.3951	0.3951	0	10000	5000	POI	Dunnett	2.2	0	0	0	2	6	12	16	16	22
poi	0.4361	0.4149	0.4149	0	10000	5000	POI	Dunnett	2.2	0	0	0	2	6	12	16	16	22
q_poi	0.4416	0.4182	0.4182	0	10000	5000	POI	Dunnett	2.2	0	0	0	2	6	12	16	16	22
boot	0.2451	0.2271	0.2271	0	10000	5000	POI	Dunnett	2.2	0	0	0	2	10	12	16	16	22
het	0.2728	0.2531	0.2531	0	10000	5000	POI	Dunnett	2.2	0	0	0	2	10	12	16	16	22
het_log	0.2521	0.2292	0.2292	0	10000	5000	POI	Dunnett	2.2	0	0	0	2	10	12	16	16	22
het_sqrt	0.267	0.2458	0.2458	0	10000	5000	POI	Dunnett	2.2	0	0	0	2	10	12	16	16	22
hom	0.3009	0.2823	0.2823	0	10000	5000	POI	Dunnett	2.2	0	0	0	2	10	12	16	16	22
nb	0.2708	0.252	0.252	0	10000	5000	POI	Dunnett	2.2	0	0	0	2	10	12	16	16	22
poi	0.2877	0.2669	0.2669	0	10000	5000	POI	Dunnett	2.2	0	0	0	2	10	12	16	16	22
q_poi	0.2979	0.2757	0.2757	0	10000	5000	POI	Dunnett	2.2	0	0	0	2	10	12	16	16	22
boot	0.9312	0.9271	0.9271	0	10000	5000	POI	Dunnett	2.4	0	0	0	1	1	12	12	12	12
het	0.931	0.9269	0.9269	0	10000	5000	POI	Dunnett	2.4	0	0	0	1	1	12	12	12	12
het_log	0.9223	0.9167	0.9167	0	10000	5000	POI	Dunnett	2.4	0	0	0	1	1	12	12	12	12
het_sqrt	0.9329	0.9278	0.9278	0	10000	5000	POI	Dunnett	2.4	0	0	0	1	1	12	12	12	12
hom	0.9743	0.9734	0.9734	0	10000	5000	POI	Dunnett	2.4	0	0	0	1	1	12	12	12	12
nb	0.955	0.9517	0.9517	0	10000	5000	POI	Dunnett	2.4	0	0	0	1	1	12	12	12	12
poi	0.9625	0.9592	0.9592	0	10000	5000	POI	Dunnett	2.4	0	0	0	1	1	12	12	12	12
q_poi	0.9566	0.9528	0.9528	0	10000	5000	POI	Dunnett	2.4	0	0	0	1	1	12	12	12	12
boot	0.3788	0.3627	0.3627	0	10000	5000	POI	Dunnett	2.4	0	0	0	1	6	12	12	12	12
het	0.3969	0.378	0.378	0	10000	5000	POI	Dunnett	2.4	0	0	0	1	6	12	12	12	12
het_log	0.3816	0.3645	0.3645	0	10000	5000	POI	Dunnett	2.4	0	0	0	1	6	12	12	12	12
het_sqrt	0.3962	0.3784	0.3784	0	10000	5000	POI	Dunnett	2.4	0	0	0	1	6	12	12	12	12
hom	0.4637	0.4496	0.4496	0	10000	5000	POI	Dunnett	2.4	0	0	0	1	6	12	12	12	12
nb	0.4309	0.414	0.414	0	10000	5000	POI	Dunnett	2.4	0	0	0	1	6	12	12	12	12
poi	0.4516	0.4334	0.4334	0	10000	5000	POI	Dunnett	2.4	0	0	0	1	6	12	12	12	12
q_poi	0.4597	0.4388	0.4388	0	10000	5000	POI	Dunnett	2.4	0	0	0	1	6	12	12	12	12
boot	0.2505	0.2307	0.2307	0	10000	5000	POI	Dunnett	2.4	0	0	0	1	10	12	12	12	12
het	0.2694	0.2456	0.2456	0	10000	5000	POI	Dunnett	2.4	0	0	0	1	10	12	12	12	12
het_log	0.2673	0.2439	0.2439	0	10000	5000	POI	Dunnett	2.4	0	0	0	1	10	12	12	12	12
het_sqrt	0.2715	0.2473	0.2473	0	10000	5000	POI	Dunnett	2.4	0	0	0	1	10	12	12	12	12
hom	0.3081	0.2898	0.2898	0	10000	5000	POI	Dunnett	2.4	0	0	0	1	10	12	12	12	12
nb	0.2869	0.2669	0.2669	0	10000	5000	POI	Dunnett	2.4	0	0	0	1	10	12	12	12	12
poi	0.304	0.282	0.282	0	10000	5000	POI	Dunnett	2.4	0	0	0	1	10	12	12	12	12
q_poi	0.3197	0.2943	0.2943	0	10000	5000	POI	Dunnett	2.4	0	0	0	1	10	12	12	12	12
boot	0.9538	0.9497	0.9497	0	10000	5000	POI	Dunnett	2.4	0	0	0	2	1	12	16	16	22
het	0.9751	0.9716	0.9716	0	10000	5000	POI	Dunnett	2.4	0	0	0	2	1	12	16	16	22
het_log	0.9655	0.9603	0.9603	0	10000	5000	POI	Dunnett	2.4	0	0	0	2	1	12	16	16	22
het_sqrt	0.9727	0.9683	0.9683	0	10000	5000	POI	Dunnett	2.4	0	0	0	2	1	12	16	16	22
hom	0.9932	0.9917	0.9917	0	10000	5000	POI	Dunnett	2.4	0	0	0	2	1	12	16	16	22
nb	0.9763	0.9712	0.9712	0	10000	5000	POI	Dunnett	2.4	0	0	0	2	1	12	16	16	22
poi	0.9808	0.9757	0.9757	0	10000	5000	POI	Dunnett	2.4	0	0	0	2	1	12	16	16	22
q_poi	0.9772	0.9733	0.9733	0	10000	5000	POI	Dunnett	2.4	0	0	0	2	1	12	16	16	22
boot	0.4336	0.4176	0.4176	0	10000	5000	POI	Dunnett	2.4	0	0	0	2	6	12	16	16	22
het	0.4785	0.4615	0.4615	0	10000	5000	POI	Dunnett	2.4	0	0	0	2	6	12	16	16	22
het_log	0.4381	0.4184	0.4184	0	10000	5000	POI	Dunnett	2.4	0	0	0	2	6	12	16	16	22
het_sqrt	0.4653	0.4464	0.4464	0	10000	5000	POI	Dunnett	2.4	0	0	0	2	6	12	16	16	22
hom	0.535	0.52	0.52	0	10000	5000	POI	Dunnett	2.4	0	0	0	2	6	12	16	16	22
nb	0.4874	0.4688	0.4688	0	10000	5000	POI	Dunnett	2.4	0	0	0	2	6	12	16	16	22
poi	0.512	0.4913	0.4913	0	10000	5000	POI	Dunnett	2.4	0	0	0	2	6	12	16	16	22
q_poi	0.5129	0.4908	0.4908	0	10000	5000	POI	Dunnett	2.4	0	0	0	2	6	12	16	16	22
boot	0.2858	0.2686	0.2686	0	10000	5000	POI	Dunnett	2.4	0	0	0	2	10	12	16	16	22
het	0.3201	0.3016	0.3016	0	10000	5000	POI	Dunnett	2.4	0	0	0	2	10	12	16	16	22
het_log	0.2967	0.2749	0.2749	0	10000	5000	POI	Dunnett	2.4	0	0	0	2	10	12	16	16	22
het_sqrt	0.3114	0.2918	0.2918	0	10000	5000	POI	Dunnett	2.4	0	0	0	2	10	12	16	16	22
hom	0.3526	0.3358	0.3358	0	10000	5000	POI	Dunnett	2.4	0	0	0	2	10	12	16	16	22
nb	0.3205	0.3018	0.3018	0	10000	5000	POI	Dunnett	2.4	0	0	0	2	10	12	16	16	22
poi	0.3387	0.3182	0.3182	0	10000	5000	POI	Dunnett	2.4	0	0	0	2	10	12	16	16	22
q_poi	0.3486	0.326	0.326	0	10000	5000	POI	Dunnett	2.4	0	0	0	2	10	12	16	16	22
boot	0.9542	0.9511	0.9511	0	10000	5000	POI	Dunnett	2.6	0	0	0	1	1	12	12	12	12
het	0.9571	0.9537	0.9537	0	10000	5000	POI	Dunnett	2.6	0	0	0	1	1	12	12	12	12
het_log	0.9497	0.9455	0.9455	0	10000	5000	POI	Dunnett	2.6	0	0	0	1	1	12	12	12	12
het_sqrt	0.9579	0.9543	0.9543	0	10000	5000	POI	Dunnett	2.6	0	0	0	1	1	12	12	12	12
hom	0.9853	0.985	0.985	0	10000	5000	POI	Dunnett	2.6	0	0	0	1	1	12	12	12	12
nb	0.9727	0.9703	0.9703	0	10000	5000	POI	Dunnett	2.6	0	0	0	1	1	12	12	12	12
poi	0.9785	0.9763	0.9763	0	10000	5000	POI	Dunnett	2.6	0	0	0	1	1	12	12	12	12
q_poi	0.9751	0.9726	0.9726	0	10000	5000	POI	Dunnett	2.6	0	0	0	1	1	12	12	12	12
boot	0.4373	0.4221	0.4221	0	10000	5000	POI	Dunnett	2.6	0	0	0	1	6	12	12	12	12
het	0.4597	0.442	0.442	0	10000	5000	POI	Dunnett	2.6	0	0	0	1	6	12	12	12	12
het_log	0.4415	0.4257	0.4257	0	10000	5000	POI	Dunnett	2.6	0	0	0	1	6	12	12	12	12
het_sqrt	0.4577	0.4407	0.4407	0	10000	5000	POI	Dunnett	2.6	0	0	0	1	6	12	12	12	12
hom	0.5322	0.5197	0.5197	0	10000	5000	POI	Dunnett	2.6	0	0	0	1	6	12	12	12	12
nb	0.4953	0.4793	0.4793	0	10000	5000	POI	Dunnett	2.6	0	0	0	1	6	12	12	12	12
poi	0.5174	0.5001	0.5001	0	10000	5000	POI	Dunnett	2.6	0	0	0	1	6	12	12	12	12
q_poi	0.5251	0.5059	0.5059	0	10000	5000	POI	Dunnett	2.6	0	0	0	1	6	12	12	12	12
boot	0.2797	0.2632	0.2632	0	10000	5000	POI	Dunnett	2.6	0	0	0	1	10	12	12	12	12
het	0.3022	0.2827	0.2827	0	10000	5000	POI	Dunnett	2.6	0	0	0	1	10	12	12	12	12
het_log	0.2992	0.2791	0.2791	0	10000	5000	POI	Dunnett	2.6	0	0	0	1	10	12	12	12	12
het_sqrt	0.3053	0.2858	0.2858	0	10000	5000	POI	Dunnett	2.6	0	0	0	1	10	12	12	12	12
hom	0.3524	0.3348	0.3348	0	10000	5000	POI	Dunnett	2.6	0	0	0	1	10	12	12	12	12
nb	0.3285	0.3099	0.3099	0	10000	5000	POI	Dunnett	2.6	0	0	0	1	10	12	12	12	12
poi	0.3489	0.3279	0.3279	0	10000	5000	POI	Dunnett	2.6	0	0	0	1	10	12	12	12	12
q_poi	0.3632	0.3388	0.3388	0	10000	5000	POI	Dunnett	2.6	0	0	0	1	10	12	12	12	12
boot	0.9719	0.9691	0.9691	0	10000	5000	POI	Dunnett	2.6	0	0	0	2	1	12	16	16	22
het	0.9868	0.9842	0.9842	0	10000	5000	POI	Dunnett	2.6	0	0	0	2	1	12	16	16	22
het_log	0.9802	0.9764	0.9764	0	10000	5000	POI	Dunnett	2.6	0	0	0	2	1	12	16	16	22
het_sqrt	0.9856	0.9826	0.9826	0	10000	5000	POI	Dunnett	2.6	0	0	0	2	1	12	16	16	22
hom	0.9966	0.9957	0.9957	0	10000	5000	POI	Dunnett	2.6	0	0	0	2	1	12	16	16	22
nb	0.989	0.9852	0.9852	0	10000	5000	POI	Dunnett	2.6	0	0	0	2	1	12	16	16	22
poi	0.9915	0.9879	0.9879	0	10000	5000	POI	Dunnett	2.6	0	0	0	2	1	12	16	16	22
q_poi	0.9894	0.9865	0.9865	0	10000	5000	POI	Dunnett	2.6	0	0	0	2	1	12	16	16	22
boot	0.5004	0.4852	0.4852	0	10000	5000	POI	Dunnett	2.6	0	0	0	2	6	12	16	16	22
het	0.5482	0.532	0.532	0	10000	5000	POI	Dunnett	2.6	0	0	0	2	6	12	16	16	22
het_log	0.5047	0.4859	0.4859	0	10000	5000	POI	Dunnett	2.6	0	0	0	2	6	12	16	16	22
het_sqrt	0.5363	0.5181	0.5181	0	10000	5000	POI	Dunnett	2.6	0	0	0	2	6	12	16	16	22
hom	0.6091	0.5952	0.5952	0	10000	5000	POI	Dunnett	2.6	0	0	0	2	6	12	16	16	22
nb	0.5561	0.5379	0.5379	0	10000	5000	POI	Dunnett	2.6	0	0	0	2	6	12	16	16	22
poi	0.5815	0.5615	0.5615	0	10000	5000	POI	Dunnett	2.6	0	0	0	2	6	12	16	16	22
q_poi	0.5831	0.5618	0.5618	0	10000	5000	POI	Dunnett	2.6	0	0	0	2	6	12	16	16	22
boot	0.3324	0.3145	0.3145	0	10000	5000	POI	Dunnett	2.6	0	0	0	2	10	12	16	16	22
het	0.3653	0.3457	0.3457	0	10000	5000	POI	Dunnett	2.6	0	0	0	2	10	12	16	16	22
het_log	0.3411	0.3202	0.3202	0	10000	5000	POI	Dunnett	2.6	0	0	0	2	10	12	16	16	22
het_sqrt	0.3575	0.3372	0.3372	0	10000	5000	POI	Dunnett	2.6	0	0	0	2	10	12	16	16	22
hom	0.406	0.3883	0.3883	0	10000	5000	POI	Dunnett	2.6	0	0	0	2	10	12	16	16	22
nb	0.3693	0.3505	0.3505	0	10000	5000	POI	Dunnett	2.6	0	0	0	2	10	12	16	16	22
poi	0.3906	0.3695	0.3695	0	10000	5000	POI	Dunnett	2.6	0	0	0	2	10	12	16	16	22
q_poi	0.3998	0.3769	0.3769	0	10000	5000	POI	Dunnett	2.6	0	0	0	2	10	12	16	16	22
boot	0.972	0.97	0.97	0	10000	5000	POI	Dunnett	2.8	0	0	0	1	1	12	12	12	12
het	0.9743	0.972	0.972	0	10000	5000	POI	Dunnett	2.8	0	0	0	1	1	12	12	12	12
het_log	0.9693	0.9666	0.9666	0	10000	5000	POI	Dunnett	2.8	0	0	0	1	1	12	12	12	12
het_sqrt	0.9735	0.9709	0.9709	0	10000	5000	POI	Dunnett	2.8	0	0	0	1	1	12	12	12	12
hom	0.9935	0.9935	0.9935	0	10000	5000	POI	Dunnett	2.8	0	0	0	1	1	12	12	12	12
nb	0.9854	0.9838	0.9838	0	10000	5000	POI	Dunnett	2.8	0	0	0	1	1	12	12	12	12
poi	0.9883	0.9868	0.9868	0	10000	5000	POI	Dunnett	2.8	0	0	0	1	1	12	12	12	12
q_poi	0.9854	0.9837	0.9837	0	10000	5000	POI	Dunnett	2.8	0	0	0	1	1	12	12	12	12
boot	0.494	0.4799	0.4799	0	10000	5000	POI	Dunnett	2.8	0	0	0	1	6	12	12	12	12
het	0.519	0.5026	0.5026	0	10000	5000	POI	Dunnett	2.8	0	0	0	1	6	12	12	12	12
het_log	0.5009	0.4861	0.4861	0	10000	5000	POI	Dunnett	2.8	0	0	0	1	6	12	12	12	12
het_sqrt	0.5194	0.5037	0.5037	0	10000	5000	POI	Dunnett	2.8	0	0	0	1	6	12	12	12	12
hom	0.596	0.5844	0.5844	0	10000	5000	POI	Dunnett	2.8	0	0	0	1	6	12	12	12	12
nb	0.5554	0.5408	0.5408	0	10000	5000	POI	Dunnett	2.8	0	0	0	1	6	12	12	12	12
poi	0.5786	0.5628	0.5628	0	10000	5000	POI	Dunnett	2.8	0	0	0	1	6	12	12	12	12
q_poi	0.5859	0.5681	0.5681	0	10000	5000	POI	Dunnett	2.8	0	0	0	1	6	12	12	12	12
boot	0.3323	0.3161	0.3161	0	10000	5000	POI	Dunnett	2.8	0	0	0	1	10	12	12	12	12
het	0.3498	0.3317	0.3317	0	10000	5000	POI	Dunnett	2.8	0	0	0	1	10	12	12	12	12
het_log	0.3443	0.3265	0.3265	0	10000	5000	POI	Dunnett	2.8	0	0	0	1	10	12	12	12	12
het_sqrt	0.3541	0.3354	0.3354	0	10000	5000	POI	Dunnett	2.8	0	0	0	1	10	12	12	12	12
hom	0.4022	0.3876	0.3876	0	10000	5000	POI	Dunnett	2.8	0	0	0	1	10	12	12	12	12
nb	0.3807	0.3652	0.3652	0	10000	5000	POI	Dunnett	2.8	0	0	0	1	10	12	12	12	12
poi	0.4024	0.3846	0.3846	0	10000	5000	POI	Dunnett	2.8	0	0	0	1	10	12	12	12	12
q_poi	0.4106	0.3902	0.3902	0	10000	5000	POI	Dunnett	2.8	0	0	0	1	10	12	12	12	12
boot	0.9836	0.9818	0.9818	0	10000	5000	POI	Dunnett	2.8	0	0	0	2	1	12	16	16	22
het	0.9939	0.9923	0.9923	0	10000	5000	POI	Dunnett	2.8	0	0	0	2	1	12	16	16	22
het_log	0.9899	0.9875	0.9875	0	10000	5000	POI	Dunnett	2.8	0	0	0	2	1	12	16	16	22
het_sqrt	0.9932	0.9911	0.9911	0	10000	5000	POI	Dunnett	2.8	0	0	0	2	1	12	16	16	22
hom	0.9985	0.9979	0.9979	0	10000	5000	POI	Dunnett	2.8	0	0	0	2	1	12	16	16	22
nb	0.9953	0.993	0.993	0	10000	5000	POI	Dunnett	2.8	0	0	0	2	1	12	16	16	22
poi	0.9965	0.9944	0.9944	0	10000	5000	POI	Dunnett	2.8	0	0	0	2	1	12	16	16	22
q_poi	0.9955	0.9938	0.9938	0	10000	5000	POI	Dunnett	2.8	0	0	0	2	1	12	16	16	22
boot	0.5658	0.5512	0.5512	0	10000	5000	POI	Dunnett	2.8	0	0	0	2	6	12	16	16	22
het	0.6128	0.5978	0.5978	0	10000	5000	POI	Dunnett	2.8	0	0	0	2	6	12	16	16	22
het_log	0.5733	0.5555	0.5555	0	10000	5000	POI	Dunnett	2.8	0	0	0	2	6	12	16	16	22
het_sqrt	0.601	0.5837	0.5837	0	10000	5000	POI	Dunnett	2.8	0	0	0	2	6	12	16	16	22
hom	0.6779	0.6658	0.6658	0	10000	5000	POI	Dunnett	2.8	0	0	0	2	6	12	16	16	22
nb	0.6257	0.6081	0.6081	0	10000	5000	POI	Dunnett	2.8	0	0	0	2	6	12	16	16	22
poi	0.6494	0.6302	0.6302	0	10000	5000	POI	Dunnett	2.8	0	0	0	2	6	12	16	16	22
q_poi	0.6488	0.6281	0.6281	0	10000	5000	POI	Dunnett	2.8	0	0	0	2	6	12	16	16	22
boot	0.3852	0.3657	0.3657	0	10000	5000	POI	Dunnett	2.8	0	0	0	2	10	12	16	16	22
het	0.4268	0.4075	0.4075	0	10000	5000	POI	Dunnett	2.8	0	0	0	2	10	12	16	16	22
het_log	0.398	0.3749	0.3749	0	10000	5000	POI	Dunnett	2.8	0	0	0	2	10	12	16	16	22
het_sqrt	0.4178	0.3965	0.3965	0	10000	5000	POI	Dunnett	2.8	0	0	0	2	10	12	16	16	22
hom	0.4681	0.4486	0.4486	0	10000	5000	POI	Dunnett	2.8	0	0	0	2	10	12	16	16	22
nb	0.4305	0.4107	0.4107	0	10000	5000	POI	Dunnett	2.8	0	0	0	2	10	12	16	16	22
poi	0.4508	0.429	0.429	0	10000	5000	POI	Dunnett	2.8	0	0	0	2	10	12	16	16	22
q_poi	0.4593	0.435	0.435	0	10000	5000	POI	Dunnett	2.8	0	0	0	2	10	12	16	16	22
boot	0.9824	0.9808	0.9808	0	10000	5000	POI	Dunnett	3	0	0	0	1	1	12	12	12	12
het	0.9844	0.9831	0.9831	0	10000	5000	POI	Dunnett	3	0	0	0	1	1	12	12	12	12
het_log	0.9814	0.9795	0.9795	0	10000	5000	POI	Dunnett	3	0	0	0	1	1	12	12	12	12
het_sqrt	0.9848	0.9835	0.9835	0	10000	5000	POI	Dunnett	3	0	0	0	1	1	12	12	12	12
hom	0.9962	0.9962	0.9962	0	10000	5000	POI	Dunnett	3	0	0	0	1	1	12	12	12	12
nb	0.9931	0.9918	0.9918	0	10000	5000	POI	Dunnett	3	0	0	0	1	1	12	12	12	12
poi	0.9949	0.9936	0.9936	0	10000	5000	POI	Dunnett	3	0	0	0	1	1	12	12	12	12
q_poi	0.9923	0.9915	0.9915	0	10000	5000	POI	Dunnett	3	0	0	0	1	1	12	12	12	12
boot	0.5506	0.5381	0.5381	0	10000	5000	POI	Dunnett	3	0	0	0	1	6	12	12	12	12
het	0.5802	0.5657	0.5657	0	10000	5000	POI	Dunnett	3	0	0	0	1	6	12	12	12	12
het_log	0.5603	0.547	0.547	0	10000	5000	POI	Dunnett	3	0	0	0	1	6	12	12	12	12
het_sqrt	0.5773	0.5636	0.5636	0	10000	5000	POI	Dunnett	3	0	0	0	1	6	12	12	12	12
hom	0.6574	0.647	0.647	0	10000	5000	POI	Dunnett	3	0	0	0	1	6	12	12	12	12
nb	0.6203	0.6065	0.6065	0	10000	5000	POI	Dunnett	3	0	0	0	1	6	12	12	12	12
poi	0.6418	0.6269	0.6269	0	10000	5000	POI	Dunnett	3	0	0	0	1	6	12	12	12	12
q_poi	0.6465	0.6299	0.6299	0	10000	5000	POI	Dunnett	3	0	0	0	1	6	12	12	12	12
boot	0.3738	0.3588	0.3588	0	10000	5000	POI	Dunnett	3	0	0	0	1	10	12	12	12	12
het	0.3991	0.3811	0.3811	0	10000	5000	POI	Dunnett	3	0	0	0	1	10	12	12	12	12
het_log	0.3913	0.3737	0.3737	0	10000	5000	POI	Dunnett	3	0	0	0	1	10	12	12	12	12
het_sqrt	0.4004	0.3835	0.3835	0	10000	5000	POI	Dunnett	3	0	0	0	1	10	12	12	12	12
hom	0.4553	0.4401	0.4401	0	10000	5000	POI	Dunnett	3	0	0	0	1	10	12	12	12	12
nb	0.4283	0.4118	0.4118	0	10000	5000	POI	Dunnett	3	0	0	0	1	10	12	12	12	12
poi	0.4499	0.4314	0.4314	0	10000	5000	POI	Dunnett	3	0	0	0	1	10	12	12	12	12
q_poi	0.4613	0.441	0.441	0	10000	5000	POI	Dunnett	3	0	0	0	1	10	12	12	12	12
boot	0.9902	0.9888	0.9888	0	10000	5000	POI	Dunnett	3	0	0	0	2	1	12	16	16	22
het	0.9969	0.9958	0.9958	0	10000	5000	POI	Dunnett	3	0	0	0	2	1	12	16	16	22
het_log	0.9953	0.9936	0.9936	0	10000	5000	POI	Dunnett	3	0	0	0	2	1	12	16	16	22
het_sqrt	0.9972	0.9962	0.9962	0	10000	5000	POI	Dunnett	3	0	0	0	2	1	12	16	16	22
hom	0.9997	0.9996	0.9996	0	10000	5000	POI	Dunnett	3	0	0	0	2	1	12	16	16	22
nb	0.9975	0.9958	0.9958	0	10000	5000	POI	Dunnett	3	0	0	0	2	1	12	16	16	22
poi	0.9982	0.9968	0.9968	0	10000	5000	POI	Dunnett	3	0	0	0	2	1	12	16	16	22
q_poi	0.9982	0.9966	0.9966	0	10000	5000	POI	Dunnett	3	0	0	0	2	1	12	16	16	22
boot	0.6292	0.6151	0.6151	0	10000	5000	POI	Dunnett	3	0	0	0	2	6	12	16	16	22
het	0.6791	0.665	0.665	0	10000	5000	POI	Dunnett	3	0	0	0	2	6	12	16	16	22
het_log	0.6346	0.6176	0.6176	0	10000	5000	POI	Dunnett	3	0	0	0	2	6	12	16	16	22
het_sqrt	0.6649	0.6488	0.6488	0	10000	5000	POI	Dunnett	3	0	0	0	2	6	12	16	16	22
hom	0.74	0.7286	0.7286	0	10000	5000	POI	Dunnett	3	0	0	0	2	6	12	16	16	22
nb	0.6929	0.6757	0.6757	0	10000	5000	POI	Dunnett	3	0	0	0	2	6	12	16	16	22
poi	0.7161	0.6976	0.6976	0	10000	5000	POI	Dunnett	3	0	0	0	2	6	12	16	16	22
q_poi	0.7121	0.6927	0.6927	0	10000	5000	POI	Dunnett	3	0	0	0	2	6	12	16	16	22
boot	0.4322	0.4173	0.4173	0	10000	5000	POI	Dunnett	3	0	0	0	2	10	12	16	16	22
het	0.4726	0.4571	0.4571	0	10000	5000	POI	Dunnett	3	0	0	0	2	10	12	16	16	22
het_log	0.4472	0.4297	0.4297	0	10000	5000	POI	Dunnett	3	0	0	0	2	10	12	16	16	22
het_sqrt	0.464	0.4474	0.4474	0	10000	5000	POI	Dunnett	3	0	0	0	2	10	12	16	16	22
hom	0.521	0.5076	0.5076	0	10000	5000	POI	Dunnett	3	0	0	0	2	10	12	16	16	22
nb	0.4825	0.4678	0.4678	0	10000	5000	POI	Dunnett	3	0	0	0	2	10	12	16	16	22
poi	0.5018	0.4852	0.4852	0	10000	5000	POI	Dunnett	3	0	0	0	2	10	12	16	16	22
q_poi	0.5095	0.4902	0.4902	0	10000	5000	POI	Dunnett	3	0	0	0	2	10	12	16	16	22
boot	0.0722	0.0498	0.0007	0	10000	5000	POI	Tukey	0.2	0	0	0	1	1	12	12	12	12
het	0.0691	0.0465	0.001	0	10000	5000	POI	Tukey	0.2	0	0	0	1	1	12	12	12	12
het_log	0.0748	0.0506	0.0013	0	10000	5000	POI	Tukey	0.2	0	0	0	1	1	12	12	12	12
het_sqrt	0.0721	0.0493	0.0013	0	10000	5000	POI	Tukey	0.2	0	0	0	1	1	12	12	12	12
hom	0.0669	0.0475	0.0032	0	10000	5000	POI	Tukey	0.2	0	0	0	1	1	12	12	12	12
nb	0.038	0.0264	0.0004	0	10000	5000	POI	Tukey	0.2	0	0	0	1	1	12	12	12	12
poi	0.0414	0.0289	0.0006	0	10000	5000	POI	Tukey	0.2	0	0	0	1	1	12	12	12	12
q_poi	0.0565	0.0402	0.0013	0	10000	5000	POI	Tukey	0.2	0	0	0	1	1	12	12	12	12
boot	0.0416	0.0241	0	0	10000	5000	POI	Tukey	0.2	0	0	0	1	6	12	12	12	12
het	0.0583	0.0333	0.0002	0	10000	5000	POI	Tukey	0.2	0	0	0	1	6	12	12	12	12
het_log	0.0543	0.0312	0	0	10000	5000	POI	Tukey	0.2	0	0	0	1	6	12	12	12	12
het_sqrt	0.0562	0.0324	0	0	10000	5000	POI	Tukey	0.2	0	0	0	1	6	12	12	12	12
hom	0.0545	0.0324	0.0006	0	10000	5000	POI	Tukey	0.2	0	0	0	1	6	12	12	12	12
nb	0.0452	0.0279	0.0003	0	10000	5000	POI	Tukey	0.2	0	0	0	1	6	12	12	12	12
poi	0.0509	0.031	0.0003	0	10000	5000	POI	Tukey	0.2	0	0	0	1	6	12	12	12	12
q_poi	0.065	0.0379	0.0006	0	10000	5000	POI	Tukey	0.2	0	0	0	1	6	12	12	12	12
boot	0.0417	0.0236	0.0001	0	10000	5000	POI	Tukey	0.2	0	0	0	1	10	12	12	12	12
het	0.0559	0.0323	0.0003	0	10000	5000	POI	Tukey	0.2	0	0	0	1	10	12	12	12	12
het_log	0.0528	0.0303	0.0004	0	10000	5000	POI	Tukey	0.2	0	0	0	1	10	12	12	12	12
het_sqrt	0.0562	0.0316	0.0003	0	10000	5000	POI	Tukey	0.2	0	0	0	1	10	12	12	12	12
hom	0.0515	0.031	0.0005	0	10000	5000	POI	Tukey	0.2	0	0	0	1	10	12	12	12	12
nb	0.0439	0.027	0.0001	0	10000	5000	POI	Tukey	0.2	0	0	0	1	10	12	12	12	12
poi	0.0488	0.03	0.0001	0	10000	5000	POI	Tukey	0.2	0	0	0	1	10	12	12	12	12
q_poi	0.0631	0.0385	0.0004	0	10000	5000	POI	Tukey	0.2	0	0	0	1	10	12	12	12	12
boot	0.0781	0.0585	0.0007	0	10000	5000	POI	Tukey	0.2	0	0	0	2	1	12	16	16	22
het	0.0744	0.0539	0.0008	0	10000	5000	POI	Tukey	0.2	0	0	0	2	1	12	16	16	22
het_log	0.081	0.058	0.0014	0	10000	5000	POI	Tukey	0.2	0	0	0	2	1	12	16	16	22
het_sqrt	0.0811	0.0582	0.0016	0	10000	5000	POI	Tukey	0.2	0	0	0	2	1	12	16	16	22
hom	0.0758	0.0571	0.0035	0	10000	5000	POI	Tukey	0.2	0	0	0	2	1	12	16	16	22
nb	0.0501	0.0377	0.0003	0	10000	5000	POI	Tukey	0.2	0	0	0	2	1	12	16	16	22
poi	0.0555	0.0416	0.0004	0	10000	5000	POI	Tukey	0.2	0	0	0	2	1	12	16	16	22
q_poi	0.0652	0.0489	0.0009	0	10000	5000	POI	Tukey	0.2	0	0	0	2	1	12	16	16	22
boot	0.0466	0.028	0.0002	0	10000	5000	POI	Tukey	0.2	0	0	0	2	6	12	16	16	22
het	0.0593	0.035	0.0004	0	10000	5000	POI	Tukey	0.2	0	0	0	2	6	12	16	16	22
het_log	0.0558	0.0338	0.0004	0	10000	5000	POI	Tukey	0.2	0	0	0	2	6	12	16	16	22
het_sqrt	0.0578	0.0351	0.0004	0	10000	5000	POI	Tukey	0.2	0	0	0	2	6	12	16	16	22
hom	0.0549	0.0336	0.0009	0	10000	5000	POI	Tukey	0.2	0	0	0	2	6	12	16	16	22
nb	0.0479	0.0298	0.0003	0	10000	5000	POI	Tukey	0.2	0	0	0	2	6	12	16	16	22
poi	0.0549	0.0335	0.0005	0	10000	5000	POI	Tukey	0.2	0	0	0	2	6	12	16	16	22
q_poi	0.0636	0.0382	0.0006	0	10000	5000	POI	Tukey	0.2	0	0	0	2	6	12	16	16	22
boot	0.0482	0.0275	0.0004	0	10000	5000	POI	Tukey	0.2	0	0	0	2	10	12	16	16	22
het	0.0571	0.0333	0.0007	0	10000	5000	POI	Tukey	0.2	0	0	0	2	10	12	16	16	22
het_log	0.0553	0.0305	0.0005	0	10000	5000	POI	Tukey	0.2	0	0	0	2	10	12	16	16	22
het_sqrt	0.0556	0.0319	0.0006	0	10000	5000	POI	Tukey	0.2	0	0	0	2	10	12	16	16	22
hom	0.0526	0.0303	0.0007	0	10000	5000	POI	Tukey	0.2	0	0	0	2	10	12	16	16	22
nb	0.0461	0.0254	0.0002	0	10000	5000	POI	Tukey	0.2	0	0	0	2	10	12	16	16	22
poi	0.0511	0.0281	0.0002	0	10000	5000	POI	Tukey	0.2	0	0	0	2	10	12	16	16	22
q_poi	0.0603	0.0347	0.0008	0	10000	5000	POI	Tukey	0.2	0	0	0	2	10	12	16	16	22
boot	0.1271	0.1098	0.0029	0	10000	5000	POI	Tukey	0.4	0	0	0	1	1	12	12	12	12
het	0.1184	0.0992	0.0027	0	10000	5000	POI	Tukey	0.4	0	0	0	1	1	12	12	12	12
het_log	0.1239	0.1033	0.0036	0	10000	5000	POI	Tukey	0.4	0	0	0	1	1	12	12	12	12
het_sqrt	0.1235	0.1041	0.0035	0	10000	5000	POI	Tukey	0.4	0	0	0	1	1	12	12	12	12
hom	0.1231	0.1091	0.0111	0	10000	5000	POI	Tukey	0.4	0	0	0	1	1	12	12	12	12
nb	0.0798	0.0709	0.0018	0	10000	5000	POI	Tukey	0.4	0	0	0	1	1	12	12	12	12
poi	0.0879	0.0784	0.0019	0	10000	5000	POI	Tukey	0.4	0	0	0	1	1	12	12	12	12
q_poi	0.1038	0.0913	0.0033	0	10000	5000	POI	Tukey	0.4	0	0	0	1	1	12	12	12	12
boot	0.0497	0.0333	0.0001	0	10000	5000	POI	Tukey	0.4	0	0	0	1	6	12	12	12	12
het	0.0672	0.043	0.0005	0	10000	5000	POI	Tukey	0.4	0	0	0	1	6	12	12	12	12
het_log	0.0612	0.039	0.0004	0	10000	5000	POI	Tukey	0.4	0	0	0	1	6	12	12	12	12
het_sqrt	0.0644	0.0415	0.0007	0	10000	5000	POI	Tukey	0.4	0	0	0	1	6	12	12	12	12
hom	0.0609	0.0406	0.0016	0	10000	5000	POI	Tukey	0.4	0	0	0	1	6	12	12	12	12
nb	0.0546	0.0386	0.0004	0	10000	5000	POI	Tukey	0.4	0	0	0	1	6	12	12	12	12
poi	0.0613	0.0433	0.0005	0	10000	5000	POI	Tukey	0.4	0	0	0	1	6	12	12	12	12
q_poi	0.075	0.0494	0.0011	0	10000	5000	POI	Tukey	0.4	0	0	0	1	6	12	12	12	12
boot	0.0473	0.0297	0.0004	0	10000	5000	POI	Tukey	0.4	0	0	0	1	10	12	12	12	12
het	0.0634	0.0392	0.0005	0	10000	5000	POI	Tukey	0.4	0	0	0	1	10	12	12	12	12
het_log	0.0597	0.0374	0.0005	0	10000	5000	POI	Tukey	0.4	0	0	0	1	10	12	12	12	12
het_sqrt	0.0619	0.0387	0.0004	0	10000	5000	POI	Tukey	0.4	0	0	0	1	10	12	12	12	12
hom	0.0598	0.0396	0.001	0	10000	5000	POI	Tukey	0.4	0	0	0	1	10	12	12	12	12
nb	0.0522	0.0335	0.0004	0	10000	5000	POI	Tukey	0.4	0	0	0	1	10	12	12	12	12
poi	0.0583	0.0371	0.0008	0	10000	5000	POI	Tukey	0.4	0	0	0	1	10	12	12	12	12
q_poi	0.0731	0.0486	0.0007	0	10000	5000	POI	Tukey	0.4	0	0	0	1	10	12	12	12	12
boot	0.1544	0.141	0.0053	0	10000	5000	POI	Tukey	0.4	0	0	0	2	1	12	16	16	22
het	0.1451	0.1306	0.0063	0	10000	5000	POI	Tukey	0.4	0	0	0	2	1	12	16	16	22
het_log	0.1567	0.139	0.0073	0	10000	5000	POI	Tukey	0.4	0	0	0	2	1	12	16	16	22
het_sqrt	0.157	0.1402	0.0075	0	10000	5000	POI	Tukey	0.4	0	0	0	2	1	12	16	16	22
hom	0.1623	0.1495	0.0162	0	10000	5000	POI	Tukey	0.4	0	0	0	2	1	12	16	16	22
nb	0.1184	0.1094	0.0033	0	10000	5000	POI	Tukey	0.4	0	0	0	2	1	12	16	16	22
poi	0.1297	0.1193	0.0036	0	10000	5000	POI	Tukey	0.4	0	0	0	2	1	12	16	16	22
q_poi	0.1429	0.1314	0.0067	0	10000	5000	POI	Tukey	0.4	0	0	0	2	1	12	16	16	22
boot	0.0596	0.0425	0.0005	0	10000	5000	POI	Tukey	0.4	0	0	0	2	6	12	16	16	22
het	0.0718	0.0499	0.0007	0	10000	5000	POI	Tukey	0.4	0	0	0	2	6	12	16	16	22
het_log	0.0697	0.0485	0.0008	0	10000	5000	POI	Tukey	0.4	0	0	0	2	6	12	16	16	22
het_sqrt	0.0721	0.0506	0.0008	0	10000	5000	POI	Tukey	0.4	0	0	0	2	6	12	16	16	22
hom	0.0699	0.0503	0.0017	0	10000	5000	POI	Tukey	0.4	0	0	0	2	6	12	16	16	22
nb	0.059	0.0412	0.0008	0	10000	5000	POI	Tukey	0.4	0	0	0	2	6	12	16	16	22
poi	0.0659	0.0454	0.0008	0	10000	5000	POI	Tukey	0.4	0	0	0	2	6	12	16	16	22
q_poi	0.0788	0.0557	0.0011	0	10000	5000	POI	Tukey	0.4	0	0	0	2	6	12	16	16	22
boot	0.0499	0.0338	0.0001	0	10000	5000	POI	Tukey	0.4	0	0	0	2	10	12	16	16	22
het	0.0607	0.0405	0.0004	0	10000	5000	POI	Tukey	0.4	0	0	0	2	10	12	16	16	22
het_log	0.0599	0.0387	0.0003	0	10000	5000	POI	Tukey	0.4	0	0	0	2	10	12	16	16	22
het_sqrt	0.0607	0.0397	0.0003	0	10000	5000	POI	Tukey	0.4	0	0	0	2	10	12	16	16	22
hom	0.0584	0.0388	0.0005	0	10000	5000	POI	Tukey	0.4	0	0	0	2	10	12	16	16	22
nb	0.0509	0.0342	0.0001	0	10000	5000	POI	Tukey	0.4	0	0	0	2	10	12	16	16	22
poi	0.056	0.0375	0.0001	0	10000	5000	POI	Tukey	0.4	0	0	0	2	10	12	16	16	22
q_poi	0.0673	0.0448	0.0003	0	10000	5000	POI	Tukey	0.4	0	0	0	2	10	12	16	16	22
boot	0.2118	0.2006	0.0121	0	10000	5000	POI	Tukey	0.6	0	0	0	1	1	12	12	12	12
het	0.1957	0.1809	0.0126	0	10000	5000	POI	Tukey	0.6	0	0	0	1	1	12	12	12	12
het_log	0.2018	0.1856	0.0152	0	10000	5000	POI	Tukey	0.6	0	0	0	1	1	12	12	12	12
het_sqrt	0.2015	0.1863	0.0142	0	10000	5000	POI	Tukey	0.6	0	0	0	1	1	12	12	12	12
hom	0.224	0.2148	0.0348	0	10000	5000	POI	Tukey	0.6	0	0	0	1	1	12	12	12	12
nb	0.1617	0.1554	0.0078	0	10000	5000	POI	Tukey	0.6	0	0	0	1	1	12	12	12	12
poi	0.1774	0.1707	0.0089	0	10000	5000	POI	Tukey	0.6	0	0	0	1	1	12	12	12	12
q_poi	0.1892	0.1811	0.0132	0	10000	5000	POI	Tukey	0.6	0	0	0	1	1	12	12	12	12
boot	0.064	0.0484	0.0003	0	10000	5000	POI	Tukey	0.6	0	0	0	1	6	12	12	12	12
het	0.0802	0.0574	0.0015	0	10000	5000	POI	Tukey	0.6	0	0	0	1	6	12	12	12	12
het_log	0.0745	0.0539	0.0018	0	10000	5000	POI	Tukey	0.6	0	0	0	1	6	12	12	12	12
het_sqrt	0.0784	0.0576	0.0016	0	10000	5000	POI	Tukey	0.6	0	0	0	1	6	12	12	12	12
hom	0.078	0.0596	0.0028	0	10000	5000	POI	Tukey	0.6	0	0	0	1	6	12	12	12	12
nb	0.0684	0.0543	0.0011	0	10000	5000	POI	Tukey	0.6	0	0	0	1	6	12	12	12	12
poi	0.0768	0.0603	0.0016	0	10000	5000	POI	Tukey	0.6	0	0	0	1	6	12	12	12	12
q_poi	0.0915	0.069	0.0021	0	10000	5000	POI	Tukey	0.6	0	0	0	1	6	12	12	12	12
boot	0.0552	0.0383	0.0007	0	10000	5000	POI	Tukey	0.6	0	0	0	1	10	12	12	12	12
het	0.0713	0.0492	0.0009	0	10000	5000	POI	Tukey	0.6	0	0	0	1	10	12	12	12	12
het_log	0.0682	0.048	0.0007	0	10000	5000	POI	Tukey	0.6	0	0	0	1	10	12	12	12	12
het_sqrt	0.072	0.0492	0.0009	0	10000	5000	POI	Tukey	0.6	0	0	0	1	10	12	12	12	12
hom	0.071	0.0496	0.0015	0	10000	5000	POI	Tukey	0.6	0	0	0	1	10	12	12	12	12
nb	0.0612	0.0445	0.0008	0	10000	5000	POI	Tukey	0.6	0	0	0	1	10	12	12	12	12
poi	0.0674	0.0488	0.001	0	10000	5000	POI	Tukey	0.6	0	0	0	1	10	12	12	12	12
q_poi	0.0861	0.0602	0.0013	0	10000	5000	POI	Tukey	0.6	0	0	0	1	10	12	12	12	12
boot	0.2792	0.2704	0.0187	0	10000	5000	POI	Tukey	0.6	0	0	0	2	1	12	16	16	22
het	0.2691	0.2587	0.0228	0	10000	5000	POI	Tukey	0.6	0	0	0	2	1	12	16	16	22
het_log	0.274	0.2617	0.0256	0	10000	5000	POI	Tukey	0.6	0	0	0	2	1	12	16	16	22
het_sqrt	0.2769	0.2649	0.0254	0	10000	5000	POI	Tukey	0.6	0	0	0	2	1	12	16	16	22
hom	0.3116	0.3042	0.0531	0	10000	5000	POI	Tukey	0.6	0	0	0	2	1	12	16	16	22
nb	0.246	0.2407	0.0156	0	10000	5000	POI	Tukey	0.6	0	0	0	2	1	12	16	16	22
poi	0.2629	0.257	0.0176	0	10000	5000	POI	Tukey	0.6	0	0	0	2	1	12	16	16	22
q_poi	0.2778	0.2718	0.0221	0	10000	5000	POI	Tukey	0.6	0	0	0	2	1	12	16	16	22
boot	0.079	0.0633	0.0011	0	10000	5000	POI	Tukey	0.6	0	0	0	2	6	12	16	16	22
het	0.0935	0.0735	0.0019	0	10000	5000	POI	Tukey	0.6	0	0	0	2	6	12	16	16	22
het_log	0.0913	0.0713	0.0014	0	10000	5000	POI	Tukey	0.6	0	0	0	2	6	12	16	16	22
het_sqrt	0.0942	0.074	0.0018	0	10000	5000	POI	Tukey	0.6	0	0	0	2	6	12	16	16	22
hom	0.0921	0.0742	0.0031	0	10000	5000	POI	Tukey	0.6	0	0	0	2	6	12	16	16	22
nb	0.0828	0.0672	0.0012	0	10000	5000	POI	Tukey	0.6	0	0	0	2	6	12	16	16	22
poi	0.0914	0.0731	0.0015	0	10000	5000	POI	Tukey	0.6	0	0	0	2	6	12	16	16	22
q_poi	0.1013	0.0819	0.0025	0	10000	5000	POI	Tukey	0.6	0	0	0	2	6	12	16	16	22
boot	0.0629	0.0459	0.0006	0	10000	5000	POI	Tukey	0.6	0	0	0	2	10	12	16	16	22
het	0.0741	0.0546	0.0008	0	10000	5000	POI	Tukey	0.6	0	0	0	2	10	12	16	16	22
het_log	0.0727	0.052	0.001	0	10000	5000	POI	Tukey	0.6	0	0	0	2	10	12	16	16	22
het_sqrt	0.0723	0.0523	0.001	0	10000	5000	POI	Tukey	0.6	0	0	0	2	10	12	16	16	22
hom	0.0721	0.0528	0.0017	0	10000	5000	POI	Tukey	0.6	0	0	0	2	10	12	16	16	22
nb	0.0654	0.0482	0.0008	0	10000	5000	POI	Tukey	0.6	0	0	0	2	10	12	16	16	22
poi	0.0725	0.0532	0.0012	0	10000	5000	POI	Tukey	0.6	0	0	0	2	10	12	16	16	22
q_poi	0.0838	0.0611	0.0014	0	10000	5000	POI	Tukey	0.6	0	0	0	2	10	12	16	16	22
boot	0.3279	0.322	0.0305	0	10000	5000	POI	Tukey	0.8	0	0	0	1	1	12	12	12	12
het	0.3087	0.2979	0.0349	0	10000	5000	POI	Tukey	0.8	0	0	0	1	1	12	12	12	12
het_log	0.3137	0.3015	0.0378	0	10000	5000	POI	Tukey	0.8	0	0	0	1	1	12	12	12	12
het_sqrt	0.3183	0.3071	0.0377	0	10000	5000	POI	Tukey	0.8	0	0	0	1	1	12	12	12	12
hom	0.3663	0.3609	0.083	0	10000	5000	POI	Tukey	0.8	0	0	0	1	1	12	12	12	12
nb	0.2875	0.2834	0.0264	0	10000	5000	POI	Tukey	0.8	0	0	0	1	1	12	12	12	12
poi	0.3103	0.306	0.0305	0	10000	5000	POI	Tukey	0.8	0	0	0	1	1	12	12	12	12
q_poi	0.3164	0.3114	0.0375	0	10000	5000	POI	Tukey	0.8	0	0	0	1	1	12	12	12	12
boot	0.0817	0.0672	0.0011	0	10000	5000	POI	Tukey	0.8	0	0	0	1	6	12	12	12	12
het	0.1021	0.0807	0.0026	0	10000	5000	POI	Tukey	0.8	0	0	0	1	6	12	12	12	12
het_log	0.0946	0.075	0.0028	0	10000	5000	POI	Tukey	0.8	0	0	0	1	6	12	12	12	12
het_sqrt	0.0989	0.0791	0.0029	0	10000	5000	POI	Tukey	0.8	0	0	0	1	6	12	12	12	12
hom	0.0997	0.0834	0.0056	0	10000	5000	POI	Tukey	0.8	0	0	0	1	6	12	12	12	12
nb	0.0904	0.0772	0.0023	0	10000	5000	POI	Tukey	0.8	0	0	0	1	6	12	12	12	12
poi	0.1003	0.0849	0.0027	0	10000	5000	POI	Tukey	0.8	0	0	0	1	6	12	12	12	12
q_poi	0.1158	0.0957	0.004	0	10000	5000	POI	Tukey	0.8	0	0	0	1	6	12	12	12	12
boot	0.0638	0.048	0.0005	0	10000	5000	POI	Tukey	0.8	0	0	0	1	10	12	12	12	12
het	0.082	0.063	0.0018	0	10000	5000	POI	Tukey	0.8	0	0	0	1	10	12	12	12	12
het_log	0.0757	0.0585	0.0019	0	10000	5000	POI	Tukey	0.8	0	0	0	1	10	12	12	12	12
het_sqrt	0.08	0.0614	0.0019	0	10000	5000	POI	Tukey	0.8	0	0	0	1	10	12	12	12	12
hom	0.0833	0.0634	0.0029	0	10000	5000	POI	Tukey	0.8	0	0	0	1	10	12	12	12	12
nb	0.0736	0.0579	0.001	0	10000	5000	POI	Tukey	0.8	0	0	0	1	10	12	12	12	12
poi	0.0821	0.0649	0.0011	0	10000	5000	POI	Tukey	0.8	0	0	0	1	10	12	12	12	12
q_poi	0.0997	0.0758	0.0025	0	10000	5000	POI	Tukey	0.8	0	0	0	1	10	12	12	12	12
boot	0.4464	0.4416	0.0535	0	10000	5000	POI	Tukey	0.8	0	0	0	2	1	12	16	16	22
het	0.4215	0.4148	0.0629	0	10000	5000	POI	Tukey	0.8	0	0	0	2	1	12	16	16	22
het_log	0.4201	0.4113	0.0684	0	10000	5000	POI	Tukey	0.8	0	0	0	2	1	12	16	16	22
het_sqrt	0.4284	0.4201	0.0686	0	10000	5000	POI	Tukey	0.8	0	0	0	2	1	12	16	16	22
hom	0.4935	0.4895	0.1315	0	10000	5000	POI	Tukey	0.8	0	0	0	2	1	12	16	16	22
nb	0.4172	0.4135	0.0493	0	10000	5000	POI	Tukey	0.8	0	0	0	2	1	12	16	16	22
poi	0.4412	0.4376	0.056	0	10000	5000	POI	Tukey	0.8	0	0	0	2	1	12	16	16	22
q_poi	0.4457	0.4419	0.0659	0	10000	5000	POI	Tukey	0.8	0	0	0	2	1	12	16	16	22
boot	0.1072	0.0934	0.0025	0	10000	5000	POI	Tukey	0.8	0	0	0	2	6	12	16	16	22
het	0.1276	0.1096	0.0039	0	10000	5000	POI	Tukey	0.8	0	0	0	2	6	12	16	16	22
het_log	0.1233	0.1044	0.0035	0	10000	5000	POI	Tukey	0.8	0	0	0	2	6	12	16	16	22
het_sqrt	0.1277	0.1089	0.0041	0	10000	5000	POI	Tukey	0.8	0	0	0	2	6	12	16	16	22
hom	0.1294	0.1137	0.0071	0	10000	5000	POI	Tukey	0.8	0	0	0	2	6	12	16	16	22
nb	0.1193	0.1054	0.0036	0	10000	5000	POI	Tukey	0.8	0	0	0	2	6	12	16	16	22
poi	0.1296	0.1133	0.004	0	10000	5000	POI	Tukey	0.8	0	0	0	2	6	12	16	16	22
q_poi	0.1391	0.1217	0.0056	0	10000	5000	POI	Tukey	0.8	0	0	0	2	6	12	16	16	22
boot	0.0846	0.0658	0.0003	0	10000	5000	POI	Tukey	0.8	0	0	0	2	10	12	16	16	22
het	0.0996	0.0763	0.0007	0	10000	5000	POI	Tukey	0.8	0	0	0	2	10	12	16	16	22
het_log	0.0983	0.0742	0.0012	0	10000	5000	POI	Tukey	0.8	0	0	0	2	10	12	16	16	22
het_sqrt	0.0992	0.0756	0.001	0	10000	5000	POI	Tukey	0.8	0	0	0	2	10	12	16	16	22
hom	0.1014	0.0802	0.0026	0	10000	5000	POI	Tukey	0.8	0	0	0	2	10	12	16	16	22
nb	0.0901	0.0727	0.0014	0	10000	5000	POI	Tukey	0.8	0	0	0	2	10	12	16	16	22
poi	0.0975	0.0788	0.0016	0	10000	5000	POI	Tukey	0.8	0	0	0	2	10	12	16	16	22
q_poi	0.1122	0.0885	0.0019	0	10000	5000	POI	Tukey	0.8	0	0	0	2	10	12	16	16	22
boot	0.467	0.4629	0.0653	0	10000	5000	POI	Tukey	1	0	0	0	1	1	12	12	12	12
het	0.4379	0.4312	0.0727	0	10000	5000	POI	Tukey	1	0	0	0	1	1	12	12	12	12
het_log	0.4384	0.4304	0.0781	0	10000	5000	POI	Tukey	1	0	0	0	1	1	12	12	12	12
het_sqrt	0.4466	0.4399	0.0806	0	10000	5000	POI	Tukey	1	0	0	0	1	1	12	12	12	12
hom	0.518	0.5154	0.1627	0	10000	5000	POI	Tukey	1	0	0	0	1	1	12	12	12	12
nb	0.4334	0.4305	0.0613	0	10000	5000	POI	Tukey	1	0	0	0	1	1	12	12	12	12
poi	0.4623	0.4594	0.0702	0	10000	5000	POI	Tukey	1	0	0	0	1	1	12	12	12	12
q_poi	0.4571	0.4543	0.0854	0	10000	5000	POI	Tukey	1	0	0	0	1	1	12	12	12	12
boot	0.1072	0.0937	0.0027	0	10000	5000	POI	Tukey	1	0	0	0	1	6	12	12	12	12
het	0.1321	0.1133	0.004	0	10000	5000	POI	Tukey	1	0	0	0	1	6	12	12	12	12
het_log	0.121	0.1035	0.0044	0	10000	5000	POI	Tukey	1	0	0	0	1	6	12	12	12	12
het_sqrt	0.1279	0.11	0.0048	0	10000	5000	POI	Tukey	1	0	0	0	1	6	12	12	12	12
hom	0.1345	0.1216	0.0092	0	10000	5000	POI	Tukey	1	0	0	0	1	6	12	12	12	12
nb	0.1199	0.108	0.0036	0	10000	5000	POI	Tukey	1	0	0	0	1	6	12	12	12	12
poi	0.1317	0.1182	0.0042	0	10000	5000	POI	Tukey	1	0	0	0	1	6	12	12	12	12
q_poi	0.1523	0.1339	0.0073	0	10000	5000	POI	Tukey	1	0	0	0	1	6	12	12	12	12
boot	0.0822	0.0697	0.0018	0	10000	5000	POI	Tukey	1	0	0	0	1	10	12	12	12	12
het	0.1019	0.0838	0.0028	0	10000	5000	POI	Tukey	1	0	0	0	1	10	12	12	12	12
het_log	0.0968	0.0798	0.0034	0	10000	5000	POI	Tukey	1	0	0	0	1	10	12	12	12	12
het_sqrt	0.1023	0.0829	0.0032	0	10000	5000	POI	Tukey	1	0	0	0	1	10	12	12	12	12
hom	0.1014	0.0864	0.0053	0	10000	5000	POI	Tukey	1	0	0	0	1	10	12	12	12	12
nb	0.0931	0.0787	0.0029	0	10000	5000	POI	Tukey	1	0	0	0	1	10	12	12	12	12
poi	0.1036	0.0865	0.0033	0	10000	5000	POI	Tukey	1	0	0	0	1	10	12	12	12	12
q_poi	0.1163	0.0979	0.0049	0	10000	5000	POI	Tukey	1	0	0	0	1	10	12	12	12	12
boot	0.6188	0.6165	0.1212	0	10000	5000	POI	Tukey	1	0	0	0	2	1	12	16	16	22
het	0.5945	0.5907	0.1363	0	10000	5000	POI	Tukey	1	0	0	0	2	1	12	16	16	22
het_log	0.5834	0.5782	0.1399	0	10000	5000	POI	Tukey	1	0	0	0	2	1	12	16	16	22
het_sqrt	0.5983	0.5935	0.1458	0	10000	5000	POI	Tukey	1	0	0	0	2	1	12	16	16	22
hom	0.6769	0.6746	0.2586	0	10000	5000	POI	Tukey	1	0	0	0	2	1	12	16	16	22
nb	0.6088	0.607	0.1208	0	10000	5000	POI	Tukey	1	0	0	0	2	1	12	16	16	22
poi	0.6314	0.6297	0.1338	0	10000	5000	POI	Tukey	1	0	0	0	2	1	12	16	16	22
q_poi	0.6278	0.6257	0.1467	0	10000	5000	POI	Tukey	1	0	0	0	2	1	12	16	16	22
boot	0.1507	0.1384	0.0049	0	10000	5000	POI	Tukey	1	0	0	0	2	6	12	16	16	22
het	0.1714	0.1554	0.0085	0	10000	5000	POI	Tukey	1	0	0	0	2	6	12	16	16	22
het_log	0.1645	0.1476	0.007	0	10000	5000	POI	Tukey	1	0	0	0	2	6	12	16	16	22
het_sqrt	0.1707	0.1545	0.0087	0	10000	5000	POI	Tukey	1	0	0	0	2	6	12	16	16	22
hom	0.1781	0.165	0.0138	0	10000	5000	POI	Tukey	1	0	0	0	2	6	12	16	16	22
nb	0.1614	0.1501	0.0079	0	10000	5000	POI	Tukey	1	0	0	0	2	6	12	16	16	22
poi	0.1763	0.1628	0.009	0	10000	5000	POI	Tukey	1	0	0	0	2	6	12	16	16	22
q_poi	0.1886	0.1738	0.0105	0	10000	5000	POI	Tukey	1	0	0	0	2	6	12	16	16	22
boot	0.1082	0.0926	0.0019	0	10000	5000	POI	Tukey	1	0	0	0	2	10	12	16	16	22
het	0.1247	0.1057	0.003	0	10000	5000	POI	Tukey	1	0	0	0	2	10	12	16	16	22
het_log	0.1224	0.1017	0.003	0	10000	5000	POI	Tukey	1	0	0	0	2	10	12	16	16	22
het_sqrt	0.1262	0.1064	0.0033	0	10000	5000	POI	Tukey	1	0	0	0	2	10	12	16	16	22
hom	0.1285	0.1119	0.0061	0	10000	5000	POI	Tukey	1	0	0	0	2	10	12	16	16	22
nb	0.1149	0.1006	0.0028	0	10000	5000	POI	Tukey	1	0	0	0	2	10	12	16	16	22
poi	0.1263	0.1109	0.0038	0	10000	5000	POI	Tukey	1	0	0	0	2	10	12	16	16	22
q_poi	0.1402	0.1213	0.0057	0	10000	5000	POI	Tukey	1	0	0	0	2	10	12	16	16	22
boot	0.603	0.6007	0.1208	0	10000	5000	POI	Tukey	1.2	0	0	0	1	1	12	12	12	12
het	0.5733	0.5686	0.1362	0	10000	5000	POI	Tukey	1.2	0	0	0	1	1	12	12	12	12
het_log	0.5706	0.5652	0.1424	0	10000	5000	POI	Tukey	1.2	0	0	0	1	1	12	12	12	12
het_sqrt	0.5816	0.5768	0.1448	0	10000	5000	POI	Tukey	1.2	0	0	0	1	1	12	12	12	12
hom	0.6671	0.6656	0.2756	0	10000	5000	POI	Tukey	1.2	0	0	0	1	1	12	12	12	12
nb	0.5884	0.5869	0.134	0	10000	5000	POI	Tukey	1.2	0	0	0	1	1	12	12	12	12
poi	0.6195	0.618	0.1503	0	10000	5000	POI	Tukey	1.2	0	0	0	1	1	12	12	12	12
q_poi	0.6019	0.6009	0.1612	0	10000	5000	POI	Tukey	1.2	0	0	0	1	1	12	12	12	12
boot	0.1395	0.1279	0.0048	0	10000	5000	POI	Tukey	1.2	0	0	0	1	6	12	12	12	12
het	0.1706	0.1544	0.0086	0	10000	5000	POI	Tukey	1.2	0	0	0	1	6	12	12	12	12
het_log	0.157	0.1415	0.0077	0	10000	5000	POI	Tukey	1.2	0	0	0	1	6	12	12	12	12
het_sqrt	0.1672	0.1518	0.0084	0	10000	5000	POI	Tukey	1.2	0	0	0	1	6	12	12	12	12
hom	0.1763	0.1653	0.0153	0	10000	5000	POI	Tukey	1.2	0	0	0	1	6	12	12	12	12
nb	0.1632	0.1531	0.0074	0	10000	5000	POI	Tukey	1.2	0	0	0	1	6	12	12	12	12
poi	0.1786	0.1677	0.0085	0	10000	5000	POI	Tukey	1.2	0	0	0	1	6	12	12	12	12
q_poi	0.1983	0.1832	0.0119	0	10000	5000	POI	Tukey	1.2	0	0	0	1	6	12	12	12	12
boot	0.105	0.0922	0.0019	0	10000	5000	POI	Tukey	1.2	0	0	0	1	10	12	12	12	12
het	0.1285	0.111	0.0037	0	10000	5000	POI	Tukey	1.2	0	0	0	1	10	12	12	12	12
het_log	0.1232	0.1049	0.0033	0	10000	5000	POI	Tukey	1.2	0	0	0	1	10	12	12	12	12
het_sqrt	0.1276	0.1093	0.0038	0	10000	5000	POI	Tukey	1.2	0	0	0	1	10	12	12	12	12
hom	0.1319	0.1185	0.0059	0	10000	5000	POI	Tukey	1.2	0	0	0	1	10	12	12	12	12
nb	0.1187	0.1053	0.0034	0	10000	5000	POI	Tukey	1.2	0	0	0	1	10	12	12	12	12
poi	0.1296	0.1154	0.0042	0	10000	5000	POI	Tukey	1.2	0	0	0	1	10	12	12	12	12
q_poi	0.1496	0.1339	0.0049	0	10000	5000	POI	Tukey	1.2	0	0	0	1	10	12	12	12	12
boot	0.7646	0.7639	0.2241	0	10000	5000	POI	Tukey	1.2	0	0	0	2	1	12	16	16	22
het	0.7419	0.7395	0.2536	0	10000	5000	POI	Tukey	1.2	0	0	0	2	1	12	16	16	22
het_log	0.7315	0.7286	0.2451	0	10000	5000	POI	Tukey	1.2	0	0	0	2	1	12	16	16	22
het_sqrt	0.7452	0.7427	0.2567	0	10000	5000	POI	Tukey	1.2	0	0	0	2	1	12	16	16	22
hom	0.8152	0.814	0.4186	0	10000	5000	POI	Tukey	1.2	0	0	0	2	1	12	16	16	22
nb	0.763	0.7621	0.2338	0	10000	5000	POI	Tukey	1.2	0	0	0	2	1	12	16	16	22
poi	0.7846	0.7837	0.2532	0	10000	5000	POI	Tukey	1.2	0	0	0	2	1	12	16	16	22
q_poi	0.7778	0.7769	0.2658	0	10000	5000	POI	Tukey	1.2	0	0	0	2	1	12	16	16	22
boot	0.2034	0.193	0.0105	0	10000	5000	POI	Tukey	1.2	0	0	0	2	6	12	16	16	22
het	0.228	0.2145	0.0143	0	10000	5000	POI	Tukey	1.2	0	0	0	2	6	12	16	16	22
het_log	0.2164	0.2014	0.0142	0	10000	5000	POI	Tukey	1.2	0	0	0	2	6	12	16	16	22
het_sqrt	0.2259	0.2121	0.0155	0	10000	5000	POI	Tukey	1.2	0	0	0	2	6	12	16	16	22
hom	0.2405	0.2302	0.0247	0	10000	5000	POI	Tukey	1.2	0	0	0	2	6	12	16	16	22
nb	0.2223	0.2132	0.0153	0	10000	5000	POI	Tukey	1.2	0	0	0	2	6	12	16	16	22
poi	0.2392	0.2284	0.0166	0	10000	5000	POI	Tukey	1.2	0	0	0	2	6	12	16	16	22
q_poi	0.2534	0.2423	0.02	0	10000	5000	POI	Tukey	1.2	0	0	0	2	6	12	16	16	22
boot	0.1413	0.1274	0.0045	0	10000	5000	POI	Tukey	1.2	0	0	0	2	10	12	16	16	22
het	0.1602	0.1436	0.0076	0	10000	5000	POI	Tukey	1.2	0	0	0	2	10	12	16	16	22
het_log	0.155	0.1368	0.0069	0	10000	5000	POI	Tukey	1.2	0	0	0	2	10	12	16	16	22
het_sqrt	0.1598	0.1419	0.008	0	10000	5000	POI	Tukey	1.2	0	0	0	2	10	12	16	16	22
hom	0.1659	0.1517	0.0107	0	10000	5000	POI	Tukey	1.2	0	0	0	2	10	12	16	16	22
nb	0.1508	0.1362	0.0062	0	10000	5000	POI	Tukey	1.2	0	0	0	2	10	12	16	16	22
poi	0.1632	0.1474	0.0073	0	10000	5000	POI	Tukey	1.2	0	0	0	2	10	12	16	16	22
q_poi	0.1788	0.1625	0.0092	0	10000	5000	POI	Tukey	1.2	0	0	0	2	10	12	16	16	22
boot	0.7174	0.7167	0.2046	0	10000	5000	POI	Tukey	1.4	0	0	0	1	1	12	12	12	12
het	0.6992	0.6965	0.2277	0	10000	5000	POI	Tukey	1.4	0	0	0	1	1	12	12	12	12
het_log	0.6894	0.6858	0.2324	0	10000	5000	POI	Tukey	1.4	0	0	0	1	1	12	12	12	12
het_sqrt	0.7059	0.703	0.2394	0	10000	5000	POI	Tukey	1.4	0	0	0	1	1	12	12	12	12
hom	0.7841	0.7834	0.4144	0	10000	5000	POI	Tukey	1.4	0	0	0	1	1	12	12	12	12
nb	0.7236	0.7229	0.2348	0	10000	5000	POI	Tukey	1.4	0	0	0	1	1	12	12	12	12
poi	0.7524	0.7518	0.2572	0	10000	5000	POI	Tukey	1.4	0	0	0	1	1	12	12	12	12
q_poi	0.7305	0.7299	0.2672	0	10000	5000	POI	Tukey	1.4	0	0	0	1	1	12	12	12	12
boot	0.1807	0.1713	0.0078	0	10000	5000	POI	Tukey	1.4	0	0	0	1	6	12	12	12	12
het	0.214	0.1993	0.0138	0	10000	5000	POI	Tukey	1.4	0	0	0	1	6	12	12	12	12
het_log	0.2003	0.1859	0.0128	0	10000	5000	POI	Tukey	1.4	0	0	0	1	6	12	12	12	12
het_sqrt	0.2105	0.1965	0.0134	0	10000	5000	POI	Tukey	1.4	0	0	0	1	6	12	12	12	12
hom	0.2299	0.2202	0.0246	0	10000	5000	POI	Tukey	1.4	0	0	0	1	6	12	12	12	12
nb	0.2127	0.2041	0.0124	0	10000	5000	POI	Tukey	1.4	0	0	0	1	6	12	12	12	12
poi	0.2299	0.2205	0.0143	0	10000	5000	POI	Tukey	1.4	0	0	0	1	6	12	12	12	12
q_poi	0.248	0.2353	0.0193	0	10000	5000	POI	Tukey	1.4	0	0	0	1	6	12	12	12	12
boot	0.1298	0.1191	0.0038	0	10000	5000	POI	Tukey	1.4	0	0	0	1	10	12	12	12	12
het	0.1569	0.1422	0.0067	0	10000	5000	POI	Tukey	1.4	0	0	0	1	10	12	12	12	12
het_log	0.15	0.1361	0.0065	0	10000	5000	POI	Tukey	1.4	0	0	0	1	10	12	12	12	12
het_sqrt	0.1553	0.1406	0.0069	0	10000	5000	POI	Tukey	1.4	0	0	0	1	10	12	12	12	12
hom	0.1626	0.1505	0.0122	0	10000	5000	POI	Tukey	1.4	0	0	0	1	10	12	12	12	12
nb	0.1505	0.141	0.0053	0	10000	5000	POI	Tukey	1.4	0	0	0	1	10	12	12	12	12
poi	0.1623	0.1519	0.0061	0	10000	5000	POI	Tukey	1.4	0	0	0	1	10	12	12	12	12
q_poi	0.1824	0.169	0.0107	0	10000	5000	POI	Tukey	1.4	0	0	0	1	10	12	12	12	12
boot	0.8662	0.866	0.3526	0	10000	5000	POI	Tukey	1.4	0	0	0	2	1	12	16	16	22
het	0.8513	0.8503	0.3958	0	10000	5000	POI	Tukey	1.4	0	0	0	2	1	12	16	16	22
het_log	0.8391	0.8374	0.3747	0	10000	5000	POI	Tukey	1.4	0	0	0	2	1	12	16	16	22
het_sqrt	0.8517	0.8502	0.394	0	10000	5000	POI	Tukey	1.4	0	0	0	2	1	12	16	16	22
hom	0.9061	0.9057	0.5805	0	10000	5000	POI	Tukey	1.4	0	0	0	2	1	12	16	16	22
nb	0.8722	0.8718	0.3832	0	10000	5000	POI	Tukey	1.4	0	0	0	2	1	12	16	16	22
poi	0.8876	0.8872	0.4108	0	10000	5000	POI	Tukey	1.4	0	0	0	2	1	12	16	16	22
q_poi	0.8796	0.8793	0.4218	0	10000	5000	POI	Tukey	1.4	0	0	0	2	1	12	16	16	22
boot	0.2663	0.2582	0.0175	0	10000	5000	POI	Tukey	1.4	0	0	0	2	6	12	16	16	22
het	0.2922	0.2817	0.0256	0	10000	5000	POI	Tukey	1.4	0	0	0	2	6	12	16	16	22
het_log	0.2774	0.2648	0.0236	0	10000	5000	POI	Tukey	1.4	0	0	0	2	6	12	16	16	22
het_sqrt	0.2892	0.2781	0.0267	0	10000	5000	POI	Tukey	1.4	0	0	0	2	6	12	16	16	22
hom	0.3134	0.3055	0.0412	0	10000	5000	POI	Tukey	1.4	0	0	0	2	6	12	16	16	22
nb	0.2933	0.2858	0.0231	0	10000	5000	POI	Tukey	1.4	0	0	0	2	6	12	16	16	22
poi	0.3138	0.3051	0.0253	0	10000	5000	POI	Tukey	1.4	0	0	0	2	6	12	16	16	22
q_poi	0.3244	0.315	0.0326	0	10000	5000	POI	Tukey	1.4	0	0	0	2	6	12	16	16	22
boot	0.1748	0.1641	0.0067	0	10000	5000	POI	Tukey	1.4	0	0	0	2	10	12	16	16	22
het	0.1955	0.1824	0.0097	0	10000	5000	POI	Tukey	1.4	0	0	0	2	10	12	16	16	22
het_log	0.1914	0.1769	0.0096	0	10000	5000	POI	Tukey	1.4	0	0	0	2	10	12	16	16	22
het_sqrt	0.1967	0.1822	0.0102	0	10000	5000	POI	Tukey	1.4	0	0	0	2	10	12	16	16	22
hom	0.2032	0.1921	0.0169	0	10000	5000	POI	Tukey	1.4	0	0	0	2	10	12	16	16	22
nb	0.1912	0.1816	0.0105	0	10000	5000	POI	Tukey	1.4	0	0	0	2	10	12	16	16	22
poi	0.2063	0.1954	0.0121	0	10000	5000	POI	Tukey	1.4	0	0	0	2	10	12	16	16	22
q_poi	0.2174	0.2055	0.0141	0	10000	5000	POI	Tukey	1.4	0	0	0	2	10	12	16	16	22
boot	0.8131	0.8127	0.3107	0	10000	5000	POI	Tukey	1.6	0	0	0	1	1	12	12	12	12
het	0.7988	0.7967	0.3412	0	10000	5000	POI	Tukey	1.6	0	0	0	1	1	12	12	12	12
het_log	0.7847	0.782	0.3388	0	10000	5000	POI	Tukey	1.6	0	0	0	1	1	12	12	12	12
het_sqrt	0.7981	0.7959	0.353	0	10000	5000	POI	Tukey	1.6	0	0	0	1	1	12	12	12	12
hom	0.8721	0.8719	0.5459	0	10000	5000	POI	Tukey	1.6	0	0	0	1	1	12	12	12	12
nb	0.8293	0.8292	0.3557	0	10000	5000	POI	Tukey	1.6	0	0	0	1	1	12	12	12	12
poi	0.8498	0.8497	0.3838	0	10000	5000	POI	Tukey	1.6	0	0	0	1	1	12	12	12	12
q_poi	0.8276	0.8275	0.3944	0	10000	5000	POI	Tukey	1.6	0	0	0	1	1	12	12	12	12
boot	0.2293	0.2215	0.0126	0	10000	5000	POI	Tukey	1.6	0	0	0	1	6	12	12	12	12
het	0.2682	0.2551	0.0223	0	10000	5000	POI	Tukey	1.6	0	0	0	1	6	12	12	12	12
het_log	0.2514	0.2385	0.0202	0	10000	5000	POI	Tukey	1.6	0	0	0	1	6	12	12	12	12
het_sqrt	0.2653	0.2526	0.0217	0	10000	5000	POI	Tukey	1.6	0	0	0	1	6	12	12	12	12
hom	0.2878	0.2804	0.0391	0	10000	5000	POI	Tukey	1.6	0	0	0	1	6	12	12	12	12
nb	0.2716	0.265	0.0221	0	10000	5000	POI	Tukey	1.6	0	0	0	1	6	12	12	12	12
poi	0.2906	0.2837	0.0242	0	10000	5000	POI	Tukey	1.6	0	0	0	1	6	12	12	12	12
q_poi	0.3079	0.2976	0.031	0	10000	5000	POI	Tukey	1.6	0	0	0	1	6	12	12	12	12
boot	0.157	0.1464	0.0058	0	10000	5000	POI	Tukey	1.6	0	0	0	1	10	12	12	12	12
het	0.1886	0.1731	0.0106	0	10000	5000	POI	Tukey	1.6	0	0	0	1	10	12	12	12	12
het_log	0.1785	0.1637	0.011	0	10000	5000	POI	Tukey	1.6	0	0	0	1	10	12	12	12	12
het_sqrt	0.1865	0.171	0.0107	0	10000	5000	POI	Tukey	1.6	0	0	0	1	10	12	12	12	12
hom	0.1995	0.1893	0.0181	0	10000	5000	POI	Tukey	1.6	0	0	0	1	10	12	12	12	12
nb	0.1832	0.1731	0.0098	0	10000	5000	POI	Tukey	1.6	0	0	0	1	10	12	12	12	12
poi	0.1986	0.1881	0.0112	0	10000	5000	POI	Tukey	1.6	0	0	0	1	10	12	12	12	12
q_poi	0.2204	0.2076	0.016	0	10000	5000	POI	Tukey	1.6	0	0	0	1	10	12	12	12	12
boot	0.9312	0.9311	0.4941	0	10000	5000	POI	Tukey	1.6	0	0	0	2	1	12	16	16	22
het	0.9192	0.9191	0.5441	0	10000	5000	POI	Tukey	1.6	0	0	0	2	1	12	16	16	22
het_log	0.9056	0.9052	0.513	0	10000	5000	POI	Tukey	1.6	0	0	0	2	1	12	16	16	22
het_sqrt	0.9148	0.9145	0.5385	0	10000	5000	POI	Tukey	1.6	0	0	0	2	1	12	16	16	22
hom	0.9557	0.9556	0.7239	0	10000	5000	POI	Tukey	1.6	0	0	0	2	1	12	16	16	22
nb	0.9366	0.9365	0.5415	0	10000	5000	POI	Tukey	1.6	0	0	0	2	1	12	16	16	22
poi	0.9438	0.9437	0.5676	0	10000	5000	POI	Tukey	1.6	0	0	0	2	1	12	16	16	22
q_poi	0.9411	0.941	0.5706	0	10000	5000	POI	Tukey	1.6	0	0	0	2	1	12	16	16	22
boot	0.3381	0.3317	0.0301	0	10000	5000	POI	Tukey	1.6	0	0	0	2	6	12	16	16	22
het	0.365	0.3566	0.0422	0	10000	5000	POI	Tukey	1.6	0	0	0	2	6	12	16	16	22
het_log	0.3499	0.3399	0.0398	0	10000	5000	POI	Tukey	1.6	0	0	0	2	6	12	16	16	22
het_sqrt	0.3641	0.3555	0.0437	0	10000	5000	POI	Tukey	1.6	0	0	0	2	6	12	16	16	22
hom	0.3934	0.3871	0.0656	0	10000	5000	POI	Tukey	1.6	0	0	0	2	6	12	16	16	22
nb	0.3736	0.3677	0.039	0	10000	5000	POI	Tukey	1.6	0	0	0	2	6	12	16	16	22
poi	0.3979	0.3907	0.0435	0	10000	5000	POI	Tukey	1.6	0	0	0	2	6	12	16	16	22
q_poi	0.4043	0.3972	0.0519	0	10000	5000	POI	Tukey	1.6	0	0	0	2	6	12	16	16	22
boot	0.2182	0.2073	0.0104	0	10000	5000	POI	Tukey	1.6	0	0	0	2	10	12	16	16	22
het	0.2431	0.2298	0.0152	0	10000	5000	POI	Tukey	1.6	0	0	0	2	10	12	16	16	22
het_log	0.2367	0.2216	0.0149	0	10000	5000	POI	Tukey	1.6	0	0	0	2	10	12	16	16	22
het_sqrt	0.2444	0.2301	0.0154	0	10000	5000	POI	Tukey	1.6	0	0	0	2	10	12	16	16	22
hom	0.2594	0.2494	0.0249	0	10000	5000	POI	Tukey	1.6	0	0	0	2	10	12	16	16	22
nb	0.2428	0.2329	0.0142	0	10000	5000	POI	Tukey	1.6	0	0	0	2	10	12	16	16	22
poi	0.2599	0.2493	0.0172	0	10000	5000	POI	Tukey	1.6	0	0	0	2	10	12	16	16	22
q_poi	0.2732	0.2618	0.021	0	10000	5000	POI	Tukey	1.6	0	0	0	2	10	12	16	16	22
boot	0.8816	0.8814	0.4227	0	10000	5000	POI	Tukey	1.8	0	0	0	1	1	12	12	12	12
het	0.8684	0.8675	0.4598	0	10000	5000	POI	Tukey	1.8	0	0	0	1	1	12	12	12	12
het_log	0.8548	0.8532	0.4543	0	10000	5000	POI	Tukey	1.8	0	0	0	1	1	12	12	12	12
het_sqrt	0.8682	0.8668	0.4705	0	10000	5000	POI	Tukey	1.8	0	0	0	1	1	12	12	12	12
hom	0.927	0.927	0.6752	0	10000	5000	POI	Tukey	1.8	0	0	0	1	1	12	12	12	12
nb	0.8985	0.8985	0.4883	0	10000	5000	POI	Tukey	1.8	0	0	0	1	1	12	12	12	12
poi	0.9141	0.9141	0.5203	0	10000	5000	POI	Tukey	1.8	0	0	0	1	1	12	12	12	12
q_poi	0.897	0.897	0.5265	0	10000	5000	POI	Tukey	1.8	0	0	0	1	1	12	12	12	12
boot	0.2857	0.2799	0.0212	0	10000	5000	POI	Tukey	1.8	0	0	0	1	6	12	12	12	12
het	0.3251	0.3144	0.0348	0	10000	5000	POI	Tukey	1.8	0	0	0	1	6	12	12	12	12
het_log	0.3083	0.2977	0.0306	0	10000	5000	POI	Tukey	1.8	0	0	0	1	6	12	12	12	12
het_sqrt	0.3223	0.3115	0.0341	0	10000	5000	POI	Tukey	1.8	0	0	0	1	6	12	12	12	12
hom	0.3569	0.3506	0.0607	0	10000	5000	POI	Tukey	1.8	0	0	0	1	6	12	12	12	12
nb	0.3383	0.3327	0.0358	0	10000	5000	POI	Tukey	1.8	0	0	0	1	6	12	12	12	12
poi	0.3597	0.3538	0.0397	0	10000	5000	POI	Tukey	1.8	0	0	0	1	6	12	12	12	12
q_poi	0.3745	0.3667	0.0491	0	10000	5000	POI	Tukey	1.8	0	0	0	1	6	12	12	12	12
boot	0.1914	0.181	0.009	0	10000	5000	POI	Tukey	1.8	0	0	0	1	10	12	12	12	12
het	0.2287	0.2155	0.0151	0	10000	5000	POI	Tukey	1.8	0	0	0	1	10	12	12	12	12
het_log	0.2161	0.2028	0.0153	0	10000	5000	POI	Tukey	1.8	0	0	0	1	10	12	12	12	12
het_sqrt	0.2262	0.2125	0.0154	0	10000	5000	POI	Tukey	1.8	0	0	0	1	10	12	12	12	12
hom	0.2431	0.2325	0.0273	0	10000	5000	POI	Tukey	1.8	0	0	0	1	10	12	12	12	12
nb	0.2324	0.2231	0.0153	0	10000	5000	POI	Tukey	1.8	0	0	0	1	10	12	12	12	12
poi	0.2495	0.239	0.0171	0	10000	5000	POI	Tukey	1.8	0	0	0	1	10	12	12	12	12
q_poi	0.265	0.2535	0.0242	0	10000	5000	POI	Tukey	1.8	0	0	0	1	10	12	12	12	12
boot	0.9692	0.9692	0.6237	0	10000	5000	POI	Tukey	1.8	0	0	0	2	1	12	16	16	22
het	0.9609	0.9609	0.6793	0	10000	5000	POI	Tukey	1.8	0	0	0	2	1	12	16	16	22
het_log	0.9514	0.9511	0.6442	0	10000	5000	POI	Tukey	1.8	0	0	0	2	1	12	16	16	22
het_sqrt	0.9592	0.9591	0.6733	0	10000	5000	POI	Tukey	1.8	0	0	0	2	1	12	16	16	22
hom	0.9827	0.9827	0.8338	0	10000	5000	POI	Tukey	1.8	0	0	0	2	1	12	16	16	22
nb	0.9754	0.9753	0.68	0	10000	5000	POI	Tukey	1.8	0	0	0	2	1	12	16	16	22
poi	0.9787	0.9786	0.706	0	10000	5000	POI	Tukey	1.8	0	0	0	2	1	12	16	16	22
q_poi	0.9742	0.9742	0.7063	0	10000	5000	POI	Tukey	1.8	0	0	0	2	1	12	16	16	22
boot	0.4184	0.4134	0.0483	0	10000	5000	POI	Tukey	1.8	0	0	0	2	6	12	16	16	22
het	0.4487	0.4422	0.0654	0	10000	5000	POI	Tukey	1.8	0	0	0	2	6	12	16	16	22
het_log	0.4266	0.4186	0.0614	0	10000	5000	POI	Tukey	1.8	0	0	0	2	6	12	16	16	22
het_sqrt	0.4434	0.4365	0.0657	0	10000	5000	POI	Tukey	1.8	0	0	0	2	6	12	16	16	22
hom	0.4787	0.4741	0.102	0	10000	5000	POI	Tukey	1.8	0	0	0	2	6	12	16	16	22
nb	0.46	0.4554	0.0649	0	10000	5000	POI	Tukey	1.8	0	0	0	2	6	12	16	16	22
poi	0.4851	0.4797	0.072	0	10000	5000	POI	Tukey	1.8	0	0	0	2	6	12	16	16	22
q_poi	0.4881	0.4835	0.08	0	10000	5000	POI	Tukey	1.8	0	0	0	2	6	12	16	16	22
boot	0.2705	0.2619	0.0188	0	10000	5000	POI	Tukey	1.8	0	0	0	2	10	12	16	16	22
het	0.2991	0.2885	0.0263	0	10000	5000	POI	Tukey	1.8	0	0	0	2	10	12	16	16	22
het_log	0.2877	0.2772	0.0253	0	10000	5000	POI	Tukey	1.8	0	0	0	2	10	12	16	16	22
het_sqrt	0.2968	0.2864	0.0264	0	10000	5000	POI	Tukey	1.8	0	0	0	2	10	12	16	16	22
hom	0.3162	0.3076	0.0404	0	10000	5000	POI	Tukey	1.8	0	0	0	2	10	12	16	16	22
nb	0.2943	0.2872	0.0276	0	10000	5000	POI	Tukey	1.8	0	0	0	2	10	12	16	16	22
poi	0.3156	0.3081	0.0305	0	10000	5000	POI	Tukey	1.8	0	0	0	2	10	12	16	16	22
q_poi	0.3308	0.3219	0.0348	0	10000	5000	POI	Tukey	1.8	0	0	0	2	10	12	16	16	22
boot	0.9307	0.9306	0.5399	0	10000	5000	POI	Tukey	2	0	0	0	1	1	12	12	12	12
het	0.916	0.9157	0.5781	0	10000	5000	POI	Tukey	2	0	0	0	1	1	12	12	12	12
het_log	0.9072	0.9065	0.5621	0	10000	5000	POI	Tukey	2	0	0	0	1	1	12	12	12	12
het_sqrt	0.9178	0.9173	0.5843	0	10000	5000	POI	Tukey	2	0	0	0	1	1	12	12	12	12
hom	0.9598	0.9598	0.7831	0	10000	5000	POI	Tukey	2	0	0	0	1	1	12	12	12	12
nb	0.944	0.944	0.6215	0	10000	5000	POI	Tukey	2	0	0	0	1	1	12	12	12	12
poi	0.9542	0.9542	0.6528	0	10000	5000	POI	Tukey	2	0	0	0	1	1	12	12	12	12
q_poi	0.9406	0.9406	0.648	0	10000	5000	POI	Tukey	2	0	0	0	1	1	12	12	12	12
boot	0.3508	0.346	0.0314	0	10000	5000	POI	Tukey	2	0	0	0	1	6	12	12	12	12
het	0.3925	0.3839	0.0502	0	10000	5000	POI	Tukey	2	0	0	0	1	6	12	12	12	12
het_log	0.3708	0.3617	0.0474	0	10000	5000	POI	Tukey	2	0	0	0	1	6	12	12	12	12
het_sqrt	0.3884	0.3793	0.0509	0	10000	5000	POI	Tukey	2	0	0	0	1	6	12	12	12	12
hom	0.4278	0.4236	0.085	0	10000	5000	POI	Tukey	2	0	0	0	1	6	12	12	12	12
nb	0.4118	0.4073	0.0517	0	10000	5000	POI	Tukey	2	0	0	0	1	6	12	12	12	12
poi	0.4389	0.434	0.0577	0	10000	5000	POI	Tukey	2	0	0	0	1	6	12	12	12	12
q_poi	0.4465	0.4405	0.0697	0	10000	5000	POI	Tukey	2	0	0	0	1	6	12	12	12	12
boot	0.2306	0.2237	0.0147	0	10000	5000	POI	Tukey	2	0	0	0	1	10	12	12	12	12
het	0.2675	0.257	0.0235	0	10000	5000	POI	Tukey	2	0	0	0	1	10	12	12	12	12
het_log	0.2563	0.2455	0.0232	0	10000	5000	POI	Tukey	2	0	0	0	1	10	12	12	12	12
het_sqrt	0.2656	0.2551	0.0236	0	10000	5000	POI	Tukey	2	0	0	0	1	10	12	12	12	12
hom	0.2895	0.2813	0.0382	0	10000	5000	POI	Tukey	2	0	0	0	1	10	12	12	12	12
nb	0.2773	0.2698	0.0234	0	10000	5000	POI	Tukey	2	0	0	0	1	10	12	12	12	12
poi	0.2964	0.288	0.0261	0	10000	5000	POI	Tukey	2	0	0	0	1	10	12	12	12	12
q_poi	0.3133	0.3037	0.0331	0	10000	5000	POI	Tukey	2	0	0	0	1	10	12	12	12	12
boot	0.9863	0.9863	0.7362	0	10000	5000	POI	Tukey	2	0	0	0	2	1	12	16	16	22
het	0.9834	0.9834	0.7916	0	10000	5000	POI	Tukey	2	0	0	0	2	1	12	16	16	22
het_log	0.9764	0.9763	0.7563	0	10000	5000	POI	Tukey	2	0	0	0	2	1	12	16	16	22
het_sqrt	0.9823	0.9823	0.7814	0	10000	5000	POI	Tukey	2	0	0	0	2	1	12	16	16	22
hom	0.9933	0.9933	0.9071	0	10000	5000	POI	Tukey	2	0	0	0	2	1	12	16	16	22
nb	0.9898	0.9897	0.7933	0	10000	5000	POI	Tukey	2	0	0	0	2	1	12	16	16	22
poi	0.9917	0.9916	0.8147	0	10000	5000	POI	Tukey	2	0	0	0	2	1	12	16	16	22
q_poi	0.9895	0.9895	0.8087	0	10000	5000	POI	Tukey	2	0	0	0	2	1	12	16	16	22
boot	0.5018	0.4973	0.0751	0	10000	5000	POI	Tukey	2	0	0	0	2	6	12	16	16	22
het	0.5279	0.5229	0.0986	0	10000	5000	POI	Tukey	2	0	0	0	2	6	12	16	16	22
het_log	0.5067	0.5004	0.0914	0	10000	5000	POI	Tukey	2	0	0	0	2	6	12	16	16	22
het_sqrt	0.5243	0.5188	0.0983	0	10000	5000	POI	Tukey	2	0	0	0	2	6	12	16	16	22
hom	0.5675	0.5641	0.1489	0	10000	5000	POI	Tukey	2	0	0	0	2	6	12	16	16	22
nb	0.5493	0.5464	0.1019	0	10000	5000	POI	Tukey	2	0	0	0	2	6	12	16	16	22
poi	0.5771	0.5737	0.1103	0	10000	5000	POI	Tukey	2	0	0	0	2	6	12	16	16	22
q_poi	0.5738	0.5705	0.1222	0	10000	5000	POI	Tukey	2	0	0	0	2	6	12	16	16	22
boot	0.3238	0.3166	0.0331	0	10000	5000	POI	Tukey	2	0	0	0	2	10	12	16	16	22
het	0.3578	0.3487	0.0445	0	10000	5000	POI	Tukey	2	0	0	0	2	10	12	16	16	22
het_log	0.3462	0.3366	0.0423	0	10000	5000	POI	Tukey	2	0	0	0	2	10	12	16	16	22
het_sqrt	0.3557	0.3462	0.044	0	10000	5000	POI	Tukey	2	0	0	0	2	10	12	16	16	22
hom	0.3807	0.374	0.0636	0	10000	5000	POI	Tukey	2	0	0	0	2	10	12	16	16	22
nb	0.3617	0.3565	0.0437	0	10000	5000	POI	Tukey	2	0	0	0	2	10	12	16	16	22
poi	0.3822	0.3761	0.048	0	10000	5000	POI	Tukey	2	0	0	0	2	10	12	16	16	22
q_poi	0.3946	0.3875	0.0554	0	10000	5000	POI	Tukey	2	0	0	0	2	10	12	16	16	22
boot	0.9597	0.9597	0.6436	0	10000	5000	POI	Tukey	2.2	0	0	0	1	1	12	12	12	12
het	0.9499	0.9499	0.6884	0	10000	5000	POI	Tukey	2.2	0	0	0	1	1	12	12	12	12
het_log	0.9435	0.9431	0.6688	0	10000	5000	POI	Tukey	2.2	0	0	0	1	1	12	12	12	12
het_sqrt	0.9507	0.9505	0.692	0	10000	5000	POI	Tukey	2.2	0	0	0	1	1	12	12	12	12
hom	0.9797	0.9797	0.8624	0	10000	5000	POI	Tukey	2.2	0	0	0	1	1	12	12	12	12
nb	0.9718	0.9718	0.7335	0	10000	5000	POI	Tukey	2.2	0	0	0	1	1	12	12	12	12
poi	0.9769	0.9769	0.7644	0	10000	5000	POI	Tukey	2.2	0	0	0	1	1	12	12	12	12
q_poi	0.9704	0.9704	0.7525	0	10000	5000	POI	Tukey	2.2	0	0	0	1	1	12	12	12	12
boot	0.4207	0.4168	0.0496	0	10000	5000	POI	Tukey	2.2	0	0	0	1	6	12	12	12	12
het	0.459	0.4523	0.0732	0	10000	5000	POI	Tukey	2.2	0	0	0	1	6	12	12	12	12
het_log	0.4354	0.4281	0.0696	0	10000	5000	POI	Tukey	2.2	0	0	0	1	6	12	12	12	12
het_sqrt	0.4565	0.4496	0.074	0	10000	5000	POI	Tukey	2.2	0	0	0	1	6	12	12	12	12
hom	0.5026	0.4995	0.1188	0	10000	5000	POI	Tukey	2.2	0	0	0	1	6	12	12	12	12
nb	0.492	0.4886	0.0781	0	10000	5000	POI	Tukey	2.2	0	0	0	1	6	12	12	12	12
poi	0.5181	0.5146	0.0894	0	10000	5000	POI	Tukey	2.2	0	0	0	1	6	12	12	12	12
q_poi	0.516	0.5122	0.1001	0	10000	5000	POI	Tukey	2.2	0	0	0	1	6	12	12	12	12
boot	0.2784	0.2721	0.0178	0	10000	5000	POI	Tukey	2.2	0	0	0	1	10	12	12	12	12
het	0.3178	0.3089	0.0289	0	10000	5000	POI	Tukey	2.2	0	0	0	1	10	12	12	12	12
het_log	0.3045	0.295	0.028	0	10000	5000	POI	Tukey	2.2	0	0	0	1	10	12	12	12	12
het_sqrt	0.3168	0.3072	0.0293	0	10000	5000	POI	Tukey	2.2	0	0	0	1	10	12	12	12	12
hom	0.3408	0.3329	0.0531	0	10000	5000	POI	Tukey	2.2	0	0	0	1	10	12	12	12	12
nb	0.3278	0.321	0.033	0	10000	5000	POI	Tukey	2.2	0	0	0	1	10	12	12	12	12
poi	0.3484	0.3412	0.0361	0	10000	5000	POI	Tukey	2.2	0	0	0	1	10	12	12	12	12
q_poi	0.3666	0.3583	0.0458	0	10000	5000	POI	Tukey	2.2	0	0	0	1	10	12	12	12	12
boot	0.9938	0.9938	0.8221	0	10000	5000	POI	Tukey	2.2	0	0	0	2	1	12	16	16	22
het	0.9932	0.9932	0.8723	0	10000	5000	POI	Tukey	2.2	0	0	0	2	1	12	16	16	22
het_log	0.9889	0.9889	0.8398	0	10000	5000	POI	Tukey	2.2	0	0	0	2	1	12	16	16	22
het_sqrt	0.9923	0.9923	0.8648	0	10000	5000	POI	Tukey	2.2	0	0	0	2	1	12	16	16	22
hom	0.9979	0.9979	0.9513	0	10000	5000	POI	Tukey	2.2	0	0	0	2	1	12	16	16	22
nb	0.9963	0.9963	0.8781	0	10000	5000	POI	Tukey	2.2	0	0	0	2	1	12	16	16	22
poi	0.9972	0.9972	0.8931	0	10000	5000	POI	Tukey	2.2	0	0	0	2	1	12	16	16	22
q_poi	0.9963	0.9963	0.8872	0	10000	5000	POI	Tukey	2.2	0	0	0	2	1	12	16	16	22
boot	0.5877	0.5844	0.1056	0	10000	5000	POI	Tukey	2.2	0	0	0	2	6	12	16	16	22
het	0.6116	0.6079	0.1376	0	10000	5000	POI	Tukey	2.2	0	0	0	2	6	12	16	16	22
het_log	0.5852	0.58	0.1301	0	10000	5000	POI	Tukey	2.2	0	0	0	2	6	12	16	16	22
het_sqrt	0.6071	0.6028	0.1396	0	10000	5000	POI	Tukey	2.2	0	0	0	2	6	12	16	16	22
hom	0.6547	0.6521	0.204	0	10000	5000	POI	Tukey	2.2	0	0	0	2	6	12	16	16	22
nb	0.6356	0.6338	0.1455	0	10000	5000	POI	Tukey	2.2	0	0	0	2	6	12	16	16	22
poi	0.6605	0.6585	0.1593	0	10000	5000	POI	Tukey	2.2	0	0	0	2	6	12	16	16	22
q_poi	0.6602	0.6577	0.1704	0	10000	5000	POI	Tukey	2.2	0	0	0	2	6	12	16	16	22
boot	0.3903	0.3854	0.0444	0	10000	5000	POI	Tukey	2.2	0	0	0	2	10	12	16	16	22
het	0.4217	0.4162	0.0578	0	10000	5000	POI	Tukey	2.2	0	0	0	2	10	12	16	16	22
het_log	0.4059	0.3997	0.0588	0	10000	5000	POI	Tukey	2.2	0	0	0	2	10	12	16	16	22
het_sqrt	0.4194	0.4138	0.0605	0	10000	5000	POI	Tukey	2.2	0	0	0	2	10	12	16	16	22
hom	0.4516	0.4476	0.0853	0	10000	5000	POI	Tukey	2.2	0	0	0	2	10	12	16	16	22
nb	0.4338	0.4297	0.059	0	10000	5000	POI	Tukey	2.2	0	0	0	2	10	12	16	16	22
poi	0.4572	0.4525	0.0647	0	10000	5000	POI	Tukey	2.2	0	0	0	2	10	12	16	16	22
q_poi	0.4672	0.463	0.0738	0	10000	5000	POI	Tukey	2.2	0	0	0	2	10	12	16	16	22
boot	0.9781	0.9781	0.7362	0	10000	5000	POI	Tukey	2.4	0	0	0	1	1	12	12	12	12
het	0.9709	0.9709	0.7794	0	10000	5000	POI	Tukey	2.4	0	0	0	1	1	12	12	12	12
het_log	0.9656	0.9652	0.7574	0	10000	5000	POI	Tukey	2.4	0	0	0	1	1	12	12	12	12
het_sqrt	0.9711	0.971	0.7824	0	10000	5000	POI	Tukey	2.4	0	0	0	1	1	12	12	12	12
hom	0.9895	0.9895	0.9178	0	10000	5000	POI	Tukey	2.4	0	0	0	1	1	12	12	12	12
nb	0.9857	0.9857	0.8254	0	10000	5000	POI	Tukey	2.4	0	0	0	1	1	12	12	12	12
poi	0.9896	0.9896	0.8484	0	10000	5000	POI	Tukey	2.4	0	0	0	1	1	12	12	12	12
q_poi	0.9844	0.9844	0.8369	0	10000	5000	POI	Tukey	2.4	0	0	0	1	1	12	12	12	12
boot	0.4846	0.4817	0.0702	0	10000	5000	POI	Tukey	2.4	0	0	0	1	6	12	12	12	12
het	0.5311	0.5257	0.1022	0	10000	5000	POI	Tukey	2.4	0	0	0	1	6	12	12	12	12
het_log	0.5038	0.4977	0.0957	0	10000	5000	POI	Tukey	2.4	0	0	0	1	6	12	12	12	12
het_sqrt	0.5258	0.52	0.1025	0	10000	5000	POI	Tukey	2.4	0	0	0	1	6	12	12	12	12
hom	0.5813	0.579	0.1641	0	10000	5000	POI	Tukey	2.4	0	0	0	1	6	12	12	12	12
nb	0.5674	0.5655	0.111	0	10000	5000	POI	Tukey	2.4	0	0	0	1	6	12	12	12	12
poi	0.5926	0.5906	0.127	0	10000	5000	POI	Tukey	2.4	0	0	0	1	6	12	12	12	12
q_poi	0.5939	0.5909	0.138	0	10000	5000	POI	Tukey	2.4	0	0	0	1	6	12	12	12	12
boot	0.3274	0.3219	0.0286	0	10000	5000	POI	Tukey	2.4	0	0	0	1	10	12	12	12	12
het	0.3716	0.3631	0.0446	0	10000	5000	POI	Tukey	2.4	0	0	0	1	10	12	12	12	12
het_log	0.3573	0.3486	0.0427	0	10000	5000	POI	Tukey	2.4	0	0	0	1	10	12	12	12	12
het_sqrt	0.3702	0.3613	0.045	0	10000	5000	POI	Tukey	2.4	0	0	0	1	10	12	12	12	12
hom	0.3992	0.3943	0.0747	0	10000	5000	POI	Tukey	2.4	0	0	0	1	10	12	12	12	12
nb	0.3872	0.3821	0.0491	0	10000	5000	POI	Tukey	2.4	0	0	0	1	10	12	12	12	12
poi	0.4082	0.4028	0.0542	0	10000	5000	POI	Tukey	2.4	0	0	0	1	10	12	12	12	12
q_poi	0.4216	0.4159	0.0668	0	10000	5000	POI	Tukey	2.4	0	0	0	1	10	12	12	12	12
boot	0.9982	0.9982	0.8845	0	10000	5000	POI	Tukey	2.4	0	0	0	2	1	12	16	16	22
het	0.9976	0.9976	0.9253	0	10000	5000	POI	Tukey	2.4	0	0	0	2	1	12	16	16	22
het_log	0.9954	0.9954	0.8999	0	10000	5000	POI	Tukey	2.4	0	0	0	2	1	12	16	16	22
het_sqrt	0.9965	0.9965	0.9192	0	10000	5000	POI	Tukey	2.4	0	0	0	2	1	12	16	16	22
hom	0.9995	0.9995	0.9759	0	10000	5000	POI	Tukey	2.4	0	0	0	2	1	12	16	16	22
nb	0.9991	0.9991	0.9322	0	10000	5000	POI	Tukey	2.4	0	0	0	2	1	12	16	16	22
poi	0.9993	0.9993	0.9436	0	10000	5000	POI	Tukey	2.4	0	0	0	2	1	12	16	16	22
q_poi	0.9988	0.9988	0.9363	0	10000	5000	POI	Tukey	2.4	0	0	0	2	1	12	16	16	22
boot	0.6638	0.6615	0.1523	0	10000	5000	POI	Tukey	2.4	0	0	0	2	6	12	16	16	22
het	0.6881	0.6854	0.1955	0	10000	5000	POI	Tukey	2.4	0	0	0	2	6	12	16	16	22
het_log	0.6636	0.6595	0.1787	0	10000	5000	POI	Tukey	2.4	0	0	0	2	6	12	16	16	22
het_sqrt	0.6843	0.6814	0.1943	0	10000	5000	POI	Tukey	2.4	0	0	0	2	6	12	16	16	22
hom	0.7276	0.7261	0.2706	0	10000	5000	POI	Tukey	2.4	0	0	0	2	6	12	16	16	22
nb	0.7153	0.7139	0.2032	0	10000	5000	POI	Tukey	2.4	0	0	0	2	6	12	16	16	22
poi	0.7379	0.7364	0.2236	0	10000	5000	POI	Tukey	2.4	0	0	0	2	6	12	16	16	22
q_poi	0.7323	0.7306	0.2281	0	10000	5000	POI	Tukey	2.4	0	0	0	2	6	12	16	16	22
boot	0.4638	0.4585	0.0596	0	10000	5000	POI	Tukey	2.4	0	0	0	2	10	12	16	16	22
het	0.4946	0.4886	0.0784	0	10000	5000	POI	Tukey	2.4	0	0	0	2	10	12	16	16	22
het_log	0.477	0.4698	0.0755	0	10000	5000	POI	Tukey	2.4	0	0	0	2	10	12	16	16	22
het_sqrt	0.4907	0.4839	0.0802	0	10000	5000	POI	Tukey	2.4	0	0	0	2	10	12	16	16	22
hom	0.523	0.5185	0.1156	0	10000	5000	POI	Tukey	2.4	0	0	0	2	10	12	16	16	22
nb	0.5113	0.5066	0.0825	0	10000	5000	POI	Tukey	2.4	0	0	0	2	10	12	16	16	22
poi	0.5335	0.5282	0.0908	0	10000	5000	POI	Tukey	2.4	0	0	0	2	10	12	16	16	22
q_poi	0.5381	0.5332	0.1	0	10000	5000	POI	Tukey	2.4	0	0	0	2	10	12	16	16	22
boot	0.9886	0.9886	0.8078	0	10000	5000	POI	Tukey	2.6	0	0	0	1	1	12	12	12	12
het	0.9833	0.9832	0.8501	0	10000	5000	POI	Tukey	2.6	0	0	0	1	1	12	12	12	12
het_log	0.9794	0.9792	0.8262	0	10000	5000	POI	Tukey	2.6	0	0	0	1	1	12	12	12	12
het_sqrt	0.9839	0.9838	0.8497	0	10000	5000	POI	Tukey	2.6	0	0	0	1	1	12	12	12	12
hom	0.9944	0.9944	0.9474	0	10000	5000	POI	Tukey	2.6	0	0	0	1	1	12	12	12	12
nb	0.9933	0.9933	0.8905	0	10000	5000	POI	Tukey	2.6	0	0	0	1	1	12	12	12	12
poi	0.9953	0.9953	0.9053	0	10000	5000	POI	Tukey	2.6	0	0	0	1	1	12	12	12	12
q_poi	0.9918	0.9918	0.8958	0	10000	5000	POI	Tukey	2.6	0	0	0	1	1	12	12	12	12
boot	0.5587	0.5563	0.0952	0	10000	5000	POI	Tukey	2.6	0	0	0	1	6	12	12	12	12
het	0.6018	0.5974	0.1365	0	10000	5000	POI	Tukey	2.6	0	0	0	1	6	12	12	12	12
het_log	0.5714	0.5664	0.1288	0	10000	5000	POI	Tukey	2.6	0	0	0	1	6	12	12	12	12
het_sqrt	0.5958	0.591	0.139	0	10000	5000	POI	Tukey	2.6	0	0	0	1	6	12	12	12	12
hom	0.6507	0.6492	0.2144	0	10000	5000	POI	Tukey	2.6	0	0	0	1	6	12	12	12	12
nb	0.6378	0.6362	0.1549	0	10000	5000	POI	Tukey	2.6	0	0	0	1	6	12	12	12	12
poi	0.663	0.6612	0.1712	0	10000	5000	POI	Tukey	2.6	0	0	0	1	6	12	12	12	12
q_poi	0.6607	0.6585	0.1841	0	10000	5000	POI	Tukey	2.6	0	0	0	1	6	12	12	12	12
boot	0.3672	0.3635	0.0396	0	10000	5000	POI	Tukey	2.6	0	0	0	1	10	12	12	12	12
het	0.4133	0.4078	0.0598	0	10000	5000	POI	Tukey	2.6	0	0	0	1	10	12	12	12	12
het_log	0.3995	0.394	0.0577	0	10000	5000	POI	Tukey	2.6	0	0	0	1	10	12	12	12	12
het_sqrt	0.4118	0.4059	0.0619	0	10000	5000	POI	Tukey	2.6	0	0	0	1	10	12	12	12	12
hom	0.4508	0.4461	0.0953	0	10000	5000	POI	Tukey	2.6	0	0	0	1	10	12	12	12	12
nb	0.4444	0.4409	0.0648	0	10000	5000	POI	Tukey	2.6	0	0	0	1	10	12	12	12	12
poi	0.4681	0.4644	0.0716	0	10000	5000	POI	Tukey	2.6	0	0	0	1	10	12	12	12	12
q_poi	0.4722	0.4674	0.0855	0	10000	5000	POI	Tukey	2.6	0	0	0	1	10	12	12	12	12
boot	0.9995	0.9995	0.9287	0	10000	5000	POI	Tukey	2.6	0	0	0	2	1	12	16	16	22
het	0.9991	0.9991	0.9572	0	10000	5000	POI	Tukey	2.6	0	0	0	2	1	12	16	16	22
het_log	0.998	0.998	0.9404	0	10000	5000	POI	Tukey	2.6	0	0	0	2	1	12	16	16	22
het_sqrt	0.9987	0.9987	0.954	0	10000	5000	POI	Tukey	2.6	0	0	0	2	1	12	16	16	22
hom	0.9999	0.9999	0.9901	0	10000	5000	POI	Tukey	2.6	0	0	0	2	1	12	16	16	22
nb	0.9999	0.9999	0.9646	0	10000	5000	POI	Tukey	2.6	0	0	0	2	1	12	16	16	22
poi	0.9999	0.9999	0.9713	0	10000	5000	POI	Tukey	2.6	0	0	0	2	1	12	16	16	22
q_poi	0.9998	0.9998	0.9673	0	10000	5000	POI	Tukey	2.6	0	0	0	2	1	12	16	16	22
boot	0.7369	0.7354	0.2087	0	10000	5000	POI	Tukey	2.6	0	0	0	2	6	12	16	16	22
het	0.7568	0.755	0.2571	0	10000	5000	POI	Tukey	2.6	0	0	0	2	6	12	16	16	22
het_log	0.7296	0.7269	0.2368	0	10000	5000	POI	Tukey	2.6	0	0	0	2	6	12	16	16	22
het_sqrt	0.7495	0.7477	0.2525	0	10000	5000	POI	Tukey	2.6	0	0	0	2	6	12	16	16	22
hom	0.8005	0.7991	0.3493	0	10000	5000	POI	Tukey	2.6	0	0	0	2	6	12	16	16	22
nb	0.7862	0.7851	0.2705	0	10000	5000	POI	Tukey	2.6	0	0	0	2	6	12	16	16	22
poi	0.8043	0.8034	0.2928	0	10000	5000	POI	Tukey	2.6	0	0	0	2	6	12	16	16	22
q_poi	0.8012	0.8001	0.3003	0	10000	5000	POI	Tukey	2.6	0	0	0	2	6	12	16	16	22
boot	0.5231	0.5205	0.0901	0	10000	5000	POI	Tukey	2.6	0	0	0	2	10	12	16	16	22
het	0.5554	0.552	0.1141	0	10000	5000	POI	Tukey	2.6	0	0	0	2	10	12	16	16	22
het_log	0.538	0.5322	0.1079	0	10000	5000	POI	Tukey	2.6	0	0	0	2	10	12	16	16	22
het_sqrt	0.5517	0.5472	0.1149	0	10000	5000	POI	Tukey	2.6	0	0	0	2	10	12	16	16	22
hom	0.5835	0.581	0.158	0	10000	5000	POI	Tukey	2.6	0	0	0	2	10	12	16	16	22
nb	0.573	0.5707	0.1179	0	10000	5000	POI	Tukey	2.6	0	0	0	2	10	12	16	16	22
poi	0.597	0.5946	0.1268	0	10000	5000	POI	Tukey	2.6	0	0	0	2	10	12	16	16	22
q_poi	0.5975	0.5949	0.1402	0	10000	5000	POI	Tukey	2.6	0	0	0	2	10	12	16	16	22
boot	0.9935	0.9935	0.8647	0	10000	5000	POI	Tukey	2.8	0	0	0	1	1	12	12	12	12
het	0.9905	0.9905	0.9005	0	10000	5000	POI	Tukey	2.8	0	0	0	1	1	12	12	12	12
het_log	0.9881	0.9881	0.8832	0	10000	5000	POI	Tukey	2.8	0	0	0	1	1	12	12	12	12
het_sqrt	0.9901	0.9901	0.9007	0	10000	5000	POI	Tukey	2.8	0	0	0	1	1	12	12	12	12
hom	0.9978	0.9978	0.9704	0	10000	5000	POI	Tukey	2.8	0	0	0	1	1	12	12	12	12
nb	0.9968	0.9968	0.9312	0	10000	5000	POI	Tukey	2.8	0	0	0	1	1	12	12	12	12
poi	0.998	0.998	0.9431	0	10000	5000	POI	Tukey	2.8	0	0	0	1	1	12	12	12	12
q_poi	0.9965	0.9965	0.9364	0	10000	5000	POI	Tukey	2.8	0	0	0	1	1	12	12	12	12
boot	0.6249	0.6229	0.1338	0	10000	5000	POI	Tukey	2.8	0	0	0	1	6	12	12	12	12
het	0.666	0.6621	0.1807	0	10000	5000	POI	Tukey	2.8	0	0	0	1	6	12	12	12	12
het_log	0.6332	0.6289	0.1684	0	10000	5000	POI	Tukey	2.8	0	0	0	1	6	12	12	12	12
het_sqrt	0.6581	0.6544	0.1814	0	10000	5000	POI	Tukey	2.8	0	0	0	1	6	12	12	12	12
hom	0.7131	0.7118	0.2774	0	10000	5000	POI	Tukey	2.8	0	0	0	1	6	12	12	12	12
nb	0.7038	0.7027	0.2078	0	10000	5000	POI	Tukey	2.8	0	0	0	1	6	12	12	12	12
poi	0.7299	0.7286	0.2253	0	10000	5000	POI	Tukey	2.8	0	0	0	1	6	12	12	12	12
q_poi	0.72	0.7188	0.2391	0	10000	5000	POI	Tukey	2.8	0	0	0	1	6	12	12	12	12
boot	0.4317	0.4283	0.0539	0	10000	5000	POI	Tukey	2.8	0	0	0	1	10	12	12	12	12
het	0.4764	0.4718	0.0813	0	10000	5000	POI	Tukey	2.8	0	0	0	1	10	12	12	12	12
het_log	0.454	0.4497	0.0785	0	10000	5000	POI	Tukey	2.8	0	0	0	1	10	12	12	12	12
het_sqrt	0.4701	0.4658	0.0827	0	10000	5000	POI	Tukey	2.8	0	0	0	1	10	12	12	12	12
hom	0.516	0.5129	0.1271	0	10000	5000	POI	Tukey	2.8	0	0	0	1	10	12	12	12	12
nb	0.5084	0.5061	0.0906	0	10000	5000	POI	Tukey	2.8	0	0	0	1	10	12	12	12	12
poi	0.5353	0.5325	0.1002	0	10000	5000	POI	Tukey	2.8	0	0	0	1	10	12	12	12	12
q_poi	0.539	0.5353	0.1153	0	10000	5000	POI	Tukey	2.8	0	0	0	1	10	12	12	12	12
boot	0.9999	0.9999	0.958	0	10000	5000	POI	Tukey	2.8	0	0	0	2	1	12	16	16	22
het	0.9998	0.9998	0.9781	0	10000	5000	POI	Tukey	2.8	0	0	0	2	1	12	16	16	22
het_log	0.9992	0.9992	0.964	0	10000	5000	POI	Tukey	2.8	0	0	0	2	1	12	16	16	22
het_sqrt	0.9997	0.9997	0.9736	0	10000	5000	POI	Tukey	2.8	0	0	0	2	1	12	16	16	22
hom	1	1	0.9954	0	10000	5000	POI	Tukey	2.8	0	0	0	2	1	12	16	16	22
nb	1	1	0.9827	0	10000	5000	POI	Tukey	2.8	0	0	0	2	1	12	16	16	22
poi	1	1	0.9874	0	10000	5000	POI	Tukey	2.8	0	0	0	2	1	12	16	16	22
q_poi	1	1	0.9833	0	10000	5000	POI	Tukey	2.8	0	0	0	2	1	12	16	16	22
boot	0.8033	0.8024	0.272	0	10000	5000	POI	Tukey	2.8	0	0	0	2	6	12	16	16	22
het	0.8195	0.8182	0.3263	0	10000	5000	POI	Tukey	2.8	0	0	0	2	6	12	16	16	22
het_log	0.7901	0.7878	0.2984	0	10000	5000	POI	Tukey	2.8	0	0	0	2	6	12	16	16	22
het_sqrt	0.811	0.8093	0.3219	0	10000	5000	POI	Tukey	2.8	0	0	0	2	6	12	16	16	22
hom	0.855	0.8544	0.4273	0	10000	5000	POI	Tukey	2.8	0	0	0	2	6	12	16	16	22
nb	0.848	0.8474	0.3453	0	10000	5000	POI	Tukey	2.8	0	0	0	2	6	12	16	16	22
poi	0.8641	0.8635	0.3682	0	10000	5000	POI	Tukey	2.8	0	0	0	2	6	12	16	16	22
q_poi	0.857	0.8564	0.3754	0	10000	5000	POI	Tukey	2.8	0	0	0	2	6	12	16	16	22
boot	0.5941	0.5915	0.1152	0	10000	5000	POI	Tukey	2.8	0	0	0	2	10	12	16	16	22
het	0.6258	0.6227	0.1435	0	10000	5000	POI	Tukey	2.8	0	0	0	2	10	12	16	16	22
het_log	0.6051	0.6017	0.1357	0	10000	5000	POI	Tukey	2.8	0	0	0	2	10	12	16	16	22
het_sqrt	0.6203	0.6173	0.1436	0	10000	5000	POI	Tukey	2.8	0	0	0	2	10	12	16	16	22
hom	0.6591	0.6571	0.198	0	10000	5000	POI	Tukey	2.8	0	0	0	2	10	12	16	16	22
nb	0.6443	0.642	0.1487	0	10000	5000	POI	Tukey	2.8	0	0	0	2	10	12	16	16	22
poi	0.6677	0.6654	0.161	0	10000	5000	POI	Tukey	2.8	0	0	0	2	10	12	16	16	22
q_poi	0.6685	0.6665	0.175	0	10000	5000	POI	Tukey	2.8	0	0	0	2	10	12	16	16	22
boot	0.9967	0.9967	0.9108	0	10000	5000	POI	Tukey	3	0	0	0	1	1	12	12	12	12
het	0.9945	0.9945	0.9347	0	10000	5000	POI	Tukey	3	0	0	0	1	1	12	12	12	12
het_log	0.993	0.993	0.9224	0	10000	5000	POI	Tukey	3	0	0	0	1	1	12	12	12	12
het_sqrt	0.9942	0.9942	0.9346	0	10000	5000	POI	Tukey	3	0	0	0	1	1	12	12	12	12
hom	0.9989	0.9989	0.9837	0	10000	5000	POI	Tukey	3	0	0	0	1	1	12	12	12	12
nb	0.9984	0.9984	0.9617	0	10000	5000	POI	Tukey	3	0	0	0	1	1	12	12	12	12
poi	0.9991	0.9991	0.9697	0	10000	5000	POI	Tukey	3	0	0	0	1	1	12	12	12	12
q_poi	0.9979	0.9979	0.9625	0	10000	5000	POI	Tukey	3	0	0	0	1	1	12	12	12	12
boot	0.6878	0.6866	0.1745	0	10000	5000	POI	Tukey	3	0	0	0	1	6	12	12	12	12
het	0.7277	0.7249	0.2326	0	10000	5000	POI	Tukey	3	0	0	0	1	6	12	12	12	12
het_log	0.6957	0.6924	0.2168	0	10000	5000	POI	Tukey	3	0	0	0	1	6	12	12	12	12
het_sqrt	0.72	0.7171	0.2355	0	10000	5000	POI	Tukey	3	0	0	0	1	6	12	12	12	12
hom	0.771	0.7703	0.3434	0	10000	5000	POI	Tukey	3	0	0	0	1	6	12	12	12	12
nb	0.7648	0.764	0.2639	0	10000	5000	POI	Tukey	3	0	0	0	1	6	12	12	12	12
poi	0.7853	0.7844	0.287	0	10000	5000	POI	Tukey	3	0	0	0	1	6	12	12	12	12
q_poi	0.7785	0.7776	0.3022	0	10000	5000	POI	Tukey	3	0	0	0	1	6	12	12	12	12
boot	0.4798	0.4773	0.0727	0	10000	5000	POI	Tukey	3	0	0	0	1	10	12	12	12	12
het	0.5294	0.5248	0.1055	0	10000	5000	POI	Tukey	3	0	0	0	1	10	12	12	12	12
het_log	0.5105	0.5053	0.0999	0	10000	5000	POI	Tukey	3	0	0	0	1	10	12	12	12	12
het_sqrt	0.5237	0.5189	0.106	0	10000	5000	POI	Tukey	3	0	0	0	1	10	12	12	12	12
hom	0.5739	0.5715	0.1588	0	10000	5000	POI	Tukey	3	0	0	0	1	10	12	12	12	12
nb	0.5669	0.5643	0.1183	0	10000	5000	POI	Tukey	3	0	0	0	1	10	12	12	12	12
poi	0.59	0.5872	0.1288	0	10000	5000	POI	Tukey	3	0	0	0	1	10	12	12	12	12
q_poi	0.5939	0.5905	0.1429	0	10000	5000	POI	Tukey	3	0	0	0	1	10	12	12	12	12
boot	1	1	0.9757	0	10000	5000	POI	Tukey	3	0	0	0	2	1	12	16	16	22
het	1	1	0.99	0	10000	5000	POI	Tukey	3	0	0	0	2	1	12	16	16	22
het_log	0.9998	0.9998	0.9809	0	10000	5000	POI	Tukey	3	0	0	0	2	1	12	16	16	22
het_sqrt	0.9999	0.9999	0.9871	0	10000	5000	POI	Tukey	3	0	0	0	2	1	12	16	16	22
hom	1	1	0.9981	0	10000	5000	POI	Tukey	3	0	0	0	2	1	12	16	16	22
nb	1	1	0.9924	0	10000	5000	POI	Tukey	3	0	0	0	2	1	12	16	16	22
poi	1	1	0.9944	0	10000	5000	POI	Tukey	3	0	0	0	2	1	12	16	16	22
q_poi	1	1	0.9914	0	10000	5000	POI	Tukey	3	0	0	0	2	1	12	16	16	22
boot	0.8577	0.8572	0.3417	0	10000	5000	POI	Tukey	3	0	0	0	2	6	12	16	16	22
het	0.8698	0.8689	0.3987	0	10000	5000	POI	Tukey	3	0	0	0	2	6	12	16	16	22
het_log	0.8414	0.8399	0.3663	0	10000	5000	POI	Tukey	3	0	0	0	2	6	12	16	16	22
het_sqrt	0.8615	0.8605	0.394	0	10000	5000	POI	Tukey	3	0	0	0	2	6	12	16	16	22
hom	0.8984	0.8981	0.512	0	10000	5000	POI	Tukey	3	0	0	0	2	6	12	16	16	22
nb	0.8927	0.8926	0.4221	0	10000	5000	POI	Tukey	3	0	0	0	2	6	12	16	16	22
poi	0.9057	0.9056	0.4482	0	10000	5000	POI	Tukey	3	0	0	0	2	6	12	16	16	22
q_poi	0.8992	0.8989	0.4565	0	10000	5000	POI	Tukey	3	0	0	0	2	6	12	16	16	22
boot	0.6568	0.6557	0.1531	0	10000	5000	POI	Tukey	3	0	0	0	2	10	12	16	16	22
het	0.6854	0.6836	0.1857	0	10000	5000	POI	Tukey	3	0	0	0	2	10	12	16	16	22
het_log	0.6603	0.6571	0.177	0	10000	5000	POI	Tukey	3	0	0	0	2	10	12	16	16	22
het_sqrt	0.678	0.6758	0.1841	0	10000	5000	POI	Tukey	3	0	0	0	2	10	12	16	16	22
hom	0.7158	0.7152	0.2502	0	10000	5000	POI	Tukey	3	0	0	0	2	10	12	16	16	22
nb	0.7071	0.7063	0.1982	0	10000	5000	POI	Tukey	3	0	0	0	2	10	12	16	16	22
poi	0.7278	0.7267	0.2149	0	10000	5000	POI	Tukey	3	0	0	0	2	10	12	16	16	22
q_poi	0.7262	0.7252	0.224	0	10000	5000	POI	Tukey	3	0	0	0	2	10	12	16	16	22
boot	0.074			0	10000	5000	POI	GrandMean	0.2	0	0	0	1	1	12	12	12	12
het	0.083			0	10000	5000	POI	GrandMean	0.2	0	0	0	1	1	12	12	12	12
het_log	0.076			0	10000	5000	POI	GrandMean	0.2	0	0	0	1	1	12	12	12	12
het_sqrt	0.0758			0	10000	5000	POI	GrandMean	0.2	0	0	0	1	1	12	12	12	12
hom	0.0688			0	10000	5000	POI	GrandMean	0.2	0	0	0	1	1	12	12	12	12
nb	0.0579			0	10000	5000	POI	GrandMean	0.2	0	0	0	1	1	12	12	12	12
poi	0.0645			0	10000	5000	POI	GrandMean	0.2	0	0	0	1	1	12	12	12	12
q_poi	0.0758			0	10000	5000	POI	GrandMean	0.2	0	0	0	1	1	12	12	12	12
boot	0.0435			0	10000	5000	POI	GrandMean	0.2	0	0	0	1	6	12	12	12	12
het	0.0601			0	10000	5000	POI	GrandMean	0.2	0	0	0	1	6	12	12	12	12
het_log	0.058			0	10000	5000	POI	GrandMean	0.2	0	0	0	1	6	12	12	12	12
het_sqrt	0.0574			0	10000	5000	POI	GrandMean	0.2	0	0	0	1	6	12	12	12	12
hom	0.0548			0	10000	5000	POI	GrandMean	0.2	0	0	0	1	6	12	12	12	12
nb	0.0491			0	10000	5000	POI	GrandMean	0.2	0	0	0	1	6	12	12	12	12
poi	0.0539			0	10000	5000	POI	GrandMean	0.2	0	0	0	1	6	12	12	12	12
q_poi	0.0658			0	10000	5000	POI	GrandMean	0.2	0	0	0	1	6	12	12	12	12
boot	0.0425			0	10000	5000	POI	GrandMean	0.2	0	0	0	1	10	12	12	12	12
het	0.0563			0	10000	5000	POI	GrandMean	0.2	0	0	0	1	10	12	12	12	12
het_log	0.0558			0	10000	5000	POI	GrandMean	0.2	0	0	0	1	10	12	12	12	12
het_sqrt	0.0544			0	10000	5000	POI	GrandMean	0.2	0	0	0	1	10	12	12	12	12
hom	0.0528			0	10000	5000	POI	GrandMean	0.2	0	0	0	1	10	12	12	12	12
nb	0.0462			0	10000	5000	POI	GrandMean	0.2	0	0	0	1	10	12	12	12	12
poi	0.0507			0	10000	5000	POI	GrandMean	0.2	0	0	0	1	10	12	12	12	12
q_poi	0.0646			0	10000	5000	POI	GrandMean	0.2	0	0	0	1	10	12	12	12	12
boot	0.0796			0	10000	5000	POI	GrandMean	0.2	0	0	0	2	1	12	16	16	22
het	0.0872			0	10000	5000	POI	GrandMean	0.2	0	0	0	2	1	12	16	16	22
het_log	0.0829			0	10000	5000	POI	GrandMean	0.2	0	0	0	2	1	12	16	16	22
het_sqrt	0.082			0	10000	5000	POI	GrandMean	0.2	0	0	0	2	1	12	16	16	22
hom	0.0759			0	10000	5000	POI	GrandMean	0.2	0	0	0	2	1	12	16	16	22
nb	0.0657			0	10000	5000	POI	GrandMean	0.2	0	0	0	2	1	12	16	16	22
poi	0.0734			0	10000	5000	POI	GrandMean	0.2	0	0	0	2	1	12	16	16	22
q_poi	0.0823			0	10000	5000	POI	GrandMean	0.2	0	0	0	2	1	12	16	16	22
boot	0.0461			0	10000	5000	POI	GrandMean	0.2	0	0	0	2	6	12	16	16	22
het	0.0601			0	10000	5000	POI	GrandMean	0.2	0	0	0	2	6	12	16	16	22
het_log	0.0636			0	10000	5000	POI	GrandMean	0.2	0	0	0	2	6	12	16	16	22
het_sqrt	0.058			0	10000	5000	POI	GrandMean	0.2	0	0	0	2	6	12	16	16	22
hom	0.0554			0	10000	5000	POI	GrandMean	0.2	0	0	0	2	6	12	16	16	22
nb	0.0506			0	10000	5000	POI	GrandMean	0.2	0	0	0	2	6	12	16	16	22
poi	0.0542			0	10000	5000	POI	GrandMean	0.2	0	0	0	2	6	12	16	16	22
q_poi	0.0652			0	10000	5000	POI	GrandMean	0.2	0	0	0	2	6	12	16	16	22
boot	0.0467			0	10000	5000	POI	GrandMean	0.2	0	0	0	2	10	12	16	16	22
het	0.0596			0	10000	5000	POI	GrandMean	0.2	0	0	0	2	10	12	16	16	22
het_log	0.0613			0	10000	5000	POI	GrandMean	0.2	0	0	0	2	10	12	16	16	22
het_sqrt	0.0573			0	10000	5000	POI	GrandMean	0.2	0	0	0	2	10	12	16	16	22
hom	0.0545			0	10000	5000	POI	GrandMean	0.2	0	0	0	2	10	12	16	16	22
nb	0.0481			0	10000	5000	POI	GrandMean	0.2	0	0	0	2	10	12	16	16	22
poi	0.0535			0	10000	5000	POI	GrandMean	0.2	0	0	0	2	10	12	16	16	22
q_poi	0.0642			0	10000	5000	POI	GrandMean	0.2	0	0	0	2	10	12	16	16	22
boot	0.1346			0	10000	5000	POI	GrandMean	0.4	0	0	0	1	1	12	12	12	12
het	0.1287			0	10000	5000	POI	GrandMean	0.4	0	0	0	1	1	12	12	12	12
het_log	0.1244			0	10000	5000	POI	GrandMean	0.4	0	0	0	1	1	12	12	12	12
het_sqrt	0.1228			0	10000	5000	POI	GrandMean	0.4	0	0	0	1	1	12	12	12	12
hom	0.13			0	10000	5000	POI	GrandMean	0.4	0	0	0	1	1	12	12	12	12
nb	0.1229			0	10000	5000	POI	GrandMean	0.4	0	0	0	1	1	12	12	12	12
poi	0.1335			0	10000	5000	POI	GrandMean	0.4	0	0	0	1	1	12	12	12	12
q_poi	0.1488			0	10000	5000	POI	GrandMean	0.4	0	0	0	1	1	12	12	12	12
boot	0.0503			0	10000	5000	POI	GrandMean	0.4	0	0	0	1	6	12	12	12	12
het	0.0681			0	10000	5000	POI	GrandMean	0.4	0	0	0	1	6	12	12	12	12
het_log	0.0663			0	10000	5000	POI	GrandMean	0.4	0	0	0	1	6	12	12	12	12
het_sqrt	0.0649			0	10000	5000	POI	GrandMean	0.4	0	0	0	1	6	12	12	12	12
hom	0.0625			0	10000	5000	POI	GrandMean	0.4	0	0	0	1	6	12	12	12	12
nb	0.0588			0	10000	5000	POI	GrandMean	0.4	0	0	0	1	6	12	12	12	12
poi	0.0636			0	10000	5000	POI	GrandMean	0.4	0	0	0	1	6	12	12	12	12
q_poi	0.0774			0	10000	5000	POI	GrandMean	0.4	0	0	0	1	6	12	12	12	12
boot	0.0473			0	10000	5000	POI	GrandMean	0.4	0	0	0	1	10	12	12	12	12
het	0.0638			0	10000	5000	POI	GrandMean	0.4	0	0	0	1	10	12	12	12	12
het_log	0.0646			0	10000	5000	POI	GrandMean	0.4	0	0	0	1	10	12	12	12	12
het_sqrt	0.0625			0	10000	5000	POI	GrandMean	0.4	0	0	0	1	10	12	12	12	12
hom	0.0596			0	10000	5000	POI	GrandMean	0.4	0	0	0	1	10	12	12	12	12
nb	0.053			0	10000	5000	POI	GrandMean	0.4	0	0	0	1	10	12	12	12	12
poi	0.0595			0	10000	5000	POI	GrandMean	0.4	0	0	0	1	10	12	12	12	12
q_poi	0.0731			0	10000	5000	POI	GrandMean	0.4	0	0	0	1	10	12	12	12	12
boot	0.1671			0	10000	5000	POI	GrandMean	0.4	0	0	0	2	1	12	16	16	22
het	0.1556			0	10000	5000	POI	GrandMean	0.4	0	0	0	2	1	12	16	16	22
het_log	0.1587			0	10000	5000	POI	GrandMean	0.4	0	0	0	2	1	12	16	16	22
het_sqrt	0.1564			0	10000	5000	POI	GrandMean	0.4	0	0	0	2	1	12	16	16	22
hom	0.1695			0	10000	5000	POI	GrandMean	0.4	0	0	0	2	1	12	16	16	22
nb	0.1594			0	10000	5000	POI	GrandMean	0.4	0	0	0	2	1	12	16	16	22
poi	0.1721			0	10000	5000	POI	GrandMean	0.4	0	0	0	2	1	12	16	16	22
q_poi	0.184			0	10000	5000	POI	GrandMean	0.4	0	0	0	2	1	12	16	16	22
boot	0.06			0	10000	5000	POI	GrandMean	0.4	0	0	0	2	6	12	16	16	22
het	0.0739			0	10000	5000	POI	GrandMean	0.4	0	0	0	2	6	12	16	16	22
het_log	0.0782			0	10000	5000	POI	GrandMean	0.4	0	0	0	2	6	12	16	16	22
het_sqrt	0.0742			0	10000	5000	POI	GrandMean	0.4	0	0	0	2	6	12	16	16	22
hom	0.0691			0	10000	5000	POI	GrandMean	0.4	0	0	0	2	6	12	16	16	22
nb	0.0634			0	10000	5000	POI	GrandMean	0.4	0	0	0	2	6	12	16	16	22
poi	0.0691			0	10000	5000	POI	GrandMean	0.4	0	0	0	2	6	12	16	16	22
q_poi	0.0786			0	10000	5000	POI	GrandMean	0.4	0	0	0	2	6	12	16	16	22
boot	0.0494			0	10000	5000	POI	GrandMean	0.4	0	0	0	2	10	12	16	16	22
het	0.0651			0	10000	5000	POI	GrandMean	0.4	0	0	0	2	10	12	16	16	22
het_log	0.0628			0	10000	5000	POI	GrandMean	0.4	0	0	0	2	10	12	16	16	22
het_sqrt	0.0601			0	10000	5000	POI	GrandMean	0.4	0	0	0	2	10	12	16	16	22
hom	0.0576			0	10000	5000	POI	GrandMean	0.4	0	0	0	2	10	12	16	16	22
nb	0.0534			0	10000	5000	POI	GrandMean	0.4	0	0	0	2	10	12	16	16	22
poi	0.0594			0	10000	5000	POI	GrandMean	0.4	0	0	0	2	10	12	16	16	22
q_poi	0.0671			0	10000	5000	POI	GrandMean	0.4	0	0	0	2	10	12	16	16	22
boot	0.2433			0	10000	5000	POI	GrandMean	0.6	0	0	0	1	1	12	12	12	12
het	0.2024			0	10000	5000	POI	GrandMean	0.6	0	0	0	1	1	12	12	12	12
het_log	0.2086			0	10000	5000	POI	GrandMean	0.6	0	0	0	1	1	12	12	12	12
het_sqrt	0.2055			0	10000	5000	POI	GrandMean	0.6	0	0	0	1	1	12	12	12	12
hom	0.2389			0	10000	5000	POI	GrandMean	0.6	0	0	0	1	1	12	12	12	12
nb	0.2368			0	10000	5000	POI	GrandMean	0.6	0	0	0	1	1	12	12	12	12
poi	0.2546			0	10000	5000	POI	GrandMean	0.6	0	0	0	1	1	12	12	12	12
q_poi	0.27			0	10000	5000	POI	GrandMean	0.6	0	0	0	1	1	12	12	12	12
boot	0.0631			0	10000	5000	POI	GrandMean	0.6	0	0	0	1	6	12	12	12	12
het	0.083			0	10000	5000	POI	GrandMean	0.6	0	0	0	1	6	12	12	12	12
het_log	0.0832			0	10000	5000	POI	GrandMean	0.6	0	0	0	1	6	12	12	12	12
het_sqrt	0.0806			0	10000	5000	POI	GrandMean	0.6	0	0	0	1	6	12	12	12	12
hom	0.079			0	10000	5000	POI	GrandMean	0.6	0	0	0	1	6	12	12	12	12
nb	0.0735			0	10000	5000	POI	GrandMean	0.6	0	0	0	1	6	12	12	12	12
poi	0.0812			0	10000	5000	POI	GrandMean	0.6	0	0	0	1	6	12	12	12	12
q_poi	0.0967			0	10000	5000	POI	GrandMean	0.6	0	0	0	1	6	12	12	12	12
boot	0.0546			0	10000	5000	POI	GrandMean	0.6	0	0	0	1	10	12	12	12	12
het	0.0717			0	10000	5000	POI	GrandMean	0.6	0	0	0	1	10	12	12	12	12
het_log	0.0727			0	10000	5000	POI	GrandMean	0.6	0	0	0	1	10	12	12	12	12
het_sqrt	0.0704			0	10000	5000	POI	GrandMean	0.6	0	0	0	1	10	12	12	12	12
hom	0.0704			0	10000	5000	POI	GrandMean	0.6	0	0	0	1	10	12	12	12	12
nb	0.0613			0	10000	5000	POI	GrandMean	0.6	0	0	0	1	10	12	12	12	12
poi	0.0696			0	10000	5000	POI	GrandMean	0.6	0	0	0	1	10	12	12	12	12
q_poi	0.0854			0	10000	5000	POI	GrandMean	0.6	0	0	0	1	10	12	12	12	12
boot	0.3183			0	10000	5000	POI	GrandMean	0.6	0	0	0	2	1	12	16	16	22
het	0.269			0	10000	5000	POI	GrandMean	0.6	0	0	0	2	1	12	16	16	22
het_log	0.278			0	10000	5000	POI	GrandMean	0.6	0	0	0	2	1	12	16	16	22
het_sqrt	0.2755			0	10000	5000	POI	GrandMean	0.6	0	0	0	2	1	12	16	16	22
hom	0.3261			0	10000	5000	POI	GrandMean	0.6	0	0	0	2	1	12	16	16	22
nb	0.3159			0	10000	5000	POI	GrandMean	0.6	0	0	0	2	1	12	16	16	22
poi	0.3373			0	10000	5000	POI	GrandMean	0.6	0	0	0	2	1	12	16	16	22
q_poi	0.3428			0	10000	5000	POI	GrandMean	0.6	0	0	0	2	1	12	16	16	22
boot	0.0823			0	10000	5000	POI	GrandMean	0.6	0	0	0	2	6	12	16	16	22
het	0.0952			0	10000	5000	POI	GrandMean	0.6	0	0	0	2	6	12	16	16	22
het_log	0.1008			0	10000	5000	POI	GrandMean	0.6	0	0	0	2	6	12	16	16	22
het_sqrt	0.0965			0	10000	5000	POI	GrandMean	0.6	0	0	0	2	6	12	16	16	22
hom	0.0941			0	10000	5000	POI	GrandMean	0.6	0	0	0	2	6	12	16	16	22
nb	0.0857			0	10000	5000	POI	GrandMean	0.6	0	0	0	2	6	12	16	16	22
poi	0.0944			0	10000	5000	POI	GrandMean	0.6	0	0	0	2	6	12	16	16	22
q_poi	0.1048			0	10000	5000	POI	GrandMean	0.6	0	0	0	2	6	12	16	16	22
boot	0.0641			0	10000	5000	POI	GrandMean	0.6	0	0	0	2	10	12	16	16	22
het	0.0753			0	10000	5000	POI	GrandMean	0.6	0	0	0	2	10	12	16	16	22
het_log	0.0775			0	10000	5000	POI	GrandMean	0.6	0	0	0	2	10	12	16	16	22
het_sqrt	0.0766			0	10000	5000	POI	GrandMean	0.6	0	0	0	2	10	12	16	16	22
hom	0.0735			0	10000	5000	POI	GrandMean	0.6	0	0	0	2	10	12	16	16	22
nb	0.0655			0	10000	5000	POI	GrandMean	0.6	0	0	0	2	10	12	16	16	22
poi	0.0728			0	10000	5000	POI	GrandMean	0.6	0	0	0	2	10	12	16	16	22
q_poi	0.0838			0	10000	5000	POI	GrandMean	0.6	0	0	0	2	10	12	16	16	22
boot	0.3872			0	10000	5000	POI	GrandMean	0.8	0	0	0	1	1	12	12	12	12
het	0.3074			0	10000	5000	POI	GrandMean	0.8	0	0	0	1	1	12	12	12	12
het_log	0.3241			0	10000	5000	POI	GrandMean	0.8	0	0	0	1	1	12	12	12	12
het_sqrt	0.3197			0	10000	5000	POI	GrandMean	0.8	0	0	0	1	1	12	12	12	12
hom	0.3887			0	10000	5000	POI	GrandMean	0.8	0	0	0	1	1	12	12	12	12
nb	0.39			0	10000	5000	POI	GrandMean	0.8	0	0	0	1	1	12	12	12	12
poi	0.4113			0	10000	5000	POI	GrandMean	0.8	0	0	0	1	1	12	12	12	12
q_poi	0.4255			0	10000	5000	POI	GrandMean	0.8	0	0	0	1	1	12	12	12	12
boot	0.085			0	10000	5000	POI	GrandMean	0.8	0	0	0	1	6	12	12	12	12
het	0.1021			0	10000	5000	POI	GrandMean	0.8	0	0	0	1	6	12	12	12	12
het_log	0.1064			0	10000	5000	POI	GrandMean	0.8	0	0	0	1	6	12	12	12	12
het_sqrt	0.1008			0	10000	5000	POI	GrandMean	0.8	0	0	0	1	6	12	12	12	12
hom	0.1043			0	10000	5000	POI	GrandMean	0.8	0	0	0	1	6	12	12	12	12
nb	0.1008			0	10000	5000	POI	GrandMean	0.8	0	0	0	1	6	12	12	12	12
poi	0.1104			0	10000	5000	POI	GrandMean	0.8	0	0	0	1	6	12	12	12	12
q_poi	0.1263			0	10000	5000	POI	GrandMean	0.8	0	0	0	1	6	12	12	12	12
boot	0.0653			0	10000	5000	POI	GrandMean	0.8	0	0	0	1	10	12	12	12	12
het	0.0821			0	10000	5000	POI	GrandMean	0.8	0	0	0	1	10	12	12	12	12
het_log	0.0859			0	10000	5000	POI	GrandMean	0.8	0	0	0	1	10	12	12	12	12
het_sqrt	0.0827			0	10000	5000	POI	GrandMean	0.8	0	0	0	1	10	12	12	12	12
hom	0.0834			0	10000	5000	POI	GrandMean	0.8	0	0	0	1	10	12	12	12	12
nb	0.0773			0	10000	5000	POI	GrandMean	0.8	0	0	0	1	10	12	12	12	12
poi	0.0863			0	10000	5000	POI	GrandMean	0.8	0	0	0	1	10	12	12	12	12
q_poi	0.1014			0	10000	5000	POI	GrandMean	0.8	0	0	0	1	10	12	12	12	12
boot	0.5082			0	10000	5000	POI	GrandMean	0.8	0	0	0	2	1	12	16	16	22
het	0.4158			0	10000	5000	POI	GrandMean	0.8	0	0	0	2	1	12	16	16	22
het_log	0.4266			0	10000	5000	POI	GrandMean	0.8	0	0	0	2	1	12	16	16	22
het_sqrt	0.4259			0	10000	5000	POI	GrandMean	0.8	0	0	0	2	1	12	16	16	22
hom	0.5191			0	10000	5000	POI	GrandMean	0.8	0	0	0	2	1	12	16	16	22
nb	0.5147			0	10000	5000	POI	GrandMean	0.8	0	0	0	2	1	12	16	16	22
poi	0.5367			0	10000	5000	POI	GrandMean	0.8	0	0	0	2	1	12	16	16	22
q_poi	0.5416			0	10000	5000	POI	GrandMean	0.8	0	0	0	2	1	12	16	16	22
boot	0.1102			0	10000	5000	POI	GrandMean	0.8	0	0	0	2	6	12	16	16	22
het	0.1252			0	10000	5000	POI	GrandMean	0.8	0	0	0	2	6	12	16	16	22
het_log	0.1348			0	10000	5000	POI	GrandMean	0.8	0	0	0	2	6	12	16	16	22
het_sqrt	0.1281			0	10000	5000	POI	GrandMean	0.8	0	0	0	2	6	12	16	16	22
hom	0.1299			0	10000	5000	POI	GrandMean	0.8	0	0	0	2	6	12	16	16	22
nb	0.1229			0	10000	5000	POI	GrandMean	0.8	0	0	0	2	6	12	16	16	22
poi	0.1361			0	10000	5000	POI	GrandMean	0.8	0	0	0	2	6	12	16	16	22
q_poi	0.1419			0	10000	5000	POI	GrandMean	0.8	0	0	0	2	6	12	16	16	22
boot	0.0847			0	10000	5000	POI	GrandMean	0.8	0	0	0	2	10	12	16	16	22
het	0.0979			0	10000	5000	POI	GrandMean	0.8	0	0	0	2	10	12	16	16	22
het_log	0.1035			0	10000	5000	POI	GrandMean	0.8	0	0	0	2	10	12	16	16	22
het_sqrt	0.0983			0	10000	5000	POI	GrandMean	0.8	0	0	0	2	10	12	16	16	22
hom	0.0999			0	10000	5000	POI	GrandMean	0.8	0	0	0	2	10	12	16	16	22
nb	0.0896			0	10000	5000	POI	GrandMean	0.8	0	0	0	2	10	12	16	16	22
poi	0.0972			0	10000	5000	POI	GrandMean	0.8	0	0	0	2	10	12	16	16	22
q_poi	0.111			0	10000	5000	POI	GrandMean	0.8	0	0	0	2	10	12	16	16	22
boot	0.5457			0	10000	5000	POI	GrandMean	1	0	0	0	1	1	12	12	12	12
het	0.4364			0	10000	5000	POI	GrandMean	1	0	0	0	1	1	12	12	12	12
het_log	0.4528			0	10000	5000	POI	GrandMean	1	0	0	0	1	1	12	12	12	12
het_sqrt	0.4526			0	10000	5000	POI	GrandMean	1	0	0	0	1	1	12	12	12	12
hom	0.5553			0	10000	5000	POI	GrandMean	1	0	0	0	1	1	12	12	12	12
nb	0.5658			0	10000	5000	POI	GrandMean	1	0	0	0	1	1	12	12	12	12
poi	0.591			0	10000	5000	POI	GrandMean	1	0	0	0	1	1	12	12	12	12
q_poi	0.5919			0	10000	5000	POI	GrandMean	1	0	0	0	1	1	12	12	12	12
boot	0.1165			0	10000	5000	POI	GrandMean	1	0	0	0	1	6	12	12	12	12
het	0.1317			0	10000	5000	POI	GrandMean	1	0	0	0	1	6	12	12	12	12
het_log	0.1389			0	10000	5000	POI	GrandMean	1	0	0	0	1	6	12	12	12	12
het_sqrt	0.1309			0	10000	5000	POI	GrandMean	1	0	0	0	1	6	12	12	12	12
hom	0.14			0	10000	5000	POI	GrandMean	1	0	0	0	1	6	12	12	12	12
nb	0.1373			0	10000	5000	POI	GrandMean	1	0	0	0	1	6	12	12	12	12
poi	0.149			0	10000	5000	POI	GrandMean	1	0	0	0	1	6	12	12	12	12
q_poi	0.1629			0	10000	5000	POI	GrandMean	1	0	0	0	1	6	12	12	12	12
boot	0.0851			0	10000	5000	POI	GrandMean	1	0	0	0	1	10	12	12	12	12
het	0.103			0	10000	5000	POI	GrandMean	1	0	0	0	1	10	12	12	12	12
het_log	0.1054			0	10000	5000	POI	GrandMean	1	0	0	0	1	10	12	12	12	12
het_sqrt	0.1036			0	10000	5000	POI	GrandMean	1	0	0	0	1	10	12	12	12	12
hom	0.1056			0	10000	5000	POI	GrandMean	1	0	0	0	1	10	12	12	12	12
nb	0.0987			0	10000	5000	POI	GrandMean	1	0	0	0	1	10	12	12	12	12
poi	0.1093			0	10000	5000	POI	GrandMean	1	0	0	0	1	10	12	12	12	12
q_poi	0.1248			0	10000	5000	POI	GrandMean	1	0	0	0	1	10	12	12	12	12
boot	0.6871			0	10000	5000	POI	GrandMean	1	0	0	0	2	1	12	16	16	22
het	0.588			0	10000	5000	POI	GrandMean	1	0	0	0	2	1	12	16	16	22
het_log	0.5966			0	10000	5000	POI	GrandMean	1	0	0	0	2	1	12	16	16	22
het_sqrt	0.5995			0	10000	5000	POI	GrandMean	1	0	0	0	2	1	12	16	16	22
hom	0.7012			0	10000	5000	POI	GrandMean	1	0	0	0	2	1	12	16	16	22
nb	0.7009			0	10000	5000	POI	GrandMean	1	0	0	0	2	1	12	16	16	22
poi	0.7201			0	10000	5000	POI	GrandMean	1	0	0	0	2	1	12	16	16	22
q_poi	0.7201			0	10000	5000	POI	GrandMean	1	0	0	0	2	1	12	16	16	22
boot	0.1562			0	10000	5000	POI	GrandMean	1	0	0	0	2	6	12	16	16	22
het	0.1695			0	10000	5000	POI	GrandMean	1	0	0	0	2	6	12	16	16	22
het_log	0.1834			0	10000	5000	POI	GrandMean	1	0	0	0	2	6	12	16	16	22
het_sqrt	0.175			0	10000	5000	POI	GrandMean	1	0	0	0	2	6	12	16	16	22
hom	0.1815			0	10000	5000	POI	GrandMean	1	0	0	0	2	6	12	16	16	22
nb	0.1757			0	10000	5000	POI	GrandMean	1	0	0	0	2	6	12	16	16	22
poi	0.1914			0	10000	5000	POI	GrandMean	1	0	0	0	2	6	12	16	16	22
q_poi	0.1974			0	10000	5000	POI	GrandMean	1	0	0	0	2	6	12	16	16	22
boot	0.1092			0	10000	5000	POI	GrandMean	1	0	0	0	2	10	12	16	16	22
het	0.1226			0	10000	5000	POI	GrandMean	1	0	0	0	2	10	12	16	16	22
het_log	0.1298			0	10000	5000	POI	GrandMean	1	0	0	0	2	10	12	16	16	22
het_sqrt	0.1245			0	10000	5000	POI	GrandMean	1	0	0	0	2	10	12	16	16	22
hom	0.1253			0	10000	5000	POI	GrandMean	1	0	0	0	2	10	12	16	16	22
nb	0.1158			0	10000	5000	POI	GrandMean	1	0	0	0	2	10	12	16	16	22
poi	0.1276			0	10000	5000	POI	GrandMean	1	0	0	0	2	10	12	16	16	22
q_poi	0.1398			0	10000	5000	POI	GrandMean	1	0	0	0	2	10	12	16	16	22
boot	0.6917			0	10000	5000	POI	GrandMean	1.2	0	0	0	1	1	12	12	12	12
het	0.5692			0	10000	5000	POI	GrandMean	1.2	0	0	0	1	1	12	12	12	12
het_log	0.5886			0	10000	5000	POI	GrandMean	1.2	0	0	0	1	1	12	12	12	12
het_sqrt	0.589			0	10000	5000	POI	GrandMean	1.2	0	0	0	1	1	12	12	12	12
hom	0.7051			0	10000	5000	POI	GrandMean	1.2	0	0	0	1	1	12	12	12	12
nb	0.7172			0	10000	5000	POI	GrandMean	1.2	0	0	0	1	1	12	12	12	12
poi	0.7363			0	10000	5000	POI	GrandMean	1.2	0	0	0	1	1	12	12	12	12
q_poi	0.7393			0	10000	5000	POI	GrandMean	1.2	0	0	0	1	1	12	12	12	12
boot	0.1539			0	10000	5000	POI	GrandMean	1.2	0	0	0	1	6	12	12	12	12
het	0.1703			0	10000	5000	POI	GrandMean	1.2	0	0	0	1	6	12	12	12	12
het_log	0.1775			0	10000	5000	POI	GrandMean	1.2	0	0	0	1	6	12	12	12	12
het_sqrt	0.1729			0	10000	5000	POI	GrandMean	1.2	0	0	0	1	6	12	12	12	12
hom	0.1839			0	10000	5000	POI	GrandMean	1.2	0	0	0	1	6	12	12	12	12
nb	0.1809			0	10000	5000	POI	GrandMean	1.2	0	0	0	1	6	12	12	12	12
poi	0.1976			0	10000	5000	POI	GrandMean	1.2	0	0	0	1	6	12	12	12	12
q_poi	0.2108			0	10000	5000	POI	GrandMean	1.2	0	0	0	1	6	12	12	12	12
boot	0.1095			0	10000	5000	POI	GrandMean	1.2	0	0	0	1	10	12	12	12	12
het	0.1264			0	10000	5000	POI	GrandMean	1.2	0	0	0	1	10	12	12	12	12
het_log	0.1333			0	10000	5000	POI	GrandMean	1.2	0	0	0	1	10	12	12	12	12
het_sqrt	0.1299			0	10000	5000	POI	GrandMean	1.2	0	0	0	1	10	12	12	12	12
hom	0.1336			0	10000	5000	POI	GrandMean	1.2	0	0	0	1	10	12	12	12	12
nb	0.1286			0	10000	5000	POI	GrandMean	1.2	0	0	0	1	10	12	12	12	12
poi	0.1403			0	10000	5000	POI	GrandMean	1.2	0	0	0	1	10	12	12	12	12
q_poi	0.1566			0	10000	5000	POI	GrandMean	1.2	0	0	0	1	10	12	12	12	12
boot	0.824			0	10000	5000	POI	GrandMean	1.2	0	0	0	2	1	12	16	16	22
het	0.734			0	10000	5000	POI	GrandMean	1.2	0	0	0	2	1	12	16	16	22
het_log	0.7426			0	10000	5000	POI	GrandMean	1.2	0	0	0	2	1	12	16	16	22
het_sqrt	0.7486			0	10000	5000	POI	GrandMean	1.2	0	0	0	2	1	12	16	16	22
hom	0.8366			0	10000	5000	POI	GrandMean	1.2	0	0	0	2	1	12	16	16	22
nb	0.8343			0	10000	5000	POI	GrandMean	1.2	0	0	0	2	1	12	16	16	22
poi	0.848			0	10000	5000	POI	GrandMean	1.2	0	0	0	2	1	12	16	16	22
q_poi	0.8454			0	10000	5000	POI	GrandMean	1.2	0	0	0	2	1	12	16	16	22
boot	0.2154			0	10000	5000	POI	GrandMean	1.2	0	0	0	2	6	12	16	16	22
het	0.2239			0	10000	5000	POI	GrandMean	1.2	0	0	0	2	6	12	16	16	22
het_log	0.2434			0	10000	5000	POI	GrandMean	1.2	0	0	0	2	6	12	16	16	22
het_sqrt	0.2329			0	10000	5000	POI	GrandMean	1.2	0	0	0	2	6	12	16	16	22
hom	0.2468			0	10000	5000	POI	GrandMean	1.2	0	0	0	2	6	12	16	16	22
nb	0.2402			0	10000	5000	POI	GrandMean	1.2	0	0	0	2	6	12	16	16	22
poi	0.2575			0	10000	5000	POI	GrandMean	1.2	0	0	0	2	6	12	16	16	22
q_poi	0.2679			0	10000	5000	POI	GrandMean	1.2	0	0	0	2	6	12	16	16	22
boot	0.1448			0	10000	5000	POI	GrandMean	1.2	0	0	0	2	10	12	16	16	22
het	0.1575			0	10000	5000	POI	GrandMean	1.2	0	0	0	2	10	12	16	16	22
het_log	0.1628			0	10000	5000	POI	GrandMean	1.2	0	0	0	2	10	12	16	16	22
het_sqrt	0.1578			0	10000	5000	POI	GrandMean	1.2	0	0	0	2	10	12	16	16	22
hom	0.1662			0	10000	5000	POI	GrandMean	1.2	0	0	0	2	10	12	16	16	22
nb	0.1559			0	10000	5000	POI	GrandMean	1.2	0	0	0	2	10	12	16	16	22
poi	0.1684			0	10000	5000	POI	GrandMean	1.2	0	0	0	2	10	12	16	16	22
q_poi	0.1826			0	10000	5000	POI	GrandMean	1.2	0	0	0	2	10	12	16	16	22
boot	0.8056			0	10000	5000	POI	GrandMean	1.4	0	0	0	1	1	12	12	12	12
het	0.6909			0	10000	5000	POI	GrandMean	1.4	0	0	0	1	1	12	12	12	12
het_log	0.7045			0	10000	5000	POI	GrandMean	1.4	0	0	0	1	1	12	12	12	12
het_sqrt	0.7084			0	10000	5000	POI	GrandMean	1.4	0	0	0	1	1	12	12	12	12
hom	0.8168			0	10000	5000	POI	GrandMean	1.4	0	0	0	1	1	12	12	12	12
nb	0.8296			0	10000	5000	POI	GrandMean	1.4	0	0	0	1	1	12	12	12	12
poi	0.8465			0	10000	5000	POI	GrandMean	1.4	0	0	0	1	1	12	12	12	12
q_poi	0.8418			0	10000	5000	POI	GrandMean	1.4	0	0	0	1	1	12	12	12	12
boot	0.1986			0	10000	5000	POI	GrandMean	1.4	0	0	0	1	6	12	12	12	12
het	0.2127			0	10000	5000	POI	GrandMean	1.4	0	0	0	1	6	12	12	12	12
het_log	0.228			0	10000	5000	POI	GrandMean	1.4	0	0	0	1	6	12	12	12	12
het_sqrt	0.2191			0	10000	5000	POI	GrandMean	1.4	0	0	0	1	6	12	12	12	12
hom	0.2396			0	10000	5000	POI	GrandMean	1.4	0	0	0	1	6	12	12	12	12
nb	0.2384			0	10000	5000	POI	GrandMean	1.4	0	0	0	1	6	12	12	12	12
poi	0.2555			0	10000	5000	POI	GrandMean	1.4	0	0	0	1	6	12	12	12	12
q_poi	0.2719			0	10000	5000	POI	GrandMean	1.4	0	0	0	1	6	12	12	12	12
boot	0.1355			0	10000	5000	POI	GrandMean	1.4	0	0	0	1	10	12	12	12	12
het	0.1576			0	10000	5000	POI	GrandMean	1.4	0	0	0	1	10	12	12	12	12
het_log	0.1643			0	10000	5000	POI	GrandMean	1.4	0	0	0	1	10	12	12	12	12
het_sqrt	0.1603			0	10000	5000	POI	GrandMean	1.4	0	0	0	1	10	12	12	12	12
hom	0.1638			0	10000	5000	POI	GrandMean	1.4	0	0	0	1	10	12	12	12	12
nb	0.1625			0	10000	5000	POI	GrandMean	1.4	0	0	0	1	10	12	12	12	12
poi	0.1743			0	10000	5000	POI	GrandMean	1.4	0	0	0	1	10	12	12	12	12
q_poi	0.1905			0	10000	5000	POI	GrandMean	1.4	0	0	0	1	10	12	12	12	12
boot	0.9106			0	10000	5000	POI	GrandMean	1.4	0	0	0	2	1	12	16	16	22
het	0.8462			0	10000	5000	POI	GrandMean	1.4	0	0	0	2	1	12	16	16	22
het_log	0.8498			0	10000	5000	POI	GrandMean	1.4	0	0	0	2	1	12	16	16	22
het_sqrt	0.8548			0	10000	5000	POI	GrandMean	1.4	0	0	0	2	1	12	16	16	22
hom	0.9212			0	10000	5000	POI	GrandMean	1.4	0	0	0	2	1	12	16	16	22
nb	0.9221			0	10000	5000	POI	GrandMean	1.4	0	0	0	2	1	12	16	16	22
poi	0.9306			0	10000	5000	POI	GrandMean	1.4	0	0	0	2	1	12	16	16	22
q_poi	0.9282			0	10000	5000	POI	GrandMean	1.4	0	0	0	2	1	12	16	16	22
boot	0.2849			0	10000	5000	POI	GrandMean	1.4	0	0	0	2	6	12	16	16	22
het	0.2864			0	10000	5000	POI	GrandMean	1.4	0	0	0	2	6	12	16	16	22
het_log	0.3106			0	10000	5000	POI	GrandMean	1.4	0	0	0	2	6	12	16	16	22
het_sqrt	0.2986			0	10000	5000	POI	GrandMean	1.4	0	0	0	2	6	12	16	16	22
hom	0.3238			0	10000	5000	POI	GrandMean	1.4	0	0	0	2	6	12	16	16	22
nb	0.316			0	10000	5000	POI	GrandMean	1.4	0	0	0	2	6	12	16	16	22
poi	0.3349			0	10000	5000	POI	GrandMean	1.4	0	0	0	2	6	12	16	16	22
q_poi	0.3458			0	10000	5000	POI	GrandMean	1.4	0	0	0	2	6	12	16	16	22
boot	0.1792			0	10000	5000	POI	GrandMean	1.4	0	0	0	2	10	12	16	16	22
het	0.1931			0	10000	5000	POI	GrandMean	1.4	0	0	0	2	10	12	16	16	22
het_log	0.2104			0	10000	5000	POI	GrandMean	1.4	0	0	0	2	10	12	16	16	22
het_sqrt	0.2028			0	10000	5000	POI	GrandMean	1.4	0	0	0	2	10	12	16	16	22
hom	0.2092			0	10000	5000	POI	GrandMean	1.4	0	0	0	2	10	12	16	16	22
nb	0.2005			0	10000	5000	POI	GrandMean	1.4	0	0	0	2	10	12	16	16	22
poi	0.2158			0	10000	5000	POI	GrandMean	1.4	0	0	0	2	10	12	16	16	22
q_poi	0.2275			0	10000	5000	POI	GrandMean	1.4	0	0	0	2	10	12	16	16	22
boot	0.884			0	10000	5000	POI	GrandMean	1.6	0	0	0	1	1	12	12	12	12
het	0.7915			0	10000	5000	POI	GrandMean	1.6	0	0	0	1	1	12	12	12	12
het_log	0.8017			0	10000	5000	POI	GrandMean	1.6	0	0	0	1	1	12	12	12	12
het_sqrt	0.8056			0	10000	5000	POI	GrandMean	1.6	0	0	0	1	1	12	12	12	12
hom	0.8958			0	10000	5000	POI	GrandMean	1.6	0	0	0	1	1	12	12	12	12
nb	0.9041			0	10000	5000	POI	GrandMean	1.6	0	0	0	1	1	12	12	12	12
poi	0.914			0	10000	5000	POI	GrandMean	1.6	0	0	0	1	1	12	12	12	12
q_poi	0.9112			0	10000	5000	POI	GrandMean	1.6	0	0	0	1	1	12	12	12	12
boot	0.2542			0	10000	5000	POI	GrandMean	1.6	0	0	0	1	6	12	12	12	12
het	0.2662			0	10000	5000	POI	GrandMean	1.6	0	0	0	1	6	12	12	12	12
het_log	0.2804			0	10000	5000	POI	GrandMean	1.6	0	0	0	1	6	12	12	12	12
het_sqrt	0.2743			0	10000	5000	POI	GrandMean	1.6	0	0	0	1	6	12	12	12	12
hom	0.3014			0	10000	5000	POI	GrandMean	1.6	0	0	0	1	6	12	12	12	12
nb	0.3051			0	10000	5000	POI	GrandMean	1.6	0	0	0	1	6	12	12	12	12
poi	0.3245			0	10000	5000	POI	GrandMean	1.6	0	0	0	1	6	12	12	12	12
q_poi	0.3368			0	10000	5000	POI	GrandMean	1.6	0	0	0	1	6	12	12	12	12
boot	0.1685			0	10000	5000	POI	GrandMean	1.6	0	0	0	1	10	12	12	12	12
het	0.1873			0	10000	5000	POI	GrandMean	1.6	0	0	0	1	10	12	12	12	12
het_log	0.1983			0	10000	5000	POI	GrandMean	1.6	0	0	0	1	10	12	12	12	12
het_sqrt	0.1921			0	10000	5000	POI	GrandMean	1.6	0	0	0	1	10	12	12	12	12
hom	0.2064			0	10000	5000	POI	GrandMean	1.6	0	0	0	1	10	12	12	12	12
nb	0.2035			0	10000	5000	POI	GrandMean	1.6	0	0	0	1	10	12	12	12	12
poi	0.2194			0	10000	5000	POI	GrandMean	1.6	0	0	0	1	10	12	12	12	12
q_poi	0.2361			0	10000	5000	POI	GrandMean	1.6	0	0	0	1	10	12	12	12	12
boot	0.96			0	10000	5000	POI	GrandMean	1.6	0	0	0	2	1	12	16	16	22
het	0.9177			0	10000	5000	POI	GrandMean	1.6	0	0	0	2	1	12	16	16	22
het_log	0.9154			0	10000	5000	POI	GrandMean	1.6	0	0	0	2	1	12	16	16	22
het_sqrt	0.9211			0	10000	5000	POI	GrandMean	1.6	0	0	0	2	1	12	16	16	22
hom	0.9675			0	10000	5000	POI	GrandMean	1.6	0	0	0	2	1	12	16	16	22
nb	0.9689			0	10000	5000	POI	GrandMean	1.6	0	0	0	2	1	12	16	16	22
poi	0.9725			0	10000	5000	POI	GrandMean	1.6	0	0	0	2	1	12	16	16	22
q_poi	0.9716			0	10000	5000	POI	GrandMean	1.6	0	0	0	2	1	12	16	16	22
boot	0.3641			0	10000	5000	POI	GrandMean	1.6	0	0	0	2	6	12	16	16	22
het	0.3625			0	10000	5000	POI	GrandMean	1.6	0	0	0	2	6	12	16	16	22
het_log	0.3892			0	10000	5000	POI	GrandMean	1.6	0	0	0	2	6	12	16	16	22
het_sqrt	0.3789			0	10000	5000	POI	GrandMean	1.6	0	0	0	2	6	12	16	16	22
hom	0.4119			0	10000	5000	POI	GrandMean	1.6	0	0	0	2	6	12	16	16	22
nb	0.4072			0	10000	5000	POI	GrandMean	1.6	0	0	0	2	6	12	16	16	22
poi	0.4303			0	10000	5000	POI	GrandMean	1.6	0	0	0	2	6	12	16	16	22
q_poi	0.4358			0	10000	5000	POI	GrandMean	1.6	0	0	0	2	6	12	16	16	22
boot	0.228			0	10000	5000	POI	GrandMean	1.6	0	0	0	2	10	12	16	16	22
het	0.2385			0	10000	5000	POI	GrandMean	1.6	0	0	0	2	10	12	16	16	22
het_log	0.2566			0	10000	5000	POI	GrandMean	1.6	0	0	0	2	10	12	16	16	22
het_sqrt	0.2463			0	10000	5000	POI	GrandMean	1.6	0	0	0	2	10	12	16	16	22
hom	0.2639			0	10000	5000	POI	GrandMean	1.6	0	0	0	2	10	12	16	16	22
nb	0.2581			0	10000	5000	POI	GrandMean	1.6	0	0	0	2	10	12	16	16	22
poi	0.2742			0	10000	5000	POI	GrandMean	1.6	0	0	0	2	10	12	16	16	22
q_poi	0.2836			0	10000	5000	POI	GrandMean	1.6	0	0	0	2	10	12	16	16	22
boot	0.9346			0	10000	5000	POI	GrandMean	1.8	0	0	0	1	1	12	12	12	12
het	0.8682			0	10000	5000	POI	GrandMean	1.8	0	0	0	1	1	12	12	12	12
het_log	0.872			0	10000	5000	POI	GrandMean	1.8	0	0	0	1	1	12	12	12	12
het_sqrt	0.8777			0	10000	5000	POI	GrandMean	1.8	0	0	0	1	1	12	12	12	12
hom	0.9448			0	10000	5000	POI	GrandMean	1.8	0	0	0	1	1	12	12	12	12
nb	0.9536			0	10000	5000	POI	GrandMean	1.8	0	0	0	1	1	12	12	12	12
poi	0.9594			0	10000	5000	POI	GrandMean	1.8	0	0	0	1	1	12	12	12	12
q_poi	0.9558			0	10000	5000	POI	GrandMean	1.8	0	0	0	1	1	12	12	12	12
boot	0.3192			0	10000	5000	POI	GrandMean	1.8	0	0	0	1	6	12	12	12	12
het	0.3239			0	10000	5000	POI	GrandMean	1.8	0	0	0	1	6	12	12	12	12
het_log	0.3483			0	10000	5000	POI	GrandMean	1.8	0	0	0	1	6	12	12	12	12
het_sqrt	0.3356			0	10000	5000	POI	GrandMean	1.8	0	0	0	1	6	12	12	12	12
hom	0.3743			0	10000	5000	POI	GrandMean	1.8	0	0	0	1	6	12	12	12	12
nb	0.382			0	10000	5000	POI	GrandMean	1.8	0	0	0	1	6	12	12	12	12
poi	0.4031			0	10000	5000	POI	GrandMean	1.8	0	0	0	1	6	12	12	12	12
q_poi	0.4135			0	10000	5000	POI	GrandMean	1.8	0	0	0	1	6	12	12	12	12
boot	0.2056			0	10000	5000	POI	GrandMean	1.8	0	0	0	1	10	12	12	12	12
het	0.2253			0	10000	5000	POI	GrandMean	1.8	0	0	0	1	10	12	12	12	12
het_log	0.2368			0	10000	5000	POI	GrandMean	1.8	0	0	0	1	10	12	12	12	12
het_sqrt	0.2305			0	10000	5000	POI	GrandMean	1.8	0	0	0	1	10	12	12	12	12
hom	0.2496			0	10000	5000	POI	GrandMean	1.8	0	0	0	1	10	12	12	12	12
nb	0.2509			0	10000	5000	POI	GrandMean	1.8	0	0	0	1	10	12	12	12	12
poi	0.2688			0	10000	5000	POI	GrandMean	1.8	0	0	0	1	10	12	12	12	12
q_poi	0.2826			0	10000	5000	POI	GrandMean	1.8	0	0	0	1	10	12	12	12	12
boot	0.9837			0	10000	5000	POI	GrandMean	1.8	0	0	0	2	1	12	16	16	22
het	0.9603			0	10000	5000	POI	GrandMean	1.8	0	0	0	2	1	12	16	16	22
het_log	0.9571			0	10000	5000	POI	GrandMean	1.8	0	0	0	2	1	12	16	16	22
het_sqrt	0.9621			0	10000	5000	POI	GrandMean	1.8	0	0	0	2	1	12	16	16	22
hom	0.9871			0	10000	5000	POI	GrandMean	1.8	0	0	0	2	1	12	16	16	22
nb	0.9882			0	10000	5000	POI	GrandMean	1.8	0	0	0	2	1	12	16	16	22
poi	0.9913			0	10000	5000	POI	GrandMean	1.8	0	0	0	2	1	12	16	16	22
q_poi	0.9886			0	10000	5000	POI	GrandMean	1.8	0	0	0	2	1	12	16	16	22
boot	0.4546			0	10000	5000	POI	GrandMean	1.8	0	0	0	2	6	12	16	16	22
het	0.4436			0	10000	5000	POI	GrandMean	1.8	0	0	0	2	6	12	16	16	22
het_log	0.4708			0	10000	5000	POI	GrandMean	1.8	0	0	0	2	6	12	16	16	22
het_sqrt	0.4587			0	10000	5000	POI	GrandMean	1.8	0	0	0	2	6	12	16	16	22
hom	0.5024			0	10000	5000	POI	GrandMean	1.8	0	0	0	2	6	12	16	16	22
nb	0.4997			0	10000	5000	POI	GrandMean	1.8	0	0	0	2	6	12	16	16	22
poi	0.5237			0	10000	5000	POI	GrandMean	1.8	0	0	0	2	6	12	16	16	22
q_poi	0.5262			0	10000	5000	POI	GrandMean	1.8	0	0	0	2	6	12	16	16	22
boot	0.2855			0	10000	5000	POI	GrandMean	1.8	0	0	0	2	10	12	16	16	22
het	0.2963			0	10000	5000	POI	GrandMean	1.8	0	0	0	2	10	12	16	16	22
het_log	0.3131			0	10000	5000	POI	GrandMean	1.8	0	0	0	2	10	12	16	16	22
het_sqrt	0.3064			0	10000	5000	POI	GrandMean	1.8	0	0	0	2	10	12	16	16	22
hom	0.3207			0	10000	5000	POI	GrandMean	1.8	0	0	0	2	10	12	16	16	22
nb	0.3151			0	10000	5000	POI	GrandMean	1.8	0	0	0	2	10	12	16	16	22
poi	0.3334			0	10000	5000	POI	GrandMean	1.8	0	0	0	2	10	12	16	16	22
q_poi	0.3467			0	10000	5000	POI	GrandMean	1.8	0	0	0	2	10	12	16	16	22
boot	0.9646			0	10000	5000	POI	GrandMean	2	0	0	0	1	1	12	12	12	12
het	0.9166			0	10000	5000	POI	GrandMean	2	0	0	0	1	1	12	12	12	12
het_log	0.9196			0	10000	5000	POI	GrandMean	2	0	0	0	1	1	12	12	12	12
het_sqrt	0.9241			0	10000	5000	POI	GrandMean	2	0	0	0	1	1	12	12	12	12
hom	0.9721			0	10000	5000	POI	GrandMean	2	0	0	0	1	1	12	12	12	12
nb	0.9764			0	10000	5000	POI	GrandMean	2	0	0	0	1	1	12	12	12	12
poi	0.9805			0	10000	5000	POI	GrandMean	2	0	0	0	1	1	12	12	12	12
q_poi	0.9773			0	10000	5000	POI	GrandMean	2	0	0	0	1	1	12	12	12	12
boot	0.3893			0	10000	5000	POI	GrandMean	2	0	0	0	1	6	12	12	12	12
het	0.3892			0	10000	5000	POI	GrandMean	2	0	0	0	1	6	12	12	12	12
het_log	0.4162			0	10000	5000	POI	GrandMean	2	0	0	0	1	6	12	12	12	12
het_sqrt	0.4053			0	10000	5000	POI	GrandMean	2	0	0	0	1	6	12	12	12	12
hom	0.4522			0	10000	5000	POI	GrandMean	2	0	0	0	1	6	12	12	12	12
nb	0.4618			0	10000	5000	POI	GrandMean	2	0	0	0	1	6	12	12	12	12
poi	0.4854			0	10000	5000	POI	GrandMean	2	0	0	0	1	6	12	12	12	12
q_poi	0.4913			0	10000	5000	POI	GrandMean	2	0	0	0	1	6	12	12	12	12
boot	0.2495			0	10000	5000	POI	GrandMean	2	0	0	0	1	10	12	12	12	12
het	0.2639			0	10000	5000	POI	GrandMean	2	0	0	0	1	10	12	12	12	12
het_log	0.2813			0	10000	5000	POI	GrandMean	2	0	0	0	1	10	12	12	12	12
het_sqrt	0.2735			0	10000	5000	POI	GrandMean	2	0	0	0	1	10	12	12	12	12
hom	0.2988			0	10000	5000	POI	GrandMean	2	0	0	0	1	10	12	12	12	12
nb	0.3005			0	10000	5000	POI	GrandMean	2	0	0	0	1	10	12	12	12	12
poi	0.3201			0	10000	5000	POI	GrandMean	2	0	0	0	1	10	12	12	12	12
q_poi	0.3387			0	10000	5000	POI	GrandMean	2	0	0	0	1	10	12	12	12	12
boot	0.9947			0	10000	5000	POI	GrandMean	2	0	0	0	2	1	12	16	16	22
het	0.9832			0	10000	5000	POI	GrandMean	2	0	0	0	2	1	12	16	16	22
het_log	0.9802			0	10000	5000	POI	GrandMean	2	0	0	0	2	1	12	16	16	22
het_sqrt	0.9828			0	10000	5000	POI	GrandMean	2	0	0	0	2	1	12	16	16	22
hom	0.9957			0	10000	5000	POI	GrandMean	2	0	0	0	2	1	12	16	16	22
nb	0.9964			0	10000	5000	POI	GrandMean	2	0	0	0	2	1	12	16	16	22
poi	0.9973			0	10000	5000	POI	GrandMean	2	0	0	0	2	1	12	16	16	22
q_poi	0.9962			0	10000	5000	POI	GrandMean	2	0	0	0	2	1	12	16	16	22
boot	0.5406			0	10000	5000	POI	GrandMean	2	0	0	0	2	6	12	16	16	22
het	0.528			0	10000	5000	POI	GrandMean	2	0	0	0	2	6	12	16	16	22
het_log	0.5531			0	10000	5000	POI	GrandMean	2	0	0	0	2	6	12	16	16	22
het_sqrt	0.5455			0	10000	5000	POI	GrandMean	2	0	0	0	2	6	12	16	16	22
hom	0.5881			0	10000	5000	POI	GrandMean	2	0	0	0	2	6	12	16	16	22
nb	0.5906			0	10000	5000	POI	GrandMean	2	0	0	0	2	6	12	16	16	22
poi	0.6144			0	10000	5000	POI	GrandMean	2	0	0	0	2	6	12	16	16	22
q_poi	0.6103			0	10000	5000	POI	GrandMean	2	0	0	0	2	6	12	16	16	22
boot	0.347			0	10000	5000	POI	GrandMean	2	0	0	0	2	10	12	16	16	22
het	0.3534			0	10000	5000	POI	GrandMean	2	0	0	0	2	10	12	16	16	22
het_log	0.3763			0	10000	5000	POI	GrandMean	2	0	0	0	2	10	12	16	16	22
het_sqrt	0.3651			0	10000	5000	POI	GrandMean	2	0	0	0	2	10	12	16	16	22
hom	0.3902			0	10000	5000	POI	GrandMean	2	0	0	0	2	10	12	16	16	22
nb	0.3822			0	10000	5000	POI	GrandMean	2	0	0	0	2	10	12	16	16	22
poi	0.4026			0	10000	5000	POI	GrandMean	2	0	0	0	2	10	12	16	16	22
q_poi	0.4145			0	10000	5000	POI	GrandMean	2	0	0	0	2	10	12	16	16	22
boot	0.9825			0	10000	5000	POI	GrandMean	2.2	0	0	0	1	1	12	12	12	12
het	0.9506			0	10000	5000	POI	GrandMean	2.2	0	0	0	1	1	12	12	12	12
het_log	0.9512			0	10000	5000	POI	GrandMean	2.2	0	0	0	1	1	12	12	12	12
het_sqrt	0.9539			0	10000	5000	POI	GrandMean	2.2	0	0	0	1	1	12	12	12	12
hom	0.986			0	10000	5000	POI	GrandMean	2.2	0	0	0	1	1	12	12	12	12
nb	0.9889			0	10000	5000	POI	GrandMean	2.2	0	0	0	1	1	12	12	12	12
poi	0.9914			0	10000	5000	POI	GrandMean	2.2	0	0	0	1	1	12	12	12	12
q_poi	0.9889			0	10000	5000	POI	GrandMean	2.2	0	0	0	1	1	12	12	12	12
boot	0.4628			0	10000	5000	POI	GrandMean	2.2	0	0	0	1	6	12	12	12	12
het	0.4531			0	10000	5000	POI	GrandMean	2.2	0	0	0	1	6	12	12	12	12
het_log	0.4882			0	10000	5000	POI	GrandMean	2.2	0	0	0	1	6	12	12	12	12
het_sqrt	0.4744			0	10000	5000	POI	GrandMean	2.2	0	0	0	1	6	12	12	12	12
hom	0.5314			0	10000	5000	POI	GrandMean	2.2	0	0	0	1	6	12	12	12	12
nb	0.548			0	10000	5000	POI	GrandMean	2.2	0	0	0	1	6	12	12	12	12
poi	0.5732			0	10000	5000	POI	GrandMean	2.2	0	0	0	1	6	12	12	12	12
q_poi	0.5744			0	10000	5000	POI	GrandMean	2.2	0	0	0	1	6	12	12	12	12
boot	0.298			0	10000	5000	POI	GrandMean	2.2	0	0	0	1	10	12	12	12	12
het	0.3097			0	10000	5000	POI	GrandMean	2.2	0	0	0	1	10	12	12	12	12
het_log	0.3336			0	10000	5000	POI	GrandMean	2.2	0	0	0	1	10	12	12	12	12
het_sqrt	0.3221			0	10000	5000	POI	GrandMean	2.2	0	0	0	1	10	12	12	12	12
hom	0.3515			0	10000	5000	POI	GrandMean	2.2	0	0	0	1	10	12	12	12	12
nb	0.3538			0	10000	5000	POI	GrandMean	2.2	0	0	0	1	10	12	12	12	12
poi	0.3749			0	10000	5000	POI	GrandMean	2.2	0	0	0	1	10	12	12	12	12
q_poi	0.3893			0	10000	5000	POI	GrandMean	2.2	0	0	0	1	10	12	12	12	12
boot	0.9983			0	10000	5000	POI	GrandMean	2.2	0	0	0	2	1	12	16	16	22
het	0.9933			0	10000	5000	POI	GrandMean	2.2	0	0	0	2	1	12	16	16	22
het_log	0.9911			0	10000	5000	POI	GrandMean	2.2	0	0	0	2	1	12	16	16	22
het_sqrt	0.9925			0	10000	5000	POI	GrandMean	2.2	0	0	0	2	1	12	16	16	22
hom	0.9992			0	10000	5000	POI	GrandMean	2.2	0	0	0	2	1	12	16	16	22
nb	0.9991			0	10000	5000	POI	GrandMean	2.2	0	0	0	2	1	12	16	16	22
poi	0.9991			0	10000	5000	POI	GrandMean	2.2	0	0	0	2	1	12	16	16	22
q_poi	0.9991			0	10000	5000	POI	GrandMean	2.2	0	0	0	2	1	12	16	16	22
boot	0.6291			0	10000	5000	POI	GrandMean	2.2	0	0	0	2	6	12	16	16	22
het	0.6124			0	10000	5000	POI	GrandMean	2.2	0	0	0	2	6	12	16	16	22
het_log	0.6326			0	10000	5000	POI	GrandMean	2.2	0	0	0	2	6	12	16	16	22
het_sqrt	0.6245			0	10000	5000	POI	GrandMean	2.2	0	0	0	2	6	12	16	16	22
hom	0.6771			0	10000	5000	POI	GrandMean	2.2	0	0	0	2	6	12	16	16	22
nb	0.6785			0	10000	5000	POI	GrandMean	2.2	0	0	0	2	6	12	16	16	22
poi	0.6974			0	10000	5000	POI	GrandMean	2.2	0	0	0	2	6	12	16	16	22
q_poi	0.6988			0	10000	5000	POI	GrandMean	2.2	0	0	0	2	6	12	16	16	22
boot	0.4175			0	10000	5000	POI	GrandMean	2.2	0	0	0	2	10	12	16	16	22
het	0.4208			0	10000	5000	POI	GrandMean	2.2	0	0	0	2	10	12	16	16	22
het_log	0.4423			0	10000	5000	POI	GrandMean	2.2	0	0	0	2	10	12	16	16	22
het_sqrt	0.4349			0	10000	5000	POI	GrandMean	2.2	0	0	0	2	10	12	16	16	22
hom	0.4658			0	10000	5000	POI	GrandMean	2.2	0	0	0	2	10	12	16	16	22
nb	0.4589			0	10000	5000	POI	GrandMean	2.2	0	0	0	2	10	12	16	16	22
poi	0.4819			0	10000	5000	POI	GrandMean	2.2	0	0	0	2	10	12	16	16	22
q_poi	0.4901			0	10000	5000	POI	GrandMean	2.2	0	0	0	2	10	12	16	16	22
boot	0.9901			0	10000	5000	POI	GrandMean	2.4	0	0	0	1	1	12	12	12	12
het	0.9717			0	10000	5000	POI	GrandMean	2.4	0	0	0	1	1	12	12	12	12
het_log	0.9694			0	10000	5000	POI	GrandMean	2.4	0	0	0	1	1	12	12	12	12
het_sqrt	0.9727			0	10000	5000	POI	GrandMean	2.4	0	0	0	1	1	12	12	12	12
hom	0.9926			0	10000	5000	POI	GrandMean	2.4	0	0	0	1	1	12	12	12	12
nb	0.9946			0	10000	5000	POI	GrandMean	2.4	0	0	0	1	1	12	12	12	12
poi	0.9961			0	10000	5000	POI	GrandMean	2.4	0	0	0	1	1	12	12	12	12
q_poi	0.9946			0	10000	5000	POI	GrandMean	2.4	0	0	0	1	1	12	12	12	12
boot	0.5408			0	10000	5000	POI	GrandMean	2.4	0	0	0	1	6	12	12	12	12
het	0.5274			0	10000	5000	POI	GrandMean	2.4	0	0	0	1	6	12	12	12	12
het_log	0.5584			0	10000	5000	POI	GrandMean	2.4	0	0	0	1	6	12	12	12	12
het_sqrt	0.548			0	10000	5000	POI	GrandMean	2.4	0	0	0	1	6	12	12	12	12
hom	0.6092			0	10000	5000	POI	GrandMean	2.4	0	0	0	1	6	12	12	12	12
nb	0.6278			0	10000	5000	POI	GrandMean	2.4	0	0	0	1	6	12	12	12	12
poi	0.6525			0	10000	5000	POI	GrandMean	2.4	0	0	0	1	6	12	12	12	12
q_poi	0.6485			0	10000	5000	POI	GrandMean	2.4	0	0	0	1	6	12	12	12	12
boot	0.3476			0	10000	5000	POI	GrandMean	2.4	0	0	0	1	10	12	12	12	12
het	0.3616			0	10000	5000	POI	GrandMean	2.4	0	0	0	1	10	12	12	12	12
het_log	0.3889			0	10000	5000	POI	GrandMean	2.4	0	0	0	1	10	12	12	12	12
het_sqrt	0.3755			0	10000	5000	POI	GrandMean	2.4	0	0	0	1	10	12	12	12	12
hom	0.4081			0	10000	5000	POI	GrandMean	2.4	0	0	0	1	10	12	12	12	12
nb	0.4182			0	10000	5000	POI	GrandMean	2.4	0	0	0	1	10	12	12	12	12
poi	0.4413			0	10000	5000	POI	GrandMean	2.4	0	0	0	1	10	12	12	12	12
q_poi	0.449			0	10000	5000	POI	GrandMean	2.4	0	0	0	1	10	12	12	12	12
boot	0.9996			0	10000	5000	POI	GrandMean	2.4	0	0	0	2	1	12	16	16	22
het	0.9972			0	10000	5000	POI	GrandMean	2.4	0	0	0	2	1	12	16	16	22
het_log	0.9964			0	10000	5000	POI	GrandMean	2.4	0	0	0	2	1	12	16	16	22
het_sqrt	0.9972			0	10000	5000	POI	GrandMean	2.4	0	0	0	2	1	12	16	16	22
hom	0.9997			0	10000	5000	POI	GrandMean	2.4	0	0	0	2	1	12	16	16	22
nb	0.9997			0	10000	5000	POI	GrandMean	2.4	0	0	0	2	1	12	16	16	22
poi	0.9997			0	10000	5000	POI	GrandMean	2.4	0	0	0	2	1	12	16	16	22
[truncated: 13,121 more rows]
