# Supplementary material for: Multiple Contrast Tests for Count Data: Small Sample Approximations and Their Limitations
Source: Biom J. 2025 Dec 7;67(6):e70098. doi: 10.1002/bimj.70098 (PMC12683215; doi:10.1002/bimj.70098)
Supplement: Supplementary file 1 — Supporting File 1: bimj70098‐sup‐0001‐SuppMat.zip. [file BIMJ-67-e70098-s002.zip › MPigorsch_MCT_Count_Code/2_results/Results_Simulation_Excel/MCT_Count_power_anyall_4groups.xlsx]

## Sheet: Sheet1
Method	global	any	all	percent_NA	nsim	nboot	Dist	Contrast	delta1	delta2	delta3	m	no	lambda	n1	n2	n3	n4	size1	size2	size3	size4
boot	0.436	0.4289	0.1067	0	10000	5000	POI	Dunnett	0	1.5	2.5	0	1	6	12	12	12	12
het	0.4566	0.4479	0.107	0	10000	5000	POI	Dunnett	0	1.5	2.5	0	1	6	12	12	12	12
het_log	0.4494	0.4414	0.1025	0	10000	5000	POI	Dunnett	0	1.5	2.5	0	1	6	12	12	12	12
het_sqrt	0.4603	0.4516	0.1091	0	10000	5000	POI	Dunnett	0	1.5	2.5	0	1	6	12	12	12	12
hom	0.5073	0.5013	0.1186	0	10000	5000	POI	Dunnett	0	1.5	2.5	0	1	6	12	12	12	12
nb	0.4959	0.4875	0.131	0	10000	5000	POI	Dunnett	0	1.5	2.5	0	1	6	12	12	12	12
poi	0.5206	0.5114	0.1398	0	10000	5000	POI	Dunnett	0	1.5	2.5	0	1	6	12	12	12	12
q_poi	0.5249	0.5145	0.148	0	10000	5000	POI	Dunnett	0	1.5	2.5	0	1	6	12	12	12	12
boot	0.5259	0.5174	0.1412	0	10000	5000	POI	Dunnett	0	1.5	2.5	0	2	6	12	16	16	22
het	0.5985	0.5908	0.165	0	10000	5000	POI	Dunnett	0	1.5	2.5	0	2	6	12	16	16	22
het_log	0.5432	0.5338	0.1381	0	10000	5000	POI	Dunnett	0	1.5	2.5	0	2	6	12	16	16	22
het_sqrt	0.5775	0.5686	0.1549	0	10000	5000	POI	Dunnett	0	1.5	2.5	0	2	6	12	16	16	22
hom	0.6142	0.6079	0.1513	0	10000	5000	POI	Dunnett	0	1.5	2.5	0	2	6	12	16	16	22
nb	0.5917	0.5821	0.1682	0	10000	5000	POI	Dunnett	0	1.5	2.5	0	2	6	12	16	16	22
poi	0.6133	0.603	0.181	0	10000	5000	POI	Dunnett	0	1.5	2.5	0	2	6	12	16	16	22
q_poi	0.6162	0.6045	0.1866	0	10000	5000	POI	Dunnett	0	1.5	2.5	0	2	6	12	16	16	22
boot	0.6486	0.6486	0.098	0	10000	5000	POI	Dunnett	3	1.5	2.5	0	1	6	12	12	12	12
het	0.6762	0.6762	0.0938	0	10000	5000	POI	Dunnett	3	1.5	2.5	0	1	6	12	12	12	12
het_log	0.6717	0.6717	0.09	0	10000	5000	POI	Dunnett	3	1.5	2.5	0	1	6	12	12	12	12
het_sqrt	0.6795	0.6795	0.0957	0	10000	5000	POI	Dunnett	3	1.5	2.5	0	1	6	12	12	12	12
hom	0.6939	0.6939	0.0822	0	10000	5000	POI	Dunnett	3	1.5	2.5	0	1	6	12	12	12	12
nb	0.7157	0.7157	0.1225	0	10000	5000	POI	Dunnett	3	1.5	2.5	0	1	6	12	12	12	12
poi	0.7373	0.7373	0.1301	0	10000	5000	POI	Dunnett	3	1.5	2.5	0	1	6	12	12	12	12
q_poi	0.7335	0.7335	0.1391	0	10000	5000	POI	Dunnett	3	1.5	2.5	0	1	6	12	12	12	12
boot	0.7057	0.7057	0.1353	0	10000	5000	POI	Dunnett	3	1.5	2.5	0	2	6	12	16	16	22
het	0.7652	0.7652	0.1535	0	10000	5000	POI	Dunnett	3	1.5	2.5	0	2	6	12	16	16	22
het_log	0.7342	0.7342	0.1287	0	10000	5000	POI	Dunnett	3	1.5	2.5	0	2	6	12	16	16	22
het_sqrt	0.7582	0.7582	0.1445	0	10000	5000	POI	Dunnett	3	1.5	2.5	0	2	6	12	16	16	22
hom	0.7671	0.7671	0.1157	0	10000	5000	POI	Dunnett	3	1.5	2.5	0	2	6	12	16	16	22
nb	0.7755	0.7755	0.1631	0	10000	5000	POI	Dunnett	3	1.5	2.5	0	2	6	12	16	16	22
poi	0.792	0.792	0.1753	0	10000	5000	POI	Dunnett	3	1.5	2.5	0	2	6	12	16	16	22
q_poi	0.7854	0.7854	0.18	0	10000	5000	POI	Dunnett	3	1.5	2.5	0	2	6	12	16	16	22
boot	0.4819	0.4814	0	0	10000	5000	POI	Tukey	0	1.5	2.5	0	1	6	12	12	12	12
het	0.5333	0.5322	0.0002	0	10000	5000	POI	Tukey	0	1.5	2.5	0	1	6	12	12	12	12
het_log	0.5083	0.507	0.0003	0	10000	5000	POI	Tukey	0	1.5	2.5	0	1	6	12	12	12	12
het_sqrt	0.5302	0.529	0.0003	0	10000	5000	POI	Tukey	0	1.5	2.5	0	1	6	12	12	12	12
hom	0.5602	0.5597	0.0002	0	10000	5000	POI	Tukey	0	1.5	2.5	0	1	6	12	12	12	12
nb	0.5562	0.5557	0.0001	0	10000	5000	POI	Tukey	0	1.5	2.5	0	1	6	12	12	12	12
poi	0.581	0.5803	0.0001	0	10000	5000	POI	Tukey	0	1.5	2.5	0	1	6	12	12	12	12
q_poi	0.5896	0.5892	0.0001	0	10000	5000	POI	Tukey	0	1.5	2.5	0	1	6	12	12	12	12
boot	0.6611	0.6609	0	0	10000	5000	POI	Tukey	0	1.5	2.5	0	2	6	12	16	16	22
het	0.7396	0.7394	0.0004	0	10000	5000	POI	Tukey	0	1.5	2.5	0	2	6	12	16	16	22
het_log	0.6728	0.6723	0.0002	0	10000	5000	POI	Tukey	0	1.5	2.5	0	2	6	12	16	16	22
het_sqrt	0.7127	0.7123	0.0003	0	10000	5000	POI	Tukey	0	1.5	2.5	0	2	6	12	16	16	22
hom	0.7285	0.7283	0.0003	0	10000	5000	POI	Tukey	0	1.5	2.5	0	2	6	12	16	16	22
nb	0.7254	0.7252	0	0	10000	5000	POI	Tukey	0	1.5	2.5	0	2	6	12	16	16	22
poi	0.7497	0.7495	0	0	10000	5000	POI	Tukey	0	1.5	2.5	0	2	6	12	16	16	22
q_poi	0.7408	0.7405	0.0004	0	10000	5000	POI	Tukey	0	1.5	2.5	0	2	6	12	16	16	22
boot	0.5425	0.5425	0	0	10000	5000	POI	Tukey	3	1.5	2.5	0	1	6	12	12	12	12
het	0.6066	0.6066	0	0	10000	5000	POI	Tukey	3	1.5	2.5	0	1	6	12	12	12	12
het_log	0.5828	0.5828	0	0	10000	5000	POI	Tukey	3	1.5	2.5	0	1	6	12	12	12	12
het_sqrt	0.6062	0.6062	0	0	10000	5000	POI	Tukey	3	1.5	2.5	0	1	6	12	12	12	12
hom	0.6125	0.6125	0	0	10000	5000	POI	Tukey	3	1.5	2.5	0	1	6	12	12	12	12
nb	0.6348	0.6348	0	0	10000	5000	POI	Tukey	3	1.5	2.5	0	1	6	12	12	12	12
poi	0.6603	0.6603	0	0	10000	5000	POI	Tukey	3	1.5	2.5	0	1	6	12	12	12	12
q_poi	0.6566	0.6566	0	0	10000	5000	POI	Tukey	3	1.5	2.5	0	1	6	12	12	12	12
boot	0.6273	0.6273	0	0	10000	5000	POI	Tukey	3	1.5	2.5	0	2	6	12	16	16	22
het	0.7063	0.7063	0	0	10000	5000	POI	Tukey	3	1.5	2.5	0	2	6	12	16	16	22
het_log	0.6488	0.6488	0	0	10000	5000	POI	Tukey	3	1.5	2.5	0	2	6	12	16	16	22
het_sqrt	0.6882	0.6882	0	0	10000	5000	POI	Tukey	3	1.5	2.5	0	2	6	12	16	16	22
hom	0.6897	0.6897	0	0	10000	5000	POI	Tukey	3	1.5	2.5	0	2	6	12	16	16	22
nb	0.7001	0.7001	0	0	10000	5000	POI	Tukey	3	1.5	2.5	0	2	6	12	16	16	22
poi	0.7226	0.7226	0	0	10000	5000	POI	Tukey	3	1.5	2.5	0	2	6	12	16	16	22
q_poi	0.7169	0.7169	0	0	10000	5000	POI	Tukey	3	1.5	2.5	0	2	6	12	16	16	22
boot	0.2488	0.2393	0.0488	0	10000	5000	CMP	Dunnett	0	1.5	2.5	0	3	6	12	12	12	12	0.5	0.5	0.5	0.5
het	0.2606	0.2492	0.0427	0	10000	5000	CMP	Dunnett	0	1.5	2.5	0	3	6	12	12	12	12	0.5	0.5	0.5	0.5
het_log	0.2501	0.2393	0.041	0	10000	5000	CMP	Dunnett	0	1.5	2.5	0	3	6	12	12	12	12	0.5	0.5	0.5	0.5
het_sqrt	0.2621	0.2506	0.0438	0	10000	5000	CMP	Dunnett	0	1.5	2.5	0	3	6	12	12	12	12	0.5	0.5	0.5	0.5
hom	0.2923	0.2856	0.044	0	10000	5000	CMP	Dunnett	0	1.5	2.5	0	3	6	12	12	12	12	0.5	0.5	0.5	0.5
nb	0.3356	0.3188	0.0856	0	10000	5000	CMP	Dunnett	0	1.5	2.5	0	3	6	12	12	12	12	0.5	0.5	0.5	0.5
poi	0.578	0.5419	0.1844	0	10000	5000	CMP	Dunnett	0	1.5	2.5	0	3	6	12	12	12	12	0.5	0.5	0.5	0.5
q_poi	0.3073	0.295	0.0651	0	10000	5000	CMP	Dunnett	0	1.5	2.5	0	3	6	12	12	12	12	0.5	0.5	0.5	0.5
boot	0.7369	0.7327	0.2572	0	10000	5000	CMP	Dunnett	0	1.5	2.5	0	4	6	12	12	12	12	2	2	2	2
het	0.762	0.757	0.2705	0	10000	5000	CMP	Dunnett	0	1.5	2.5	0	4	6	12	12	12	12	2	2	2	2
het_log	0.7614	0.7563	0.2662	0	10000	5000	CMP	Dunnett	0	1.5	2.5	0	4	6	12	12	12	12	2	2	2	2
het_sqrt	0.7665	0.7615	0.2709	0	10000	5000	CMP	Dunnett	0	1.5	2.5	0	4	6	12	12	12	12	2	2	2	2
hom	0.8048	0.8019	0.2832	0	10000	5000	CMP	Dunnett	0	1.5	2.5	0	4	6	12	12	12	12	2	2	2	2
nb	0.4792	0.4785	0.0803	0	10000	5000	CMP	Dunnett	0	1.5	2.5	0	4	6	12	12	12	12	2	2	2	2
poi	0.4795	0.4788	0.0805	0	10000	5000	CMP	Dunnett	0	1.5	2.5	0	4	6	12	12	12	12	2	2	2	2
q_poi	0.8199	0.8144	0.3279	0	10000	5000	CMP	Dunnett	0	1.5	2.5	0	4	6	12	12	12	12	2	2	2	2
boot	0.1707	0.1606	0.0428	0	10000	5000	CMP	Dunnett	0	1.5	2.5	0	5	6	12	12	12	12	0.2	0.2	0.5	0.5
het	0.2227	0.2125	0.0529	0	10000	5000	CMP	Dunnett	0	1.5	2.5	0	5	6	12	12	12	12	0.2	0.2	0.5	0.5
het_log	0.2721	0.2622	0.0727	0	10000	5000	CMP	Dunnett	0	1.5	2.5	0	5	6	12	12	12	12	0.2	0.2	0.5	0.5
het_sqrt	0.2599	0.2489	0.0663	0	10000	5000	CMP	Dunnett	0	1.5	2.5	0	5	6	12	12	12	12	0.2	0.2	0.5	0.5
hom	0.242	0.225	0.046	0	10000	5000	CMP	Dunnett	0	1.5	2.5	0	5	6	12	12	12	12	0.2	0.2	0.5	0.5
nb	0.2685	0.2378	0.0795	0	10000	5000	CMP	Dunnett	0	1.5	2.5	0	5	6	12	12	12	12	0.2	0.2	0.5	0.5
poi	0.6351	0.5516	0.2354	0	10000	5000	CMP	Dunnett	0	1.5	2.5	0	5	6	12	12	12	12	0.2	0.2	0.5	0.5
q_poi	0.2425	0.2201	0.0597	0	10000	5000	CMP	Dunnett	0	1.5	2.5	0	5	6	12	12	12	12	0.2	0.2	0.5	0.5
boot	0.2097	0.2003	0.08	0	10000	5000	CMP	Dunnett	0	1.5	2.5	0	6	6	12	12	12	12	0.2	0.5	2	2
het	0.344	0.3359	0.1482	0	10000	5000	CMP	Dunnett	0	1.5	2.5	0	6	6	12	12	12	12	0.2	0.5	2	2
het_log	0.4771	0.4723	0.2439	0	10000	5000	CMP	Dunnett	0	1.5	2.5	0	6	6	12	12	12	12	0.2	0.5	2	2
het_sqrt	0.4235	0.4171	0.2012	0	10000	5000	CMP	Dunnett	0	1.5	2.5	0	6	6	12	12	12	12	0.2	0.5	2	2
hom	0.416	0.3922	0.1657	0	10000	5000	CMP	Dunnett	0	1.5	2.5	0	6	6	12	12	12	12	0.2	0.5	2	2
nb	0.4489	0.41	0.2031	0	10000	5000	CMP	Dunnett	0	1.5	2.5	0	6	6	12	12	12	12	0.2	0.5	2	2
poi	0.5689	0.5105	0.2485	0	10000	5000	CMP	Dunnett	0	1.5	2.5	0	6	6	12	12	12	12	0.2	0.5	2	2
q_poi	0.3913	0.3604	0.1657	0	10000	5000	CMP	Dunnett	0	1.5	2.5	0	6	6	12	12	12	12	0.2	0.5	2	2
boot	0.239	0.2303	0.0399	0	10000	5000	CMP	Dunnett	0	1.5	2.5	0	7	6	12	16	16	22	0.5	0.5	0.2	0.2
het	0.2352	0.2263	0.0298	0	10000	5000	CMP	Dunnett	0	1.5	2.5	0	7	6	12	16	16	22	0.5	0.5	0.2	0.2
het_log	0.1219	0.1086	0.0098	0	10000	5000	CMP	Dunnett	0	1.5	2.5	0	7	6	12	16	16	22	0.5	0.5	0.2	0.2
het_sqrt	0.1724	0.1607	0.0182	0	10000	5000	CMP	Dunnett	0	1.5	2.5	0	7	6	12	16	16	22	0.5	0.5	0.2	0.2
hom	0.1905	0.1891	0.0151	0	10000	5000	CMP	Dunnett	0	1.5	2.5	0	7	6	12	16	16	22	0.5	0.5	0.2	0.2
nb	0.2298	0.2254	0.0437	0	10000	5000	CMP	Dunnett	0	1.5	2.5	0	7	6	12	16	16	22	0.5	0.5	0.2	0.2
poi	0.6627	0.6288	0.2286	0	10000	5000	CMP	Dunnett	0	1.5	2.5	0	7	6	12	16	16	22	0.5	0.5	0.2	0.2
q_poi	0.2009	0.1983	0.0293	0	10000	5000	CMP	Dunnett	0	1.5	2.5	0	7	6	12	16	16	22	0.5	0.5	0.2	0.2
boot	0.4308	0.4227	0.0812	0	10000	5000	CMP	Dunnett	0	1.5	2.5	0	8	6	12	16	16	22	2	2	0.5	0.2
het	0.3546	0.3451	0.052	0	10000	5000	CMP	Dunnett	0	1.5	2.5	0	8	6	12	16	16	22	2	2	0.5	0.2
het_log	0.1562	0.1431	0.0109	0	10000	5000	CMP	Dunnett	0	1.5	2.5	0	8	6	12	16	16	22	2	2	0.5	0.2
het_sqrt	0.2361	0.224	0.0251	0	10000	5000	CMP	Dunnett	0	1.5	2.5	0	8	6	12	16	16	22	2	2	0.5	0.2
hom	0.2596	0.2596	0.0113	0	10000	5000	CMP	Dunnett	0	1.5	2.5	0	8	6	12	16	16	22	2	2	0.5	0.2
nb	0.3372	0.3372	0.0366	0	10000	5000	CMP	Dunnett	0	1.5	2.5	0	8	6	12	16	16	22	2	2	0.5	0.2
poi	0.6144	0.614	0.1423	0	10000	5000	CMP	Dunnett	0	1.5	2.5	0	8	6	12	16	16	22	2	2	0.5	0.2
q_poi	0.3039	0.3039	0.0267	0	10000	5000	CMP	Dunnett	0	1.5	2.5	0	8	6	12	16	16	22	2	2	0.5	0.2
boot	0.1895	0.1804	0.0555	0	10000	5000	CMP	Dunnett	0	1.5	2.5	0	9	6	12	16	16	22	0.2	0.2	0.5	0.5
het	0.2847	0.2769	0.0849	0	10000	5000	CMP	Dunnett	0	1.5	2.5	0	9	6	12	16	16	22	0.2	0.2	0.5	0.5
het_log	0.3069	0.2955	0.0965	0	10000	5000	CMP	Dunnett	0	1.5	2.5	0	9	6	12	16	16	22	0.2	0.2	0.5	0.5
het_sqrt	0.3093	0.2992	0.0942	0	10000	5000	CMP	Dunnett	0	1.5	2.5	0	9	6	12	16	16	22	0.2	0.2	0.5	0.5
hom	0.3078	0.2895	0.0669	0	10000	5000	CMP	Dunnett	0	1.5	2.5	0	9	6	12	16	16	22	0.2	0.2	0.5	0.5
nb	0.3358	0.3024	0.1098	0	10000	5000	CMP	Dunnett	0	1.5	2.5	0	9	6	12	16	16	22	0.2	0.2	0.5	0.5
poi	0.6833	0.5995	0.2817	0	10000	5000	CMP	Dunnett	0	1.5	2.5	0	9	6	12	16	16	22	0.2	0.2	0.5	0.5
q_poi	0.2946	0.2688	0.0833	0	10000	5000	CMP	Dunnett	0	1.5	2.5	0	9	6	12	16	16	22	0.2	0.2	0.5	0.5
boot	0.2143	0.2057	0.0834	0	10000	5000	CMP	Dunnett	0	1.5	2.5	0	10	6	12	16	16	22	0.2	0.5	2	2
het	0.3756	0.3685	0.1692	0	10000	5000	CMP	Dunnett	0	1.5	2.5	0	10	6	12	16	16	22	0.2	0.5	2	2
het_log	0.5097	0.5041	0.2733	0	10000	5000	CMP	Dunnett	0	1.5	2.5	0	10	6	12	16	16	22	0.2	0.5	2	2
het_sqrt	0.4527	0.447	0.226	0	10000	5000	CMP	Dunnett	0	1.5	2.5	0	10	6	12	16	16	22	0.2	0.5	2	2
hom	0.5584	0.522	0.2294	0	10000	5000	CMP	Dunnett	0	1.5	2.5	0	10	6	12	16	16	22	0.2	0.5	2	2
nb	0.5765	0.5217	0.2607	0	10000	5000	CMP	Dunnett	0	1.5	2.5	0	10	6	12	16	16	22	0.2	0.5	2	2
poi	0.6423	0.5729	0.2864	0	10000	5000	CMP	Dunnett	0	1.5	2.5	0	10	6	12	16	16	22	0.2	0.5	2	2
q_poi	0.5283	0.4805	0.2277	0	10000	5000	CMP	Dunnett	0	1.5	2.5	0	10	6	12	16	16	22	0.2	0.5	2	2
boot	0.392	0.392	0.0403	0	10000	5000	CMP	Dunnett	3	1.5	2.5	0	3	6	12	12	12	12	0.5	0.5	0.5	0.5
het	0.4088	0.4088	0.0328	0	10000	5000	CMP	Dunnett	3	1.5	2.5	0	3	6	12	12	12	12	0.5	0.5	0.5	0.5
het_log	0.4007	0.4007	0.031	0	10000	5000	CMP	Dunnett	3	1.5	2.5	0	3	6	12	12	12	12	0.5	0.5	0.5	0.5
het_sqrt	0.4127	0.4127	0.0328	0	10000	5000	CMP	Dunnett	3	1.5	2.5	0	3	6	12	12	12	12	0.5	0.5	0.5	0.5
hom	0.421	0.421	0.0244	0	10000	5000	CMP	Dunnett	3	1.5	2.5	0	3	6	12	12	12	12	0.5	0.5	0.5	0.5
nb	0.5004	0.5004	0.078	0	10000	5000	CMP	Dunnett	3	1.5	2.5	0	3	6	12	12	12	12	0.5	0.5	0.5	0.5
poi	0.7309	0.7309	0.1629	0	10000	5000	CMP	Dunnett	3	1.5	2.5	0	3	6	12	12	12	12	0.5	0.5	0.5	0.5
q_poi	0.4591	0.4591	0.053	0	10000	5000	CMP	Dunnett	3	1.5	2.5	0	3	6	12	12	12	12	0.5	0.5	0.5	0.5
boot	0.9172	0.9172	0.2543	0	10000	5000	CMP	Dunnett	3	1.5	2.5	0	4	6	12	12	12	12	2	2	2	2
het	0.9312	0.9312	0.2622	0	10000	5000	CMP	Dunnett	3	1.5	2.5	0	4	6	12	12	12	12	2	2	2	2
het_log	0.9318	0.9318	0.2595	0	10000	5000	CMP	Dunnett	3	1.5	2.5	0	4	6	12	12	12	12	2	2	2	2
het_sqrt	0.934	0.934	0.2637	0	10000	5000	CMP	Dunnett	3	1.5	2.5	0	4	6	12	12	12	12	2	2	2	2
hom	0.9454	0.9454	0.2401	0	10000	5000	CMP	Dunnett	3	1.5	2.5	0	4	6	12	12	12	12	2	2	2	2
nb	0.7593	0.7593	0.0787	0	10000	5000	CMP	Dunnett	3	1.5	2.5	0	4	6	12	12	12	12	2	2	2	2
poi	0.7594	0.7594	0.0787	0	10000	5000	CMP	Dunnett	3	1.5	2.5	0	4	6	12	12	12	12	2	2	2	2
q_poi	0.9579	0.9579	0.3289	0	10000	5000	CMP	Dunnett	3	1.5	2.5	0	4	6	12	12	12	12	2	2	2	2
boot	0.2385	0.2385	0.0315	0	10000	5000	CMP	Dunnett	3	1.5	2.5	0	5	6	12	12	12	12	0.2	0.2	0.5	0.5
het	0.277	0.277	0.0298	0	10000	5000	CMP	Dunnett	3	1.5	2.5	0	5	6	12	12	12	12	0.2	0.2	0.5	0.5
het_log	0.3188	0.3188	0.036	0	10000	5000	CMP	Dunnett	3	1.5	2.5	0	5	6	12	12	12	12	0.2	0.2	0.5	0.5
het_sqrt	0.3095	0.3095	0.0352	0	10000	5000	CMP	Dunnett	3	1.5	2.5	0	5	6	12	12	12	12	0.2	0.2	0.5	0.5
hom	0.3203	0.3203	0.0199	0	10000	5000	CMP	Dunnett	3	1.5	2.5	0	5	6	12	12	12	12	0.2	0.2	0.5	0.5
nb	0.3801	0.3801	0.0664	0	10000	5000	CMP	Dunnett	3	1.5	2.5	0	5	6	12	12	12	12	0.2	0.2	0.5	0.5
poi	0.7183	0.7183	0.2034	0	10000	5000	CMP	Dunnett	3	1.5	2.5	0	5	6	12	12	12	12	0.2	0.2	0.5	0.5
q_poi	0.3509	0.3509	0.0444	0	10000	5000	CMP	Dunnett	3	1.5	2.5	0	5	6	12	12	12	12	0.2	0.2	0.5	0.5
boot	0.2776	0.2776	0.0705	0	10000	5000	CMP	Dunnett	3	1.5	2.5	0	6	6	12	12	12	12	0.2	0.5	2	2
het	0.4005	0.4005	0.1147	0	10000	5000	CMP	Dunnett	3	1.5	2.5	0	6	6	12	12	12	12	0.2	0.5	2	2
het_log	0.5327	0.5327	0.1863	0	10000	5000	CMP	Dunnett	3	1.5	2.5	0	6	6	12	12	12	12	0.2	0.5	2	2
het_sqrt	0.4823	0.4823	0.1549	0	10000	5000	CMP	Dunnett	3	1.5	2.5	0	6	6	12	12	12	12	0.2	0.5	2	2
hom	0.5133	0.5133	0.1195	0	10000	5000	CMP	Dunnett	3	1.5	2.5	0	6	6	12	12	12	12	0.2	0.5	2	2
nb	0.5674	0.5674	0.1903	0	10000	5000	CMP	Dunnett	3	1.5	2.5	0	6	6	12	12	12	12	0.2	0.5	2	2
poi	0.6688	0.6688	0.2358	0	10000	5000	CMP	Dunnett	3	1.5	2.5	0	6	6	12	12	12	12	0.2	0.5	2	2
q_poi	0.5198	0.5198	0.1532	0	10000	5000	CMP	Dunnett	3	1.5	2.5	0	6	6	12	12	12	12	0.2	0.5	2	2
boot	0.4113	0.4113	0.0343	0	10000	5000	CMP	Dunnett	3	1.5	2.5	0	7	6	12	16	16	22	0.5	0.5	0.2	0.2
het	0.4445	0.4445	0.0256	0	10000	5000	CMP	Dunnett	3	1.5	2.5	0	7	6	12	16	16	22	0.5	0.5	0.2	0.2
het_log	0.3526	0.3526	0.0082	0	10000	5000	CMP	Dunnett	3	1.5	2.5	0	7	6	12	16	16	22	0.5	0.5	0.2	0.2
het_sqrt	0.4079	0.4079	0.0155	0	10000	5000	CMP	Dunnett	3	1.5	2.5	0	7	6	12	16	16	22	0.5	0.5	0.2	0.2
hom	0.2785	0.2785	0.0076	0	10000	5000	CMP	Dunnett	3	1.5	2.5	0	7	6	12	16	16	22	0.5	0.5	0.2	0.2
nb	0.3525	0.3525	0.0399	0	10000	5000	CMP	Dunnett	3	1.5	2.5	0	7	6	12	16	16	22	0.5	0.5	0.2	0.2
poi	0.7938	0.7938	0.2043	0	10000	5000	CMP	Dunnett	3	1.5	2.5	0	7	6	12	16	16	22	0.5	0.5	0.2	0.2
q_poi	0.3076	0.3076	0.0226	0	10000	5000	CMP	Dunnett	3	1.5	2.5	0	7	6	12	16	16	22	0.5	0.5	0.2	0.2
boot	0.9206	0.9206	0.08	0	10000	5000	CMP	Dunnett	3	1.5	2.5	0	8	6	12	16	16	22	2	2	0.5	0.2
het	0.9345	0.9345	0.0517	0	10000	5000	CMP	Dunnett	3	1.5	2.5	0	8	6	12	16	16	22	2	2	0.5	0.2
het_log	0.9166	0.9166	0.0108	0	10000	5000	CMP	Dunnett	3	1.5	2.5	0	8	6	12	16	16	22	2	2	0.5	0.2
het_sqrt	0.9269	0.9269	0.0249	0	10000	5000	CMP	Dunnett	3	1.5	2.5	0	8	6	12	16	16	22	2	2	0.5	0.2
hom	0.4127	0.4127	0.0079	0	10000	5000	CMP	Dunnett	3	1.5	2.5	0	8	6	12	16	16	22	2	2	0.5	0.2
nb	0.5429	0.5429	0.0353	0	10000	5000	CMP	Dunnett	3	1.5	2.5	0	8	6	12	16	16	22	2	2	0.5	0.2
poi	0.8602	0.8602	0.1349	0	10000	5000	CMP	Dunnett	3	1.5	2.5	0	8	6	12	16	16	22	2	2	0.5	0.2
q_poi	0.4711	0.4711	0.0226	0	10000	5000	CMP	Dunnett	3	1.5	2.5	0	8	6	12	16	16	22	2	2	0.5	0.2
boot	0.2529	0.2529	0.0433	0	10000	5000	CMP	Dunnett	3	1.5	2.5	0	9	6	12	16	16	22	0.2	0.2	0.5	0.5
het	0.3391	0.3391	0.0581	0	10000	5000	CMP	Dunnett	3	1.5	2.5	0	9	6	12	16	16	22	0.2	0.2	0.5	0.5
het_log	0.3458	0.3458	0.0557	0	10000	5000	CMP	Dunnett	3	1.5	2.5	0	9	6	12	16	16	22	0.2	0.2	0.5	0.5
het_sqrt	0.3546	0.3546	0.0589	0	10000	5000	CMP	Dunnett	3	1.5	2.5	0	9	6	12	16	16	22	0.2	0.2	0.5	0.5
hom	0.3734	0.3734	0.0327	0	10000	5000	CMP	Dunnett	3	1.5	2.5	0	9	6	12	16	16	22	0.2	0.2	0.5	0.5
nb	0.4344	0.4344	0.0952	0	10000	5000	CMP	Dunnett	3	1.5	2.5	0	9	6	12	16	16	22	0.2	0.2	0.5	0.5
poi	0.7447	0.7447	0.253	0	10000	5000	CMP	Dunnett	3	1.5	2.5	0	9	6	12	16	16	22	0.2	0.2	0.5	0.5
q_poi	0.3948	0.3948	0.0641	0	10000	5000	CMP	Dunnett	3	1.5	2.5	0	9	6	12	16	16	22	0.2	0.2	0.5	0.5
boot	0.2779	0.2779	0.077	0	10000	5000	CMP	Dunnett	3	1.5	2.5	0	10	6	12	16	16	22	0.2	0.5	2	2
het	0.4342	0.4342	0.1433	0	10000	5000	CMP	Dunnett	3	1.5	2.5	0	10	6	12	16	16	22	0.2	0.5	2	2
het_log	0.5558	0.5558	0.2216	0	10000	5000	CMP	Dunnett	3	1.5	2.5	0	10	6	12	16	16	22	0.2	0.5	2	2
het_sqrt	0.5059	0.5059	0.1892	0	10000	5000	CMP	Dunnett	3	1.5	2.5	0	10	6	12	16	16	22	0.2	0.5	2	2
hom	0.6106	0.6106	0.1735	0	10000	5000	CMP	Dunnett	3	1.5	2.5	0	10	6	12	16	16	22	0.2	0.5	2	2
nb	0.6441	0.6441	0.2474	0	10000	5000	CMP	Dunnett	3	1.5	2.5	0	10	6	12	16	16	22	0.2	0.5	2	2
poi	0.7058	0.7058	0.2778	0	10000	5000	CMP	Dunnett	3	1.5	2.5	0	10	6	12	16	16	22	0.2	0.5	2	2
q_poi	0.6124	0.6124	0.2175	0	10000	5000	CMP	Dunnett	3	1.5	2.5	0	10	6	12	16	16	22	0.2	0.5	2	2
boot	0.2637	0.2624	0	0	10000	5000	CMP	Tukey	0	1.5	2.5	0	3	6	12	12	12	12	0.5	0.5	0.5	0.5
het	0.3033	0.3003	0	0	10000	5000	CMP	Tukey	0	1.5	2.5	0	3	6	12	12	12	12	0.5	0.5	0.5	0.5
het_log	0.2794	0.2762	0	0	10000	5000	CMP	Tukey	0	1.5	2.5	0	3	6	12	12	12	12	0.5	0.5	0.5	0.5
het_sqrt	0.3047	0.3017	0	0	10000	5000	CMP	Tukey	0	1.5	2.5	0	3	6	12	12	12	12	0.5	0.5	0.5	0.5
hom	0.3214	0.3203	0	0	10000	5000	CMP	Tukey	0	1.5	2.5	0	3	6	12	12	12	12	0.5	0.5	0.5	0.5
nb	0.3906	0.3886	0.0001	0	10000	5000	CMP	Tukey	0	1.5	2.5	0	3	6	12	12	12	12	0.5	0.5	0.5	0.5
poi	0.6587	0.654	0.0004	0	10000	5000	CMP	Tukey	0	1.5	2.5	0	3	6	12	12	12	12	0.5	0.5	0.5	0.5
q_poi	0.3451	0.3438	0.0001	0	10000	5000	CMP	Tukey	0	1.5	2.5	0	3	6	12	12	12	12	0.5	0.5	0.5	0.5
boot	0.7882	0.7881	0.0003	0	10000	5000	CMP	Tukey	0	1.5	2.5	0	4	6	12	12	12	12	2	2	2	2
het	0.8323	0.8321	0.0007	0	10000	5000	CMP	Tukey	0	1.5	2.5	0	4	6	12	12	12	12	2	2	2	2
het_log	0.8217	0.8215	0.0008	0	10000	5000	CMP	Tukey	0	1.5	2.5	0	4	6	12	12	12	12	2	2	2	2
het_sqrt	0.8304	0.8302	0.0008	0	10000	5000	CMP	Tukey	0	1.5	2.5	0	4	6	12	12	12	12	2	2	2	2
hom	0.8536	0.8536	0.0025	0	10000	5000	CMP	Tukey	0	1.5	2.5	0	4	6	12	12	12	12	2	2	2	2
nb	0.4992	0.4992	0	0	10000	5000	CMP	Tukey	0	1.5	2.5	0	4	6	12	12	12	12	2	2	2	2
poi	0.499	0.499	0	0	10000	5000	CMP	Tukey	0	1.5	2.5	0	4	6	12	12	12	12	2	2	2	2
q_poi	0.8752	0.8752	0.0021	0	10000	5000	CMP	Tukey	0	1.5	2.5	0	4	6	12	12	12	12	2	2	2	2
boot	0.188	0.1864	0	0	10000	5000	CMP	Tukey	0	1.5	2.5	0	5	6	12	12	12	12	0.2	0.2	0.5	0.5
het	0.2842	0.2823	0	0	10000	5000	CMP	Tukey	0	1.5	2.5	0	5	6	12	12	12	12	0.2	0.2	0.5	0.5
het_log	0.3179	0.3156	0	0	10000	5000	CMP	Tukey	0	1.5	2.5	0	5	6	12	12	12	12	0.2	0.2	0.5	0.5
het_sqrt	0.3133	0.3112	0	0	10000	5000	CMP	Tukey	0	1.5	2.5	0	5	6	12	12	12	12	0.2	0.2	0.5	0.5
hom	0.2687	0.2629	0.0001	0	10000	5000	CMP	Tukey	0	1.5	2.5	0	5	6	12	12	12	12	0.2	0.2	0.5	0.5
nb	0.3103	0.3039	0	0	10000	5000	CMP	Tukey	0	1.5	2.5	0	5	6	12	12	12	12	0.2	0.2	0.5	0.5
poi	0.708	0.6967	0.0011	0	10000	5000	CMP	Tukey	0	1.5	2.5	0	5	6	12	12	12	12	0.2	0.2	0.5	0.5
q_poi	0.2694	0.2638	0	0	10000	5000	CMP	Tukey	0	1.5	2.5	0	5	6	12	12	12	12	0.2	0.2	0.5	0.5
boot	0.3122	0.3114	0.0001	0	10000	5000	CMP	Tukey	0	1.5	2.5	0	6	6	12	12	12	12	0.2	0.5	2	2
het	0.5326	0.5324	0.0004	0	10000	5000	CMP	Tukey	0	1.5	2.5	0	6	6	12	12	12	12	0.2	0.5	2	2
het_log	0.5907	0.5904	0.0003	0	10000	5000	CMP	Tukey	0	1.5	2.5	0	6	6	12	12	12	12	0.2	0.5	2	2
het_sqrt	0.5758	0.5755	0.0004	0	10000	5000	CMP	Tukey	0	1.5	2.5	0	6	6	12	12	12	12	0.2	0.5	2	2
hom	0.4561	0.4507	0	0	10000	5000	CMP	Tukey	0	1.5	2.5	0	6	6	12	12	12	12	0.2	0.5	2	2
nb	0.5094	0.504	0	0	10000	5000	CMP	Tukey	0	1.5	2.5	0	6	6	12	12	12	12	0.2	0.5	2	2
poi	0.6462	0.64	0	0	10000	5000	CMP	Tukey	0	1.5	2.5	0	6	6	12	12	12	12	0.2	0.5	2	2
q_poi	0.4336	0.4283	0	0	10000	5000	CMP	Tukey	0	1.5	2.5	0	6	6	12	12	12	12	0.2	0.5	2	2
boot	0.2978	0.2965	0	0	10000	5000	CMP	Tukey	0	1.5	2.5	0	7	6	12	16	16	22	0.5	0.5	0.2	0.2
het	0.2888	0.2861	0	0	10000	5000	CMP	Tukey	0	1.5	2.5	0	7	6	12	16	16	22	0.5	0.5	0.2	0.2
het_log	0.1533	0.1472	0	0	10000	5000	CMP	Tukey	0	1.5	2.5	0	7	6	12	16	16	22	0.5	0.5	0.2	0.2
het_sqrt	0.2194	0.2147	0	0	10000	5000	CMP	Tukey	0	1.5	2.5	0	7	6	12	16	16	22	0.5	0.5	0.2	0.2
hom	0.2342	0.2341	0	0	10000	5000	CMP	Tukey	0	1.5	2.5	0	7	6	12	16	16	22	0.5	0.5	0.2	0.2
nb	0.3042	0.3037	0	0	10000	5000	CMP	Tukey	0	1.5	2.5	0	7	6	12	16	16	22	0.5	0.5	0.2	0.2
poi	0.7731	0.7706	0.0027	0	10000	5000	CMP	Tukey	0	1.5	2.5	0	7	6	12	16	16	22	0.5	0.5	0.2	0.2
q_poi	0.2604	0.2601	0	0	10000	5000	CMP	Tukey	0	1.5	2.5	0	7	6	12	16	16	22	0.5	0.5	0.2	0.2
boot	0.4792	0.4777	0	0	10000	5000	CMP	Tukey	0	1.5	2.5	0	8	6	12	16	16	22	2	2	0.5	0.2
het	0.387	0.3841	0	0	10000	5000	CMP	Tukey	0	1.5	2.5	0	8	6	12	16	16	22	2	2	0.5	0.2
het_log	0.1793	0.1708	0	0	10000	5000	CMP	Tukey	0	1.5	2.5	0	8	6	12	16	16	22	2	2	0.5	0.2
het_sqrt	0.2594	0.2534	0	0	10000	5000	CMP	Tukey	0	1.5	2.5	0	8	6	12	16	16	22	2	2	0.5	0.2
hom	0.291	0.291	0	0	10000	5000	CMP	Tukey	0	1.5	2.5	0	8	6	12	16	16	22	2	2	0.5	0.2
nb	0.3874	0.3874	0	0	10000	5000	CMP	Tukey	0	1.5	2.5	0	8	6	12	16	16	22	2	2	0.5	0.2
poi	0.6973	0.6973	0.0007	0	10000	5000	CMP	Tukey	0	1.5	2.5	0	8	6	12	16	16	22	2	2	0.5	0.2
q_poi	0.3517	0.3517	0	0	10000	5000	CMP	Tukey	0	1.5	2.5	0	8	6	12	16	16	22	2	2	0.5	0.2
boot	0.2563	0.2555	0	0	10000	5000	CMP	Tukey	0	1.5	2.5	0	9	6	12	16	16	22	0.2	0.2	0.5	0.5
het	0.4028	0.4024	0	0	10000	5000	CMP	Tukey	0	1.5	2.5	0	9	6	12	16	16	22	0.2	0.2	0.5	0.5
het_log	0.4208	0.419	0	0	10000	5000	CMP	Tukey	0	1.5	2.5	0	9	6	12	16	16	22	0.2	0.2	0.5	0.5
het_sqrt	0.4274	0.4263	0	0	10000	5000	CMP	Tukey	0	1.5	2.5	0	9	6	12	16	16	22	0.2	0.2	0.5	0.5
hom	0.3769	0.3736	0	0	10000	5000	CMP	Tukey	0	1.5	2.5	0	9	6	12	16	16	22	0.2	0.2	0.5	0.5
nb	0.4241	0.4209	0	0	10000	5000	CMP	Tukey	0	1.5	2.5	0	9	6	12	16	16	22	0.2	0.2	0.5	0.5
poi	0.7914	0.7858	0.0022	0	10000	5000	CMP	Tukey	0	1.5	2.5	0	9	6	12	16	16	22	0.2	0.2	0.5	0.5
q_poi	0.3666	0.3634	0	0	10000	5000	CMP	Tukey	0	1.5	2.5	0	9	6	12	16	16	22	0.2	0.2	0.5	0.5
boot	0.4501	0.4499	0.0001	0	10000	5000	CMP	Tukey	0	1.5	2.5	0	10	6	12	16	16	22	0.2	0.5	2	2
het	0.6696	0.6695	0.0009	0	10000	5000	CMP	Tukey	0	1.5	2.5	0	10	6	12	16	16	22	0.2	0.5	2	2
het_log	0.737	0.7369	0.0013	0	10000	5000	CMP	Tukey	0	1.5	2.5	0	10	6	12	16	16	22	0.2	0.5	2	2
het_sqrt	0.721	0.721	0.0016	0	10000	5000	CMP	Tukey	0	1.5	2.5	0	10	6	12	16	16	22	0.2	0.5	2	2
hom	0.6738	0.6703	0.0004	0	10000	5000	CMP	Tukey	0	1.5	2.5	0	10	6	12	16	16	22	0.2	0.5	2	2
nb	0.7057	0.7022	0	0	10000	5000	CMP	Tukey	0	1.5	2.5	0	10	6	12	16	16	22	0.2	0.5	2	2
poi	0.7813	0.777	0	0	10000	5000	CMP	Tukey	0	1.5	2.5	0	10	6	12	16	16	22	0.2	0.5	2	2
q_poi	0.6464	0.6432	0	0	10000	5000	CMP	Tukey	0	1.5	2.5	0	10	6	12	16	16	22	0.2	0.5	2	2
boot	0.2993	0.2993	0	0	10000	5000	CMP	Tukey	3	1.5	2.5	0	3	6	12	12	12	12	0.5	0.5	0.5	0.5
het	0.3516	0.3516	0	0	10000	5000	CMP	Tukey	3	1.5	2.5	0	3	6	12	12	12	12	0.5	0.5	0.5	0.5
het_log	0.3281	0.3281	0	0	10000	5000	CMP	Tukey	3	1.5	2.5	0	3	6	12	12	12	12	0.5	0.5	0.5	0.5
het_sqrt	0.3546	0.3546	0	0	10000	5000	CMP	Tukey	3	1.5	2.5	0	3	6	12	12	12	12	0.5	0.5	0.5	0.5
hom	0.3431	0.3431	0	0	10000	5000	CMP	Tukey	3	1.5	2.5	0	3	6	12	12	12	12	0.5	0.5	0.5	0.5
nb	0.4377	0.4377	0	0	10000	5000	CMP	Tukey	3	1.5	2.5	0	3	6	12	12	12	12	0.5	0.5	0.5	0.5
poi	0.7036	0.7036	0	0	10000	5000	CMP	Tukey	3	1.5	2.5	0	3	6	12	12	12	12	0.5	0.5	0.5	0.5
q_poi	0.3859	0.3859	0	0	10000	5000	CMP	Tukey	3	1.5	2.5	0	3	6	12	12	12	12	0.5	0.5	0.5	0.5
boot	0.8544	0.8544	0	0	10000	5000	CMP	Tukey	3	1.5	2.5	0	4	6	12	12	12	12	2	2	2	2
het	0.8963	0.8963	0	0	10000	5000	CMP	Tukey	3	1.5	2.5	0	4	6	12	12	12	12	2	2	2	2
het_log	0.8896	0.8896	0	0	10000	5000	CMP	Tukey	3	1.5	2.5	0	4	6	12	12	12	12	2	2	2	2
het_sqrt	0.8951	0.8951	0	0	10000	5000	CMP	Tukey	3	1.5	2.5	0	4	6	12	12	12	12	2	2	2	2
hom	0.9068	0.9068	0	0	10000	5000	CMP	Tukey	3	1.5	2.5	0	4	6	12	12	12	12	2	2	2	2
nb	0.6336	0.6336	0	0	10000	5000	CMP	Tukey	3	1.5	2.5	0	4	6	12	12	12	12	2	2	2	2
poi	0.6337	0.6337	0	0	10000	5000	CMP	Tukey	3	1.5	2.5	0	4	6	12	12	12	12	2	2	2	2
q_poi	0.9295	0.9295	0.0001	0	10000	5000	CMP	Tukey	3	1.5	2.5	0	4	6	12	12	12	12	2	2	2	2
boot	0.1815	0.1815	0	0	10000	5000	CMP	Tukey	3	1.5	2.5	0	5	6	12	12	12	12	0.2	0.2	0.5	0.5
het	0.241	0.241	0	0	10000	5000	CMP	Tukey	3	1.5	2.5	0	5	6	12	12	12	12	0.2	0.2	0.5	0.5
het_log	0.249	0.249	0	0	10000	5000	CMP	Tukey	3	1.5	2.5	0	5	6	12	12	12	12	0.2	0.2	0.5	0.5
het_sqrt	0.2556	0.2556	0	0	10000	5000	CMP	Tukey	3	1.5	2.5	0	5	6	12	12	12	12	0.2	0.2	0.5	0.5
hom	0.2548	0.2548	0	0	10000	5000	CMP	Tukey	3	1.5	2.5	0	5	6	12	12	12	12	0.2	0.2	0.5	0.5
nb	0.3262	0.3262	0	0	10000	5000	CMP	Tukey	3	1.5	2.5	0	5	6	12	12	12	12	0.2	0.2	0.5	0.5
poi	0.7147	0.7147	0	0	10000	5000	CMP	Tukey	3	1.5	2.5	0	5	6	12	12	12	12	0.2	0.2	0.5	0.5
q_poi	0.2839	0.2839	0	0	10000	5000	CMP	Tukey	3	1.5	2.5	0	5	6	12	12	12	12	0.2	0.2	0.5	0.5
boot	0.2436	0.2436	0	0	10000	5000	CMP	Tukey	3	1.5	2.5	0	6	6	12	12	12	12	0.2	0.5	2	2
het	0.3884	0.3884	0	0	10000	5000	CMP	Tukey	3	1.5	2.5	0	6	6	12	12	12	12	0.2	0.5	2	2
het_log	0.4393	0.4393	0	0	10000	5000	CMP	Tukey	3	1.5	2.5	0	6	6	12	12	12	12	0.2	0.5	2	2
het_sqrt	0.4281	0.4281	0	0	10000	5000	CMP	Tukey	3	1.5	2.5	0	6	6	12	12	12	12	0.2	0.5	2	2
hom	0.4486	0.4486	0	0	10000	5000	CMP	Tukey	3	1.5	2.5	0	6	6	12	12	12	12	0.2	0.5	2	2
nb	0.5076	0.5076	0	0	10000	5000	CMP	Tukey	3	1.5	2.5	0	6	6	12	12	12	12	0.2	0.5	2	2
poi	0.6251	0.6251	0	0	10000	5000	CMP	Tukey	3	1.5	2.5	0	6	6	12	12	12	12	0.2	0.5	2	2
q_poi	0.4539	0.4539	0	0	10000	5000	CMP	Tukey	3	1.5	2.5	0	6	6	12	12	12	12	0.2	0.5	2	2
boot	0.3367	0.3367	0	0	10000	5000	CMP	Tukey	3	1.5	2.5	0	7	6	12	16	16	22	0.5	0.5	0.2	0.2
het	0.3949	0.3949	0	0	10000	5000	CMP	Tukey	3	1.5	2.5	0	7	6	12	16	16	22	0.5	0.5	0.2	0.2
het_log	0.3191	0.3191	0	0	10000	5000	CMP	Tukey	3	1.5	2.5	0	7	6	12	16	16	22	0.5	0.5	0.2	0.2
het_sqrt	0.3622	0.3622	0	0	10000	5000	CMP	Tukey	3	1.5	2.5	0	7	6	12	16	16	22	0.5	0.5	0.2	0.2
hom	0.2244	0.2244	0	0	10000	5000	CMP	Tukey	3	1.5	2.5	0	7	6	12	16	16	22	0.5	0.5	0.2	0.2
nb	0.3026	0.3026	0	0	10000	5000	CMP	Tukey	3	1.5	2.5	0	7	6	12	16	16	22	0.5	0.5	0.2	0.2
poi	0.7999	0.7999	0	0	10000	5000	CMP	Tukey	3	1.5	2.5	0	7	6	12	16	16	22	0.5	0.5	0.2	0.2
q_poi	0.2407	0.2407	0	0	10000	5000	CMP	Tukey	3	1.5	2.5	0	7	6	12	16	16	22	0.5	0.5	0.2	0.2
boot	0.8839	0.8839	0	0	10000	5000	CMP	Tukey	3	1.5	2.5	0	8	6	12	16	16	22	2	2	0.5	0.2
het	0.9103	0.9103	0	0	10000	5000	CMP	Tukey	3	1.5	2.5	0	8	6	12	16	16	22	2	2	0.5	0.2
het_log	0.8916	0.8916	0	0	10000	5000	CMP	Tukey	3	1.5	2.5	0	8	6	12	16	16	22	2	2	0.5	0.2
het_sqrt	0.9007	0.9007	0	0	10000	5000	CMP	Tukey	3	1.5	2.5	0	8	6	12	16	16	22	2	2	0.5	0.2
hom	0.3067	0.3067	0	0	10000	5000	CMP	Tukey	3	1.5	2.5	0	8	6	12	16	16	22	2	2	0.5	0.2
nb	0.4282	0.4282	0	0	10000	5000	CMP	Tukey	3	1.5	2.5	0	8	6	12	16	16	22	2	2	0.5	0.2
poi	0.8091	0.8091	0	0	10000	5000	CMP	Tukey	3	1.5	2.5	0	8	6	12	16	16	22	2	2	0.5	0.2
q_poi	0.3524	0.3524	0	0	10000	5000	CMP	Tukey	3	1.5	2.5	0	8	6	12	16	16	22	2	2	0.5	0.2
boot	0.2126	0.2126	0	0	10000	5000	CMP	Tukey	3	1.5	2.5	0	9	6	12	16	16	22	0.2	0.2	0.5	0.5
het	0.3051	0.3051	0	0	10000	5000	CMP	Tukey	3	1.5	2.5	0	9	6	12	16	16	22	0.2	0.2	0.5	0.5
het_log	0.2702	0.2702	0	0	10000	5000	CMP	Tukey	3	1.5	2.5	0	9	6	12	16	16	22	0.2	0.2	0.5	0.5
het_sqrt	0.2979	0.2979	0	0	10000	5000	CMP	Tukey	3	1.5	2.5	0	9	6	12	16	16	22	0.2	0.2	0.5	0.5
hom	0.3085	0.3085	0	0	10000	5000	CMP	Tukey	3	1.5	2.5	0	9	6	12	16	16	22	0.2	0.2	0.5	0.5
nb	0.3748	0.3748	0	0	10000	5000	CMP	Tukey	3	1.5	2.5	0	9	6	12	16	16	22	0.2	0.2	0.5	0.5
poi	0.7503	0.7503	0.0001	0	10000	5000	CMP	Tukey	3	1.5	2.5	0	9	6	12	16	16	22	0.2	0.2	0.5	0.5
q_poi	0.325	0.325	0	0	10000	5000	CMP	Tukey	3	1.5	2.5	0	9	6	12	16	16	22	0.2	0.2	0.5	0.5
boot	0.2994	0.2994	0	0	10000	5000	CMP	Tukey	3	1.5	2.5	0	10	6	12	16	16	22	0.2	0.5	2	2
het	0.4575	0.4575	0.0001	0	10000	5000	CMP	Tukey	3	1.5	2.5	0	10	6	12	16	16	22	0.2	0.5	2	2
het_log	0.4818	0.4818	0	0	10000	5000	CMP	Tukey	3	1.5	2.5	0	10	6	12	16	16	22	0.2	0.5	2	2
het_sqrt	0.4812	0.4812	0	0	10000	5000	CMP	Tukey	3	1.5	2.5	0	10	6	12	16	16	22	0.2	0.5	2	2
hom	0.5581	0.5581	0	0	10000	5000	CMP	Tukey	3	1.5	2.5	0	10	6	12	16	16	22	0.2	0.5	2	2
nb	0.5947	0.5947	0	0	10000	5000	CMP	Tukey	3	1.5	2.5	0	10	6	12	16	16	22	0.2	0.5	2	2
poi	0.6704	0.6704	0	0	10000	5000	CMP	Tukey	3	1.5	2.5	0	10	6	12	16	16	22	0.2	0.5	2	2
q_poi	0.5541	0.5541	0	0	10000	5000	CMP	Tukey	3	1.5	2.5	0	10	6	12	16	16	22	0.2	0.5	2	2
boot	0.1514	0.1383	0.0214	0	10000	5000	NB	Dunnett	0	1.5	2.5	0	11	6	12	12	12	12	3	3	3	3
het	0.1395	0.128	0.0139	0	10000	5000	NB	Dunnett	0	1.5	2.5	0	11	6	12	12	12	12	3	3	3	3
het_log	0.1515	0.1389	0.0169	0	10000	5000	NB	Dunnett	0	1.5	2.5	0	11	6	12	12	12	12	3	3	3	3
het_sqrt	0.1535	0.1408	0.017	0	10000	5000	NB	Dunnett	0	1.5	2.5	0	11	6	12	12	12	12	3	3	3	3
hom	0.1756	0.1692	0.0127	0	10000	5000	NB	Dunnett	0	1.5	2.5	0	11	6	12	12	12	12	3	3	3	3
nb	0.226	0.2065	0.0405	0	10000	5000	NB	Dunnett	0	1.5	2.5	0	11	6	12	12	12	12	3	3	3	3
poi	0.6559	0.5889	0.2157	0	10000	5000	NB	Dunnett	0	1.5	2.5	0	11	6	12	12	12	12	3	3	3	3
q_poi	0.1928	0.1822	0.0261	0	10000	5000	NB	Dunnett	0	1.5	2.5	0	11	6	12	12	12	12	3	3	3	3
boot	0.1931	0.1835	0.0325	0	10000	5000	NB	Dunnett	0	1.5	2.5	0	12	6	12	16	16	22	5	3	3	2
het	0.1842	0.1731	0.0254	0	10000	5000	NB	Dunnett	0	1.5	2.5	0	12	6	12	16	16	22	5	3	3	2
het_log	0.1073	0.0915	0.01	0	10000	5000	NB	Dunnett	0	1.5	2.5	0	12	6	12	16	16	22	5	3	3	2
het_sqrt	0.1467	0.1321	0.017	0	10000	5000	NB	Dunnett	0	1.5	2.5	0	12	6	12	16	16	22	5	3	3	2
hom	0.1348	0.1323	0.0063	0	10000	5000	NB	Dunnett	0	1.5	2.5	0	12	6	12	16	16	22	5	3	3	2
nb	0.2019	0.1939	0.029	0	10000	5000	NB	Dunnett	0	1.5	2.5	0	12	6	12	16	16	22	5	3	3	2
poi	0.6855	0.6324	0.2326	0	10000	5000	NB	Dunnett	0	1.5	2.5	0	12	6	12	16	16	22	5	3	3	2
q_poi	0.1468	0.142	0.0159	0	10000	5000	NB	Dunnett	0	1.5	2.5	0	12	6	12	16	16	22	5	3	3	2
boot	0.1251	0.1164	0.0467	0	10000	5000	NB	Dunnett	0	1.5	2.5	0	13	6	12	16	16	22	0.75	2	2	3
het	0.2074	0.2033	0.0652	0	10000	5000	NB	Dunnett	0	1.5	2.5	0	13	6	12	16	16	22	0.75	2	2	3
het_log	0.3195	0.315	0.1057	0	10000	5000	NB	Dunnett	0	1.5	2.5	0	13	6	12	16	16	22	0.75	2	2	3
het_sqrt	0.2652	0.2617	0.0875	0	10000	5000	NB	Dunnett	0	1.5	2.5	0	13	6	12	16	16	22	0.75	2	2	3
hom	0.2243	0.2134	0.0484	0	10000	5000	NB	Dunnett	0	1.5	2.5	0	13	6	12	16	16	22	0.75	2	2	3
nb	0.2838	0.2605	0.113	0	10000	5000	NB	Dunnett	0	1.5	2.5	0	13	6	12	16	16	22	0.75	2	2	3
poi	0.7862	0.6856	0.3755	0	10000	5000	NB	Dunnett	0	1.5	2.5	0	13	6	12	16	16	22	0.75	2	2	3
q_poi	0.2249	0.2092	0.0727	0	10000	5000	NB	Dunnett	0	1.5	2.5	0	13	6	12	16	16	22	0.75	2	2	3
boot	0.1726	0.1637	0.0441	0	10000	5000	NB	Dunnett	0	1.5	2.5	0	14	6	12	16	16	22	2	3	3	5
het	0.2451	0.2391	0.0512	0	10000	5000	NB	Dunnett	0	1.5	2.5	0	14	6	12	16	16	22	2	3	3	5
het_log	0.2576	0.2496	0.0524	0	10000	5000	NB	Dunnett	0	1.5	2.5	0	14	6	12	16	16	22	2	3	3	5
het_sqrt	0.2616	0.254	0.0565	0	10000	5000	NB	Dunnett	0	1.5	2.5	0	14	6	12	16	16	22	2	3	3	5
hom	0.2414	0.2321	0.0379	0	10000	5000	NB	Dunnett	0	1.5	2.5	0	14	6	12	16	16	22	2	3	3	5
nb	0.291	0.2701	0.0902	0	10000	5000	NB	Dunnett	0	1.5	2.5	0	14	6	12	16	16	22	2	3	3	5
poi	0.7125	0.6322	0.2921	0	10000	5000	NB	Dunnett	0	1.5	2.5	0	14	6	12	16	16	22	2	3	3	5
q_poi	0.2397	0.2245	0.0591	0	10000	5000	NB	Dunnett	0	1.5	2.5	0	14	6	12	16	16	22	2	3	3	5
boot	0.2233	0.2233	0.0138	0	10000	5000	NB	Dunnett	3	1.5	2.5	0	11	6	12	12	12	12	3	3	3	3
het	0.216	0.216	0.0072	0	10000	5000	NB	Dunnett	3	1.5	2.5	0	11	6	12	12	12	12	3	3	3	3
het_log	0.233	0.233	0.0089	0	10000	5000	NB	Dunnett	3	1.5	2.5	0	11	6	12	12	12	12	3	3	3	3
het_sqrt	0.2382	0.2382	0.0088	0	10000	5000	NB	Dunnett	3	1.5	2.5	0	11	6	12	12	12	12	3	3	3	3
hom	0.2311	0.2311	0.0022	0	10000	5000	NB	Dunnett	3	1.5	2.5	0	11	6	12	12	12	12	3	3	3	3
nb	0.3198	0.3198	0.0292	0	10000	5000	NB	Dunnett	3	1.5	2.5	0	11	6	12	12	12	12	3	3	3	3
poi	0.7592	0.7592	0.1756	0	10000	5000	NB	Dunnett	3	1.5	2.5	0	11	6	12	12	12	12	3	3	3	3
q_poi	0.2734	0.2734	0.0118	0	10000	5000	NB	Dunnett	3	1.5	2.5	0	11	6	12	12	12	12	3	3	3	3
boot	0.2977	0.2977	0.0242	0	10000	5000	NB	Dunnett	3	1.5	2.5	0	12	6	12	16	16	22	5	3	3	2
het	0.2877	0.2877	0.0164	0	10000	5000	NB	Dunnett	3	1.5	2.5	0	12	6	12	16	16	22	5	3	3	2
het_log	0.2024	0.2024	0.0058	0	10000	5000	NB	Dunnett	3	1.5	2.5	0	12	6	12	16	16	22	5	3	3	2
het_sqrt	0.2517	0.2517	0.011	0	10000	5000	NB	Dunnett	3	1.5	2.5	0	12	6	12	16	16	22	5	3	3	2
hom	0.1885	0.1885	0.0012	0	10000	5000	NB	Dunnett	3	1.5	2.5	0	12	6	12	16	16	22	5	3	3	2
nb	0.2959	0.2959	0.0224	0	10000	5000	NB	Dunnett	3	1.5	2.5	0	12	6	12	16	16	22	5	3	3	2
poi	0.792	0.792	0.1956	0	10000	5000	NB	Dunnett	3	1.5	2.5	0	12	6	12	16	16	22	5	3	3	2
q_poi	0.2217	0.2217	0.0076	0	10000	5000	NB	Dunnett	3	1.5	2.5	0	12	6	12	16	16	22	5	3	3	2
boot	0.1493	0.1493	0.0362	0	10000	5000	NB	Dunnett	3	1.5	2.5	0	13	6	12	16	16	22	0.75	2	2	3
het	0.2473	0.2473	0.0469	0	10000	5000	NB	Dunnett	3	1.5	2.5	0	13	6	12	16	16	22	0.75	2	2	3
het_log	0.373	0.373	0.0849	0	10000	5000	NB	Dunnett	3	1.5	2.5	0	13	6	12	16	16	22	0.75	2	2	3
het_sqrt	0.316	0.316	0.0671	0	10000	5000	NB	Dunnett	3	1.5	2.5	0	13	6	12	16	16	22	0.75	2	2	3
hom	0.2635	0.2635	0.0191	0	10000	5000	NB	Dunnett	3	1.5	2.5	0	13	6	12	16	16	22	0.75	2	2	3
nb	0.3378	0.3378	0.0947	0	10000	5000	NB	Dunnett	3	1.5	2.5	0	13	6	12	16	16	22	0.75	2	2	3
poi	0.7948	0.7948	0.3281	0	10000	5000	NB	Dunnett	3	1.5	2.5	0	13	6	12	16	16	22	0.75	2	2	3
q_poi	0.2735	0.2735	0.05	0	10000	5000	NB	Dunnett	3	1.5	2.5	0	13	6	12	16	16	22	0.75	2	2	3
boot	0.2311	0.2311	0.0354	0	10000	5000	NB	Dunnett	3	1.5	2.5	0	14	6	12	16	16	22	2	3	3	5
het	0.3002	0.3002	0.0367	0	10000	5000	NB	Dunnett	3	1.5	2.5	0	14	6	12	16	16	22	2	3	3	5
het_log	0.3208	0.3208	0.0357	0	10000	5000	NB	Dunnett	3	1.5	2.5	0	14	6	12	16	16	22	2	3	3	5
het_sqrt	0.3235	0.3235	0.0388	0	10000	5000	NB	Dunnett	3	1.5	2.5	0	14	6	12	16	16	22	2	3	3	5
hom	0.2972	0.2972	0.0134	0	10000	5000	NB	Dunnett	3	1.5	2.5	0	14	6	12	16	16	22	2	3	3	5
nb	0.3777	0.3777	0.0741	0	10000	5000	NB	Dunnett	3	1.5	2.5	0	14	6	12	16	16	22	2	3	3	5
poi	0.7669	0.7669	0.2586	0	10000	5000	NB	Dunnett	3	1.5	2.5	0	14	6	12	16	16	22	2	3	3	5
q_poi	0.3142	0.3142	0.0393	0	10000	5000	NB	Dunnett	3	1.5	2.5	0	14	6	12	16	16	22	2	3	3	5
boot	0.1582	0.1557	0	0	10000	5000	NB	Tukey	0	1.5	2.5	0	11	6	12	12	12	12	3	3	3	3
het	0.1643	0.1594	0	0	10000	5000	NB	Tukey	0	1.5	2.5	0	11	6	12	12	12	12	3	3	3	3
het_log	0.1676	0.1623	0	0	10000	5000	NB	Tukey	0	1.5	2.5	0	11	6	12	12	12	12	3	3	3	3
het_sqrt	0.1772	0.1725	0	0	10000	5000	NB	Tukey	0	1.5	2.5	0	11	6	12	12	12	12	3	3	3	3
hom	0.1824	0.18	0	0	10000	5000	NB	Tukey	0	1.5	2.5	0	11	6	12	12	12	12	3	3	3	3
nb	0.2632	0.2592	0	0	10000	5000	NB	Tukey	0	1.5	2.5	0	11	6	12	12	12	12	3	3	3	3
poi	0.7365	0.7263	0.0039	0	10000	5000	NB	Tukey	0	1.5	2.5	0	11	6	12	12	12	12	3	3	3	3
q_poi	0.2079	0.205	0	0	10000	5000	NB	Tukey	0	1.5	2.5	0	11	6	12	12	12	12	3	3	3	3
boot	0.2169	0.2154	0	0	10000	5000	NB	Tukey	0	1.5	2.5	0	12	6	12	16	16	22	5	3	3	2
het	0.2175	0.2147	0	0	10000	5000	NB	Tukey	0	1.5	2.5	0	12	6	12	16	16	22	5	3	3	2
het_log	0.1404	0.1348	0	0	10000	5000	NB	Tukey	0	1.5	2.5	0	12	6	12	16	16	22	5	3	3	2
het_sqrt	0.1811	0.1777	0	0	10000	5000	NB	Tukey	0	1.5	2.5	0	12	6	12	16	16	22	5	3	3	2
hom	0.1717	0.1715	0	0	10000	5000	NB	Tukey	0	1.5	2.5	0	12	6	12	16	16	22	5	3	3	2
nb	0.2704	0.2692	0.0001	0	10000	5000	NB	Tukey	0	1.5	2.5	0	12	6	12	16	16	22	5	3	3	2
poi	0.7825	0.7776	0.0056	0	10000	5000	NB	Tukey	0	1.5	2.5	0	12	6	12	16	16	22	5	3	3	2
q_poi	0.1944	0.1941	0	0	10000	5000	NB	Tukey	0	1.5	2.5	0	12	6	12	16	16	22	5	3	3	2
boot	0.1707	0.1689	0	0	10000	5000	NB	Tukey	0	1.5	2.5	0	13	6	12	16	16	22	0.75	2	2	3
het	0.2924	0.2914	0	0	10000	5000	NB	Tukey	0	1.5	2.5	0	13	6	12	16	16	22	0.75	2	2	3
het_log	0.3395	0.3382	0	0	10000	5000	NB	Tukey	0	1.5	2.5	0	13	6	12	16	16	22	0.75	2	2	3
het_sqrt	0.324	0.3226	0	0	10000	5000	NB	Tukey	0	1.5	2.5	0	13	6	12	16	16	22	0.75	2	2	3
hom	0.2172	0.2124	0	0	10000	5000	NB	Tukey	0	1.5	2.5	0	13	6	12	16	16	22	0.75	2	2	3
nb	0.2995	0.2929	0.0001	0	10000	5000	NB	Tukey	0	1.5	2.5	0	13	6	12	16	16	22	0.75	2	2	3
poi	0.8628	0.8517	0.0089	0	10000	5000	NB	Tukey	0	1.5	2.5	0	13	6	12	16	16	22	0.75	2	2	3
q_poi	0.211	0.2042	0.0001	0	10000	5000	NB	Tukey	0	1.5	2.5	0	13	6	12	16	16	22	0.75	2	2	3
boot	0.237	0.2354	0	0	10000	5000	NB	Tukey	0	1.5	2.5	0	14	6	12	16	16	22	2	3	3	5
het	0.3502	0.3489	0	0	10000	5000	NB	Tukey	0	1.5	2.5	0	14	6	12	16	16	22	2	3	3	5
het_log	0.327	0.3246	0	0	10000	5000	NB	Tukey	0	1.5	2.5	0	14	6	12	16	16	22	2	3	3	5
het_sqrt	0.3563	0.3544	0	0	10000	5000	NB	Tukey	0	1.5	2.5	0	14	6	12	16	16	22	2	3	3	5
hom	0.2738	0.27	0	0	10000	5000	NB	Tukey	0	1.5	2.5	0	14	6	12	16	16	22	2	3	3	5
nb	0.3555	0.3517	0	0	10000	5000	NB	Tukey	0	1.5	2.5	0	14	6	12	16	16	22	2	3	3	5
poi	0.8214	0.8149	0.0041	0	10000	5000	NB	Tukey	0	1.5	2.5	0	14	6	12	16	16	22	2	3	3	5
q_poi	0.2803	0.2762	0	0	10000	5000	NB	Tukey	0	1.5	2.5	0	14	6	12	16	16	22	2	3	3	5
boot	0.1703	0.1703	0	0	10000	5000	NB	Tukey	3	1.5	2.5	0	11	6	12	12	12	12	3	3	3	3
het	0.1848	0.1848	0	0	10000	5000	NB	Tukey	3	1.5	2.5	0	11	6	12	12	12	12	3	3	3	3
het_log	0.1895	0.1895	0	0	10000	5000	NB	Tukey	3	1.5	2.5	0	11	6	12	12	12	12	3	3	3	3
het_sqrt	0.1972	0.1972	0	0	10000	5000	NB	Tukey	3	1.5	2.5	0	11	6	12	12	12	12	3	3	3	3
hom	0.1774	0.1774	0	0	10000	5000	NB	Tukey	3	1.5	2.5	0	11	6	12	12	12	12	3	3	3	3
nb	0.2766	0.2766	0	0	10000	5000	NB	Tukey	3	1.5	2.5	0	11	6	12	12	12	12	3	3	3	3
poi	0.7735	0.7735	0	0	10000	5000	NB	Tukey	3	1.5	2.5	0	11	6	12	12	12	12	3	3	3	3
q_poi	0.2118	0.2118	0	0	10000	5000	NB	Tukey	3	1.5	2.5	0	11	6	12	12	12	12	3	3	3	3
boot	0.2356	0.2356	0	0	10000	5000	NB	Tukey	3	1.5	2.5	0	12	6	12	16	16	22	5	3	3	2
het	0.2414	0.2414	0	0	10000	5000	NB	Tukey	3	1.5	2.5	0	12	6	12	16	16	22	5	3	3	2
het_log	0.1672	0.1672	0	0	10000	5000	NB	Tukey	3	1.5	2.5	0	12	6	12	16	16	22	5	3	3	2
het_sqrt	0.2113	0.2113	0	0	10000	5000	NB	Tukey	3	1.5	2.5	0	12	6	12	16	16	22	5	3	3	2
hom	0.14	0.14	0	0	10000	5000	NB	Tukey	3	1.5	2.5	0	12	6	12	16	16	22	5	3	3	2
nb	0.2487	0.2487	0	0	10000	5000	NB	Tukey	3	1.5	2.5	0	12	6	12	16	16	22	5	3	3	2
poi	0.8126	0.8126	0.0003	0	10000	5000	NB	Tukey	3	1.5	2.5	0	12	6	12	16	16	22	5	3	3	2
q_poi	0.1614	0.1614	0	0	10000	5000	NB	Tukey	3	1.5	2.5	0	12	6	12	16	16	22	5	3	3	2
boot	0.1302	0.1302	0	0	10000	5000	NB	Tukey	3	1.5	2.5	0	13	6	12	16	16	22	0.75	2	2	3
het	0.2338	0.2338	0	0	10000	5000	NB	Tukey	3	1.5	2.5	0	13	6	12	16	16	22	0.75	2	2	3
het_log	0.3083	0.3083	0	0	10000	5000	NB	Tukey	3	1.5	2.5	0	13	6	12	16	16	22	0.75	2	2	3
het_sqrt	0.2812	0.2812	0	0	10000	5000	NB	Tukey	3	1.5	2.5	0	13	6	12	16	16	22	0.75	2	2	3
hom	0.2096	0.2096	0	0	10000	5000	NB	Tukey	3	1.5	2.5	0	13	6	12	16	16	22	0.75	2	2	3
nb	0.2954	0.2954	0	0	10000	5000	NB	Tukey	3	1.5	2.5	0	13	6	12	16	16	22	0.75	2	2	3
poi	0.8329	0.8329	0.002	0	10000	5000	NB	Tukey	3	1.5	2.5	0	13	6	12	16	16	22	0.75	2	2	3
q_poi	0.2125	0.2125	0	0	10000	5000	NB	Tukey	3	1.5	2.5	0	13	6	12	16	16	22	0.75	2	2	3
boot	0.1903	0.1903	0	0	10000	5000	NB	Tukey	3	1.5	2.5	0	14	6	12	16	16	22	2	3	3	5
het	0.2758	0.2758	0	0	10000	5000	NB	Tukey	3	1.5	2.5	0	14	6	12	16	16	22	2	3	3	5
het_log	0.2641	0.2641	0	0	10000	5000	NB	Tukey	3	1.5	2.5	0	14	6	12	16	16	22	2	3	3	5
het_sqrt	0.2816	0.2816	0	0	10000	5000	NB	Tukey	3	1.5	2.5	0	14	6	12	16	16	22	2	3	3	5
hom	0.2375	0.2375	0	0	10000	5000	NB	Tukey	3	1.5	2.5	0	14	6	12	16	16	22	2	3	3	5
nb	0.3342	0.3342	0	0	10000	5000	NB	Tukey	3	1.5	2.5	0	14	6	12	16	16	22	2	3	3	5
poi	0.7904	0.7904	0.0003	0	10000	5000	NB	Tukey	3	1.5	2.5	0	14	6	12	16	16	22	2	3	3	5
q_poi	0.2537	0.2537	0	0	10000	5000	NB	Tukey	3	1.5	2.5	0	14	6	12	16	16	22	2	3	3	5
