# Supplementary material for: Multiple Contrast Tests for Count Data: Small Sample Approximations and Their Limitations
Source: Biom J. 2025 Dec 7;67(6):e70098. doi: 10.1002/bimj.70098 (PMC12683215; doi:10.1002/bimj.70098)
Supplement: Supplementary file 1 — Supporting File 1: bimj70098‐sup‐0001‐SuppMat.zip. [file BIMJ-67-e70098-s002.zip › MPigorsch_MCT_Count_Code/2_results/Results_Simulation_Excel/MCT_Count_typeI_3groups.xlsx]

## Sheet: Sheet1
Method	global	any	all	percent_NA	nsim	nboot	Dist	Contrast	delta1	delta2	delta3	m	no	lambda	n1	n2	n3	size1	size2	size3
boot	0.0506048			0.008	10000	5000	POI	Dunnett	0	0	0	0	1	1	6	6	6
het	0.0413306			0.008	10000	5000	POI	Dunnett	0	0	0	0	1	1	6	6	6
het_log	0.047379			0.008	10000	5000	POI	Dunnett	0	0	0	0	1	1	6	6	6
het_sqrt	0.0457661			0.008	10000	5000	POI	Dunnett	0	0	0	0	1	1	6	6	6
hom	0.046875			0.008	10000	5000	POI	Dunnett	0	0	0	0	1	1	6	6	6
nb	0.0134073			0.008	10000	5000	POI	Dunnett	0	0	0	0	1	1	6	6	6
poi	0.0152218			0.008	10000	5000	POI	Dunnett	0	0	0	0	1	1	6	6	6
q_poi	0.0390121			0.008	10000	5000	POI	Dunnett	0	0	0	0	1	1	6	6	6
boot	0.0313			0	10000	5000	POI	Dunnett	0	0	0	0	1	6	6	6	6
het	0.0453			0	10000	5000	POI	Dunnett	0	0	0	0	1	6	6	6	6
het_log	0.0426			0	10000	5000	POI	Dunnett	0	0	0	0	1	6	6	6	6
het_sqrt	0.0445			0	10000	5000	POI	Dunnett	0	0	0	0	1	6	6	6	6
hom	0.0512			0	10000	5000	POI	Dunnett	0	0	0	0	1	6	6	6	6
nb	0.0425			0	10000	5000	POI	Dunnett	0	0	0	0	1	6	6	6	6
poi	0.0476			0	10000	5000	POI	Dunnett	0	0	0	0	1	6	6	6	6
q_poi	0.0728			0	10000	5000	POI	Dunnett	0	0	0	0	1	6	6	6	6
boot	0.0285			0	10000	5000	POI	Dunnett	0	0	0	0	1	10	6	6	6
het	0.0462			0	10000	5000	POI	Dunnett	0	0	0	0	1	10	6	6	6
het_log	0.0435			0	10000	5000	POI	Dunnett	0	0	0	0	1	10	6	6	6
het_sqrt	0.0454			0	10000	5000	POI	Dunnett	0	0	0	0	1	10	6	6	6
hom	0.0504			0	10000	5000	POI	Dunnett	0	0	0	0	1	10	6	6	6
nb	0.0418			0	10000	5000	POI	Dunnett	0	0	0	0	1	10	6	6	6
poi	0.0472			0	10000	5000	POI	Dunnett	0	0	0	0	1	10	6	6	6
q_poi	0.0745			0	10000	5000	POI	Dunnett	0	0	0	0	1	10	6	6	6
boot	0.0610549			0.0009	10000	5000	POI	Dunnett	0	0	0	2	1	1	8	8	8
het	0.0410369			0.0009	10000	5000	POI	Dunnett	0	0	0	2	1	1	8	8	8
het_log	0.0465419			0.0009	10000	5000	POI	Dunnett	0	0	0	2	1	1	8	8	8
het_sqrt	0.0457412			0.0009	10000	5000	POI	Dunnett	0	0	0	2	1	1	8	8	8
hom	0.046642			0.0009	10000	5000	POI	Dunnett	0	0	0	2	1	1	8	8	8
nb	0.0221199			0.0009	10000	5000	POI	Dunnett	0	0	0	2	1	1	8	8	8
poi	0.0246222			0.0009	10000	5000	POI	Dunnett	0	0	0	2	1	1	8	8	8
q_poi	0.0431388			0.0009	10000	5000	POI	Dunnett	0	0	0	2	1	1	8	8	8
boot	0.0359			0	10000	5000	POI	Dunnett	0	0	0	2	1	6	8	8	8
het	0.042			0	10000	5000	POI	Dunnett	0	0	0	2	1	6	8	8	8
het_log	0.0399			0	10000	5000	POI	Dunnett	0	0	0	2	1	6	8	8	8
het_sqrt	0.042			0	10000	5000	POI	Dunnett	0	0	0	2	1	6	8	8	8
hom	0.0488			0	10000	5000	POI	Dunnett	0	0	0	2	1	6	8	8	8
nb	0.0446			0	10000	5000	POI	Dunnett	0	0	0	2	1	6	8	8	8
poi	0.0499			0	10000	5000	POI	Dunnett	0	0	0	2	1	6	8	8	8
q_poi	0.0645			0	10000	5000	POI	Dunnett	0	0	0	2	1	6	8	8	8
boot	0.037			0	10000	5000	POI	Dunnett	0	0	0	2	1	10	8	8	8
het	0.043			0	10000	5000	POI	Dunnett	0	0	0	2	1	10	8	8	8
het_log	0.0413			0	10000	5000	POI	Dunnett	0	0	0	2	1	10	8	8	8
het_sqrt	0.0422			0	10000	5000	POI	Dunnett	0	0	0	2	1	10	8	8	8
hom	0.0497			0	10000	5000	POI	Dunnett	0	0	0	2	1	10	8	8	8
nb	0.0458			0	10000	5000	POI	Dunnett	0	0	0	2	1	10	8	8	8
poi	0.0498			0	10000	5000	POI	Dunnett	0	0	0	2	1	10	8	8	8
q_poi	0.0663			0	10000	5000	POI	Dunnett	0	0	0	2	1	10	8	8	8
boot	0.0619186			0.0003	10000	5000	POI	Dunnett	0	0	0	4	1	1	10	10	10
het	0.0442133			0.0003	10000	5000	POI	Dunnett	0	0	0	4	1	1	10	10	10
het_log	0.0498149			0.0003	10000	5000	POI	Dunnett	0	0	0	4	1	1	10	10	10
het_sqrt	0.0483145			0.0003	10000	5000	POI	Dunnett	0	0	0	4	1	1	10	10	10
hom	0.0479144			0.0003	10000	5000	POI	Dunnett	0	0	0	4	1	1	10	10	10
nb	0.0304091			0.0003	10000	5000	POI	Dunnett	0	0	0	4	1	1	10	10	10
poi	0.0347104			0.0003	10000	5000	POI	Dunnett	0	0	0	4	1	1	10	10	10
q_poi	0.046814			0.0003	10000	5000	POI	Dunnett	0	0	0	4	1	1	10	10	10
boot	0.0407			0	10000	5000	POI	Dunnett	0	0	0	4	1	6	10	10	10
het	0.0418			0	10000	5000	POI	Dunnett	0	0	0	4	1	6	10	10	10
het_log	0.0393			0	10000	5000	POI	Dunnett	0	0	0	4	1	6	10	10	10
het_sqrt	0.041			0	10000	5000	POI	Dunnett	0	0	0	4	1	6	10	10	10
hom	0.0471			0	10000	5000	POI	Dunnett	0	0	0	4	1	6	10	10	10
nb	0.0413			0	10000	5000	POI	Dunnett	0	0	0	4	1	6	10	10	10
poi	0.0459			0	10000	5000	POI	Dunnett	0	0	0	4	1	6	10	10	10
q_poi	0.0571			0	10000	5000	POI	Dunnett	0	0	0	4	1	6	10	10	10
boot	0.0415			0	10000	5000	POI	Dunnett	0	0	0	4	1	10	10	10	10
het	0.045			0	10000	5000	POI	Dunnett	0	0	0	4	1	10	10	10	10
het_log	0.0439			0	10000	5000	POI	Dunnett	0	0	0	4	1	10	10	10	10
het_sqrt	0.0452			0	10000	5000	POI	Dunnett	0	0	0	4	1	10	10	10	10
hom	0.0483			0	10000	5000	POI	Dunnett	0	0	0	4	1	10	10	10	10
nb	0.0423			0	10000	5000	POI	Dunnett	0	0	0	4	1	10	10	10	10
poi	0.0463			0	10000	5000	POI	Dunnett	0	0	0	4	1	10	10	10	10
q_poi	0.0607			0	10000	5000	POI	Dunnett	0	0	0	4	1	10	10	10	10
boot	0.0633			0	10000	5000	POI	Dunnett	0	0	0	6	1	1	12	12	12
het	0.0445			0	10000	5000	POI	Dunnett	0	0	0	6	1	1	12	12	12
het_log	0.0483			0	10000	5000	POI	Dunnett	0	0	0	6	1	1	12	12	12
het_sqrt	0.0467			0	10000	5000	POI	Dunnett	0	0	0	6	1	1	12	12	12
hom	0.0502			0	10000	5000	POI	Dunnett	0	0	0	6	1	1	12	12	12
nb	0.0329			0	10000	5000	POI	Dunnett	0	0	0	6	1	1	12	12	12
poi	0.0357			0	10000	5000	POI	Dunnett	0	0	0	6	1	1	12	12	12
q_poi	0.0497			0	10000	5000	POI	Dunnett	0	0	0	6	1	1	12	12	12
boot	0.0427			0	10000	5000	POI	Dunnett	0	0	0	6	1	6	12	12	12
het	0.0439			0	10000	5000	POI	Dunnett	0	0	0	6	1	6	12	12	12
het_log	0.0428			0	10000	5000	POI	Dunnett	0	0	0	6	1	6	12	12	12
het_sqrt	0.0448			0	10000	5000	POI	Dunnett	0	0	0	6	1	6	12	12	12
hom	0.0475			0	10000	5000	POI	Dunnett	0	0	0	6	1	6	12	12	12
nb	0.0402			0	10000	5000	POI	Dunnett	0	0	0	6	1	6	12	12	12
poi	0.0449			0	10000	5000	POI	Dunnett	0	0	0	6	1	6	12	12	12
q_poi	0.058			0	10000	5000	POI	Dunnett	0	0	0	6	1	6	12	12	12
boot	0.0439			0	10000	5000	POI	Dunnett	0	0	0	6	1	10	12	12	12
het	0.0456			0	10000	5000	POI	Dunnett	0	0	0	6	1	10	12	12	12
het_log	0.044			0	10000	5000	POI	Dunnett	0	0	0	6	1	10	12	12	12
het_sqrt	0.0461			0	10000	5000	POI	Dunnett	0	0	0	6	1	10	12	12	12
hom	0.0503			0	10000	5000	POI	Dunnett	0	0	0	6	1	10	12	12	12
nb	0.0441			0	10000	5000	POI	Dunnett	0	0	0	6	1	10	12	12	12
poi	0.0494			0	10000	5000	POI	Dunnett	0	0	0	6	1	10	12	12	12
q_poi	0.0626			0	10000	5000	POI	Dunnett	0	0	0	6	1	10	12	12	12
boot	0.0596			0	10000	5000	POI	Dunnett	0	0	0	8	1	1	14	14	14
het	0.0446			0	10000	5000	POI	Dunnett	0	0	0	8	1	1	14	14	14
het_log	0.0483			0	10000	5000	POI	Dunnett	0	0	0	8	1	1	14	14	14
het_sqrt	0.0478			0	10000	5000	POI	Dunnett	0	0	0	8	1	1	14	14	14
hom	0.0485			0	10000	5000	POI	Dunnett	0	0	0	8	1	1	14	14	14
nb	0.0366			0	10000	5000	POI	Dunnett	0	0	0	8	1	1	14	14	14
poi	0.0411			0	10000	5000	POI	Dunnett	0	0	0	8	1	1	14	14	14
q_poi	0.049			0	10000	5000	POI	Dunnett	0	0	0	8	1	1	14	14	14
boot	0.0456			0	10000	5000	POI	Dunnett	0	0	0	8	1	6	14	14	14
het	0.0462			0	10000	5000	POI	Dunnett	0	0	0	8	1	6	14	14	14
het_log	0.0459			0	10000	5000	POI	Dunnett	0	0	0	8	1	6	14	14	14
het_sqrt	0.0462			0	10000	5000	POI	Dunnett	0	0	0	8	1	6	14	14	14
hom	0.0514			0	10000	5000	POI	Dunnett	0	0	0	8	1	6	14	14	14
nb	0.0442			0	10000	5000	POI	Dunnett	0	0	0	8	1	6	14	14	14
poi	0.0494			0	10000	5000	POI	Dunnett	0	0	0	8	1	6	14	14	14
q_poi	0.0595			0	10000	5000	POI	Dunnett	0	0	0	8	1	6	14	14	14
boot	0.0464			0	10000	5000	POI	Dunnett	0	0	0	8	1	10	14	14	14
het	0.0454			0	10000	5000	POI	Dunnett	0	0	0	8	1	10	14	14	14
het_log	0.045			0	10000	5000	POI	Dunnett	0	0	0	8	1	10	14	14	14
het_sqrt	0.0457			0	10000	5000	POI	Dunnett	0	0	0	8	1	10	14	14	14
hom	0.0496			0	10000	5000	POI	Dunnett	0	0	0	8	1	10	14	14	14
nb	0.0421			0	10000	5000	POI	Dunnett	0	0	0	8	1	10	14	14	14
poi	0.0487			0	10000	5000	POI	Dunnett	0	0	0	8	1	10	14	14	14
q_poi	0.0605			0	10000	5000	POI	Dunnett	0	0	0	8	1	10	14	14	14
boot	0.0546			0	10000	5000	POI	Dunnett	0	0	0	10	1	1	16	16	16
het	0.0441			0	10000	5000	POI	Dunnett	0	0	0	10	1	1	16	16	16
het_log	0.0462			0	10000	5000	POI	Dunnett	0	0	0	10	1	1	16	16	16
het_sqrt	0.045			0	10000	5000	POI	Dunnett	0	0	0	10	1	1	16	16	16
hom	0.0475			0	10000	5000	POI	Dunnett	0	0	0	10	1	1	16	16	16
nb	0.0382			0	10000	5000	POI	Dunnett	0	0	0	10	1	1	16	16	16
poi	0.0424			0	10000	5000	POI	Dunnett	0	0	0	10	1	1	16	16	16
q_poi	0.047			0	10000	5000	POI	Dunnett	0	0	0	10	1	1	16	16	16
boot	0.0451			0	10000	5000	POI	Dunnett	0	0	0	10	1	6	16	16	16
het	0.0449			0	10000	5000	POI	Dunnett	0	0	0	10	1	6	16	16	16
het_log	0.0437			0	10000	5000	POI	Dunnett	0	0	0	10	1	6	16	16	16
het_sqrt	0.0451			0	10000	5000	POI	Dunnett	0	0	0	10	1	6	16	16	16
hom	0.0502			0	10000	5000	POI	Dunnett	0	0	0	10	1	6	16	16	16
nb	0.0442			0	10000	5000	POI	Dunnett	0	0	0	10	1	6	16	16	16
poi	0.0487			0	10000	5000	POI	Dunnett	0	0	0	10	1	6	16	16	16
q_poi	0.0588			0	10000	5000	POI	Dunnett	0	0	0	10	1	6	16	16	16
boot	0.0466			0	10000	5000	POI	Dunnett	0	0	0	10	1	10	16	16	16
het	0.046			0	10000	5000	POI	Dunnett	0	0	0	10	1	10	16	16	16
het_log	0.0446			0	10000	5000	POI	Dunnett	0	0	0	10	1	10	16	16	16
het_sqrt	0.0452			0	10000	5000	POI	Dunnett	0	0	0	10	1	10	16	16	16
hom	0.0494			0	10000	5000	POI	Dunnett	0	0	0	10	1	10	16	16	16
nb	0.044			0	10000	5000	POI	Dunnett	0	0	0	10	1	10	16	16	16
poi	0.0502			0	10000	5000	POI	Dunnett	0	0	0	10	1	10	16	16	16
q_poi	0.0588			0	10000	5000	POI	Dunnett	0	0	0	10	1	10	16	16	16
boot	0.0547			0	10000	5000	POI	Dunnett	0	0	0	12	1	1	18	18	18
het	0.0471			0	10000	5000	POI	Dunnett	0	0	0	12	1	1	18	18	18
het_log	0.0487			0	10000	5000	POI	Dunnett	0	0	0	12	1	1	18	18	18
het_sqrt	0.0483			0	10000	5000	POI	Dunnett	0	0	0	12	1	1	18	18	18
hom	0.0491			0	10000	5000	POI	Dunnett	0	0	0	12	1	1	18	18	18
nb	0.0389			0	10000	5000	POI	Dunnett	0	0	0	12	1	1	18	18	18
poi	0.0439			0	10000	5000	POI	Dunnett	0	0	0	12	1	1	18	18	18
q_poi	0.05			0	10000	5000	POI	Dunnett	0	0	0	12	1	1	18	18	18
boot	0.0507			0	10000	5000	POI	Dunnett	0	0	0	12	1	6	18	18	18
het	0.0491			0	10000	5000	POI	Dunnett	0	0	0	12	1	6	18	18	18
het_log	0.0476			0	10000	5000	POI	Dunnett	0	0	0	12	1	6	18	18	18
het_sqrt	0.0488			0	10000	5000	POI	Dunnett	0	0	0	12	1	6	18	18	18
hom	0.0516			0	10000	5000	POI	Dunnett	0	0	0	12	1	6	18	18	18
nb	0.0448			0	10000	5000	POI	Dunnett	0	0	0	12	1	6	18	18	18
poi	0.0492			0	10000	5000	POI	Dunnett	0	0	0	12	1	6	18	18	18
q_poi	0.0571			0	10000	5000	POI	Dunnett	0	0	0	12	1	6	18	18	18
boot	0.0469			0	10000	5000	POI	Dunnett	0	0	0	12	1	10	18	18	18
het	0.0466			0	10000	5000	POI	Dunnett	0	0	0	12	1	10	18	18	18
het_log	0.045			0	10000	5000	POI	Dunnett	0	0	0	12	1	10	18	18	18
het_sqrt	0.0461			0	10000	5000	POI	Dunnett	0	0	0	12	1	10	18	18	18
hom	0.048			0	10000	5000	POI	Dunnett	0	0	0	12	1	10	18	18	18
nb	0.0428			0	10000	5000	POI	Dunnett	0	0	0	12	1	10	18	18	18
poi	0.0473			0	10000	5000	POI	Dunnett	0	0	0	12	1	10	18	18	18
q_poi	0.0563			0	10000	5000	POI	Dunnett	0	0	0	12	1	10	18	18	18
boot	0.0541			0	10000	5000	POI	Dunnett	0	0	0	14	1	1	20	20	20
het	0.0445			0	10000	5000	POI	Dunnett	0	0	0	14	1	1	20	20	20
het_log	0.0439			0	10000	5000	POI	Dunnett	0	0	0	14	1	1	20	20	20
het_sqrt	0.0441			0	10000	5000	POI	Dunnett	0	0	0	14	1	1	20	20	20
hom	0.049			0	10000	5000	POI	Dunnett	0	0	0	14	1	1	20	20	20
nb	0.0385			0	10000	5000	POI	Dunnett	0	0	0	14	1	1	20	20	20
poi	0.0429			0	10000	5000	POI	Dunnett	0	0	0	14	1	1	20	20	20
q_poi	0.0476			0	10000	5000	POI	Dunnett	0	0	0	14	1	1	20	20	20
boot	0.0453			0	10000	5000	POI	Dunnett	0	0	0	14	1	6	20	20	20
het	0.0456			0	10000	5000	POI	Dunnett	0	0	0	14	1	6	20	20	20
het_log	0.042			0	10000	5000	POI	Dunnett	0	0	0	14	1	6	20	20	20
het_sqrt	0.0447			0	10000	5000	POI	Dunnett	0	0	0	14	1	6	20	20	20
hom	0.0482			0	10000	5000	POI	Dunnett	0	0	0	14	1	6	20	20	20
nb	0.0428			0	10000	5000	POI	Dunnett	0	0	0	14	1	6	20	20	20
poi	0.0502			0	10000	5000	POI	Dunnett	0	0	0	14	1	6	20	20	20
q_poi	0.0542			0	10000	5000	POI	Dunnett	0	0	0	14	1	6	20	20	20
boot	0.0496			0	10000	5000	POI	Dunnett	0	0	0	14	1	10	20	20	20
het	0.0483			0	10000	5000	POI	Dunnett	0	0	0	14	1	10	20	20	20
het_log	0.0467			0	10000	5000	POI	Dunnett	0	0	0	14	1	10	20	20	20
het_sqrt	0.0476			0	10000	5000	POI	Dunnett	0	0	0	14	1	10	20	20	20
hom	0.0515			0	10000	5000	POI	Dunnett	0	0	0	14	1	10	20	20	20
nb	0.0459			0	10000	5000	POI	Dunnett	0	0	0	14	1	10	20	20	20
poi	0.0503			0	10000	5000	POI	Dunnett	0	0	0	14	1	10	20	20	20
q_poi	0.0573			0	10000	5000	POI	Dunnett	0	0	0	14	1	10	20	20	20
boot	0.0541			0	10000	5000	POI	Dunnett	0	0	0	16	1	1	22	22	22
het	0.047			0	10000	5000	POI	Dunnett	0	0	0	16	1	1	22	22	22
het_log	0.0494			0	10000	5000	POI	Dunnett	0	0	0	16	1	1	22	22	22
het_sqrt	0.0485			0	10000	5000	POI	Dunnett	0	0	0	16	1	1	22	22	22
hom	0.0495			0	10000	5000	POI	Dunnett	0	0	0	16	1	1	22	22	22
nb	0.041			0	10000	5000	POI	Dunnett	0	0	0	16	1	1	22	22	22
poi	0.0447			0	10000	5000	POI	Dunnett	0	0	0	16	1	1	22	22	22
q_poi	0.0493			0	10000	5000	POI	Dunnett	0	0	0	16	1	1	22	22	22
boot	0.0495			0	10000	5000	POI	Dunnett	0	0	0	16	1	6	22	22	22
het	0.0492			0	10000	5000	POI	Dunnett	0	0	0	16	1	6	22	22	22
het_log	0.0471			0	10000	5000	POI	Dunnett	0	0	0	16	1	6	22	22	22
het_sqrt	0.0473			0	10000	5000	POI	Dunnett	0	0	0	16	1	6	22	22	22
hom	0.0512			0	10000	5000	POI	Dunnett	0	0	0	16	1	6	22	22	22
nb	0.0437			0	10000	5000	POI	Dunnett	0	0	0	16	1	6	22	22	22
poi	0.0492			0	10000	5000	POI	Dunnett	0	0	0	16	1	6	22	22	22
q_poi	0.0557			0	10000	5000	POI	Dunnett	0	0	0	16	1	6	22	22	22
boot	0.0433			0	10000	5000	POI	Dunnett	0	0	0	16	1	10	22	22	22
het	0.0432			0	10000	5000	POI	Dunnett	0	0	0	16	1	10	22	22	22
het_log	0.0452			0	10000	5000	POI	Dunnett	0	0	0	16	1	10	22	22	22
het_sqrt	0.0453			0	10000	5000	POI	Dunnett	0	0	0	16	1	10	22	22	22
hom	0.0459			0	10000	5000	POI	Dunnett	0	0	0	16	1	10	22	22	22
nb	0.0423			0	10000	5000	POI	Dunnett	0	0	0	16	1	10	22	22	22
poi	0.0464			0	10000	5000	POI	Dunnett	0	0	0	16	1	10	22	22	22
q_poi	0.0516			0	10000	5000	POI	Dunnett	0	0	0	16	1	10	22	22	22
boot	0.0535			0	10000	5000	POI	Dunnett	0	0	0	18	1	1	24	24	24
het	0.0499			0	10000	5000	POI	Dunnett	0	0	0	18	1	1	24	24	24
het_log	0.0512			0	10000	5000	POI	Dunnett	0	0	0	18	1	1	24	24	24
het_sqrt	0.0516			0	10000	5000	POI	Dunnett	0	0	0	18	1	1	24	24	24
hom	0.0511			0	10000	5000	POI	Dunnett	0	0	0	18	1	1	24	24	24
nb	0.0417			0	10000	5000	POI	Dunnett	0	0	0	18	1	1	24	24	24
poi	0.0475			0	10000	5000	POI	Dunnett	0	0	0	18	1	1	24	24	24
q_poi	0.0514			0	10000	5000	POI	Dunnett	0	0	0	18	1	1	24	24	24
boot	0.0486			0	10000	5000	POI	Dunnett	0	0	0	18	1	6	24	24	24
het	0.0466			0	10000	5000	POI	Dunnett	0	0	0	18	1	6	24	24	24
het_log	0.0456			0	10000	5000	POI	Dunnett	0	0	0	18	1	6	24	24	24
het_sqrt	0.047			0	10000	5000	POI	Dunnett	0	0	0	18	1	6	24	24	24
hom	0.0504			0	10000	5000	POI	Dunnett	0	0	0	18	1	6	24	24	24
nb	0.0455			0	10000	5000	POI	Dunnett	0	0	0	18	1	6	24	24	24
poi	0.0505			0	10000	5000	POI	Dunnett	0	0	0	18	1	6	24	24	24
q_poi	0.0561			0	10000	5000	POI	Dunnett	0	0	0	18	1	6	24	24	24
boot	0.0479			0	10000	5000	POI	Dunnett	0	0	0	18	1	10	24	24	24
het	0.0466			0	10000	5000	POI	Dunnett	0	0	0	18	1	10	24	24	24
het_log	0.0469			0	10000	5000	POI	Dunnett	0	0	0	18	1	10	24	24	24
het_sqrt	0.0467			0	10000	5000	POI	Dunnett	0	0	0	18	1	10	24	24	24
hom	0.0478			0	10000	5000	POI	Dunnett	0	0	0	18	1	10	24	24	24
nb	0.0428			0	10000	5000	POI	Dunnett	0	0	0	18	1	10	24	24	24
poi	0.0487			0	10000	5000	POI	Dunnett	0	0	0	18	1	10	24	24	24
q_poi	0.0528			0	10000	5000	POI	Dunnett	0	0	0	18	1	10	24	24	24
boot	0.0531			0	10000	5000	POI	Dunnett	0	0	0	20	1	1	26	26	26
het	0.0477			0	10000	5000	POI	Dunnett	0	0	0	20	1	1	26	26	26
het_log	0.0482			0	10000	5000	POI	Dunnett	0	0	0	20	1	1	26	26	26
het_sqrt	0.0487			0	10000	5000	POI	Dunnett	0	0	0	20	1	1	26	26	26
hom	0.0499			0	10000	5000	POI	Dunnett	0	0	0	20	1	1	26	26	26
nb	0.0409			0	10000	5000	POI	Dunnett	0	0	0	20	1	1	26	26	26
poi	0.045			0	10000	5000	POI	Dunnett	0	0	0	20	1	1	26	26	26
q_poi	0.0513			0	10000	5000	POI	Dunnett	0	0	0	20	1	1	26	26	26
boot	0.0497			0	10000	5000	POI	Dunnett	0	0	0	20	1	6	26	26	26
het	0.0486			0	10000	5000	POI	Dunnett	0	0	0	20	1	6	26	26	26
het_log	0.0468			0	10000	5000	POI	Dunnett	0	0	0	20	1	6	26	26	26
het_sqrt	0.0487			0	10000	5000	POI	Dunnett	0	0	0	20	1	6	26	26	26
hom	0.0509			0	10000	5000	POI	Dunnett	0	0	0	20	1	6	26	26	26
nb	0.0454			0	10000	5000	POI	Dunnett	0	0	0	20	1	6	26	26	26
poi	0.0506			0	10000	5000	POI	Dunnett	0	0	0	20	1	6	26	26	26
q_poi	0.0555			0	10000	5000	POI	Dunnett	0	0	0	20	1	6	26	26	26
boot	0.0493			0	10000	5000	POI	Dunnett	0	0	0	20	1	10	26	26	26
het	0.0473			0	10000	5000	POI	Dunnett	0	0	0	20	1	10	26	26	26
het_log	0.0494			0	10000	5000	POI	Dunnett	0	0	0	20	1	10	26	26	26
het_sqrt	0.0495			0	10000	5000	POI	Dunnett	0	0	0	20	1	10	26	26	26
hom	0.0515			0	10000	5000	POI	Dunnett	0	0	0	20	1	10	26	26	26
nb	0.0465			0	10000	5000	POI	Dunnett	0	0	0	20	1	10	26	26	26
poi	0.0516			0	10000	5000	POI	Dunnett	0	0	0	20	1	10	26	26	26
q_poi	0.0568			0	10000	5000	POI	Dunnett	0	0	0	20	1	10	26	26	26
boot	0.0493			0	10000	5000	POI	Dunnett	0	0	0	22	1	1	28	28	28
het	0.043			0	10000	5000	POI	Dunnett	0	0	0	22	1	1	28	28	28
het_log	0.0422			0	10000	5000	POI	Dunnett	0	0	0	22	1	1	28	28	28
het_sqrt	0.0426			0	10000	5000	POI	Dunnett	0	0	0	22	1	1	28	28	28
hom	0.0456			0	10000	5000	POI	Dunnett	0	0	0	22	1	1	28	28	28
nb	0.0374			0	10000	5000	POI	Dunnett	0	0	0	22	1	1	28	28	28
poi	0.0401			0	10000	5000	POI	Dunnett	0	0	0	22	1	1	28	28	28
q_poi	0.0461			0	10000	5000	POI	Dunnett	0	0	0	22	1	1	28	28	28
boot	0.0464			0	10000	5000	POI	Dunnett	0	0	0	22	1	6	28	28	28
het	0.0447			0	10000	5000	POI	Dunnett	0	0	0	22	1	6	28	28	28
het_log	0.0461			0	10000	5000	POI	Dunnett	0	0	0	22	1	6	28	28	28
het_sqrt	0.0454			0	10000	5000	POI	Dunnett	0	0	0	22	1	6	28	28	28
hom	0.0472			0	10000	5000	POI	Dunnett	0	0	0	22	1	6	28	28	28
nb	0.0412			0	10000	5000	POI	Dunnett	0	0	0	22	1	6	28	28	28
poi	0.047			0	10000	5000	POI	Dunnett	0	0	0	22	1	6	28	28	28
q_poi	0.0515			0	10000	5000	POI	Dunnett	0	0	0	22	1	6	28	28	28
boot	0.0493			0	10000	5000	POI	Dunnett	0	0	0	22	1	10	28	28	28
het	0.0475			0	10000	5000	POI	Dunnett	0	0	0	22	1	10	28	28	28
het_log	0.0467			0	10000	5000	POI	Dunnett	0	0	0	22	1	10	28	28	28
het_sqrt	0.0482			0	10000	5000	POI	Dunnett	0	0	0	22	1	10	28	28	28
hom	0.049			0	10000	5000	POI	Dunnett	0	0	0	22	1	10	28	28	28
nb	0.0444			0	10000	5000	POI	Dunnett	0	0	0	22	1	10	28	28	28
poi	0.049			0	10000	5000	POI	Dunnett	0	0	0	22	1	10	28	28	28
q_poi	0.054			0	10000	5000	POI	Dunnett	0	0	0	22	1	10	28	28	28
boot	0.0502			0	10000	5000	POI	Dunnett	0	0	0	24	1	1	30	30	30
het	0.0432			0	10000	5000	POI	Dunnett	0	0	0	24	1	1	30	30	30
het_log	0.0455			0	10000	5000	POI	Dunnett	0	0	0	24	1	1	30	30	30
het_sqrt	0.0455			0	10000	5000	POI	Dunnett	0	0	0	24	1	1	30	30	30
hom	0.0458			0	10000	5000	POI	Dunnett	0	0	0	24	1	1	30	30	30
nb	0.0379			0	10000	5000	POI	Dunnett	0	0	0	24	1	1	30	30	30
poi	0.0423			0	10000	5000	POI	Dunnett	0	0	0	24	1	1	30	30	30
q_poi	0.0458			0	10000	5000	POI	Dunnett	0	0	0	24	1	1	30	30	30
boot	0.0488			0	10000	5000	POI	Dunnett	0	0	0	24	1	6	30	30	30
het	0.0463			0	10000	5000	POI	Dunnett	0	0	0	24	1	6	30	30	30
het_log	0.046			0	10000	5000	POI	Dunnett	0	0	0	24	1	6	30	30	30
het_sqrt	0.0468			0	10000	5000	POI	Dunnett	0	0	0	24	1	6	30	30	30
hom	0.0478			0	10000	5000	POI	Dunnett	0	0	0	24	1	6	30	30	30
nb	0.0427			0	10000	5000	POI	Dunnett	0	0	0	24	1	6	30	30	30
poi	0.0478			0	10000	5000	POI	Dunnett	0	0	0	24	1	6	30	30	30
q_poi	0.0514			0	10000	5000	POI	Dunnett	0	0	0	24	1	6	30	30	30
boot	0.0499			0	10000	5000	POI	Dunnett	0	0	0	24	1	10	30	30	30
het	0.0472			0	10000	5000	POI	Dunnett	0	0	0	24	1	10	30	30	30
het_log	0.0462			0	10000	5000	POI	Dunnett	0	0	0	24	1	10	30	30	30
het_sqrt	0.0458			0	10000	5000	POI	Dunnett	0	0	0	24	1	10	30	30	30
hom	0.0481			0	10000	5000	POI	Dunnett	0	0	0	24	1	10	30	30	30
nb	0.0428			0	10000	5000	POI	Dunnett	0	0	0	24	1	10	30	30	30
poi	0.048			0	10000	5000	POI	Dunnett	0	0	0	24	1	10	30	30	30
q_poi	0.0532			0	10000	5000	POI	Dunnett	0	0	0	24	1	10	30	30	30
boot	0.039086			0.0022	10000	5000	POI	Dunnett	0	0	0	0	2	1	6	10	16
het	0.0526158			0.0022	10000	5000	POI	Dunnett	0	0	0	0	2	1	6	10	16
het_log	0.0607336			0.0022	10000	5000	POI	Dunnett	0	0	0	0	2	1	6	10	16
het_sqrt	0.0561235			0.0022	10000	5000	POI	Dunnett	0	0	0	0	2	1	6	10	16
hom	0.046803			0.0022	10000	5000	POI	Dunnett	0	0	0	0	2	1	6	10	16
nb	0.0215474			0.0022	10000	5000	POI	Dunnett	0	0	0	0	2	1	6	10	16
poi	0.0239527			0.0022	10000	5000	POI	Dunnett	0	0	0	0	2	1	6	10	16
q_poi	0.0406895			0.0022	10000	5000	POI	Dunnett	0	0	0	0	2	1	6	10	16
boot	0.039			0	10000	5000	POI	Dunnett	0	0	0	0	2	6	6	10	16
het	0.0525			0	10000	5000	POI	Dunnett	0	0	0	0	2	6	6	10	16
het_log	0.0494			0	10000	5000	POI	Dunnett	0	0	0	0	2	6	6	10	16
het_sqrt	0.0518			0	10000	5000	POI	Dunnett	0	0	0	0	2	6	6	10	16
hom	0.0499			0	10000	5000	POI	Dunnett	0	0	0	0	2	6	6	10	16
nb	0.0415			0	10000	5000	POI	Dunnett	0	0	0	0	2	6	6	10	16
poi	0.0464			0	10000	5000	POI	Dunnett	0	0	0	0	2	6	6	10	16
q_poi	0.0606			0	10000	5000	POI	Dunnett	0	0	0	0	2	6	6	10	16
boot	0.0392			0	10000	5000	POI	Dunnett	0	0	0	0	2	10	6	10	16
het	0.0515			0	10000	5000	POI	Dunnett	0	0	0	0	2	10	6	10	16
het_log	0.0484			0	10000	5000	POI	Dunnett	0	0	0	0	2	10	6	10	16
het_sqrt	0.0503			0	10000	5000	POI	Dunnett	0	0	0	0	2	10	6	10	16
hom	0.0504			0	10000	5000	POI	Dunnett	0	0	0	0	2	10	6	10	16
nb	0.0429			0	10000	5000	POI	Dunnett	0	0	0	0	2	10	6	10	16
poi	0.0484			0	10000	5000	POI	Dunnett	0	0	0	0	2	10	6	10	16
q_poi	0.0639			0	10000	5000	POI	Dunnett	0	0	0	0	2	10	6	10	16
boot	0.053927			0.0005	10000	5000	POI	Dunnett	0	0	0	2	2	1	8	12	18
het	0.0482241			0.0005	10000	5000	POI	Dunnett	0	0	0	2	2	1	8	12	18
het_log	0.0529265			0.0005	10000	5000	POI	Dunnett	0	0	0	2	2	1	8	12	18
het_sqrt	0.0515258			0.0005	10000	5000	POI	Dunnett	0	0	0	2	2	1	8	12	18
hom	0.0483242			0.0005	10000	5000	POI	Dunnett	0	0	0	2	2	1	8	12	18
nb	0.0291146			0.0005	10000	5000	POI	Dunnett	0	0	0	2	2	1	8	12	18
poi	0.0327164			0.0005	10000	5000	POI	Dunnett	0	0	0	2	2	1	8	12	18
q_poi	0.0453227			0.0005	10000	5000	POI	Dunnett	0	0	0	2	2	1	8	12	18
boot	0.0416			0	10000	5000	POI	Dunnett	0	0	0	2	2	6	8	12	18
het	0.0498			0	10000	5000	POI	Dunnett	0	0	0	2	2	6	8	12	18
het_log	0.0482			0	10000	5000	POI	Dunnett	0	0	0	2	2	6	8	12	18
het_sqrt	0.049			0	10000	5000	POI	Dunnett	0	0	0	2	2	6	8	12	18
hom	0.048			0	10000	5000	POI	Dunnett	0	0	0	2	2	6	8	12	18
nb	0.0434			0	10000	5000	POI	Dunnett	0	0	0	2	2	6	8	12	18
poi	0.0495			0	10000	5000	POI	Dunnett	0	0	0	2	2	6	8	12	18
q_poi	0.0574			0	10000	5000	POI	Dunnett	0	0	0	2	2	6	8	12	18
boot	0.0433			0	10000	5000	POI	Dunnett	0	0	0	2	2	10	8	12	18
het	0.0499			0	10000	5000	POI	Dunnett	0	0	0	2	2	10	8	12	18
het_log	0.0501			0	10000	5000	POI	Dunnett	0	0	0	2	2	10	8	12	18
het_sqrt	0.0511			0	10000	5000	POI	Dunnett	0	0	0	2	2	10	8	12	18
hom	0.0495			0	10000	5000	POI	Dunnett	0	0	0	2	2	10	8	12	18
nb	0.0455			0	10000	5000	POI	Dunnett	0	0	0	2	2	10	8	12	18
poi	0.0506			0	10000	5000	POI	Dunnett	0	0	0	2	2	10	8	12	18
q_poi	0.0612			0	10000	5000	POI	Dunnett	0	0	0	2	2	10	8	12	18
boot	0.0629063			0.0001	10000	5000	POI	Dunnett	0	0	0	4	2	1	10	14	20
het	0.0517052			0.0001	10000	5000	POI	Dunnett	0	0	0	4	2	1	10	14	20
het_log	0.0537054			0.0001	10000	5000	POI	Dunnett	0	0	0	4	2	1	10	14	20
het_sqrt	0.0538054			0.0001	10000	5000	POI	Dunnett	0	0	0	4	2	1	10	14	20
hom	0.0521052			0.0001	10000	5000	POI	Dunnett	0	0	0	4	2	1	10	14	20
nb	0.0379038			0.0001	10000	5000	POI	Dunnett	0	0	0	4	2	1	10	14	20
poi	0.0416042			0.0001	10000	5000	POI	Dunnett	0	0	0	4	2	1	10	14	20
q_poi	0.049705			0.0001	10000	5000	POI	Dunnett	0	0	0	4	2	1	10	14	20
boot	0.0483			0	10000	5000	POI	Dunnett	0	0	0	4	2	6	10	14	20
het	0.0517			0	10000	5000	POI	Dunnett	0	0	0	4	2	6	10	14	20
het_log	0.0476			0	10000	5000	POI	Dunnett	0	0	0	4	2	6	10	14	20
het_sqrt	0.0512			0	10000	5000	POI	Dunnett	0	0	0	4	2	6	10	14	20
hom	0.054			0	10000	5000	POI	Dunnett	0	0	0	4	2	6	10	14	20
nb	0.0457			0	10000	5000	POI	Dunnett	0	0	0	4	2	6	10	14	20
poi	0.0511			0	10000	5000	POI	Dunnett	0	0	0	4	2	6	10	14	20
q_poi	0.0614			0	10000	5000	POI	Dunnett	0	0	0	4	2	6	10	14	20
boot	0.0472			0	10000	5000	POI	Dunnett	0	0	0	4	2	10	10	14	20
het	0.0512			0	10000	5000	POI	Dunnett	0	0	0	4	2	10	10	14	20
het_log	0.0492			0	10000	5000	POI	Dunnett	0	0	0	4	2	10	10	14	20
het_sqrt	0.0506			0	10000	5000	POI	Dunnett	0	0	0	4	2	10	10	14	20
hom	0.0519			0	10000	5000	POI	Dunnett	0	0	0	4	2	10	10	14	20
nb	0.0466			0	10000	5000	POI	Dunnett	0	0	0	4	2	10	10	14	20
poi	0.0516			0	10000	5000	POI	Dunnett	0	0	0	4	2	10	10	14	20
q_poi	0.0596			0	10000	5000	POI	Dunnett	0	0	0	4	2	10	10	14	20
boot	0.0576			0	10000	5000	POI	Dunnett	0	0	0	6	2	1	12	16	22
het	0.0488			0	10000	5000	POI	Dunnett	0	0	0	6	2	1	12	16	22
het_log	0.0532			0	10000	5000	POI	Dunnett	0	0	0	6	2	1	12	16	22
het_sqrt	0.0522			0	10000	5000	POI	Dunnett	0	0	0	6	2	1	12	16	22
hom	0.0507			0	10000	5000	POI	Dunnett	0	0	0	6	2	1	12	16	22
nb	0.0376			0	10000	5000	POI	Dunnett	0	0	0	6	2	1	12	16	22
poi	0.0414			0	10000	5000	POI	Dunnett	0	0	0	6	2	1	12	16	22
q_poi	0.0501			0	10000	5000	POI	Dunnett	0	0	0	6	2	1	12	16	22
boot	0.0459			0	10000	5000	POI	Dunnett	0	0	0	6	2	6	12	16	22
het	0.0479			0	10000	5000	POI	Dunnett	0	0	0	6	2	6	12	16	22
het_log	0.0478			0	10000	5000	POI	Dunnett	0	0	0	6	2	6	12	16	22
het_sqrt	0.0468			0	10000	5000	POI	Dunnett	0	0	0	6	2	6	12	16	22
hom	0.0489			0	10000	5000	POI	Dunnett	0	0	0	6	2	6	12	16	22
nb	0.0431			0	10000	5000	POI	Dunnett	0	0	0	6	2	6	12	16	22
poi	0.0481			0	10000	5000	POI	Dunnett	0	0	0	6	2	6	12	16	22
q_poi	0.0559			0	10000	5000	POI	Dunnett	0	0	0	6	2	6	12	16	22
boot	0.0486			0	10000	5000	POI	Dunnett	0	0	0	6	2	10	12	16	22
het	0.0495			0	10000	5000	POI	Dunnett	0	0	0	6	2	10	12	16	22
het_log	0.0479			0	10000	5000	POI	Dunnett	0	0	0	6	2	10	12	16	22
het_sqrt	0.0484			0	10000	5000	POI	Dunnett	0	0	0	6	2	10	12	16	22
hom	0.053			0	10000	5000	POI	Dunnett	0	0	0	6	2	10	12	16	22
nb	0.0459			0	10000	5000	POI	Dunnett	0	0	0	6	2	10	12	16	22
poi	0.0507			0	10000	5000	POI	Dunnett	0	0	0	6	2	10	12	16	22
q_poi	0.0611			0	10000	5000	POI	Dunnett	0	0	0	6	2	10	12	16	22
boot	0.0547			0	10000	5000	POI	Dunnett	0	0	0	8	2	1	14	18	24
het	0.0462			0	10000	5000	POI	Dunnett	0	0	0	8	2	1	14	18	24
het_log	0.0475			0	10000	5000	POI	Dunnett	0	0	0	8	2	1	14	18	24
het_sqrt	0.047			0	10000	5000	POI	Dunnett	0	0	0	8	2	1	14	18	24
hom	0.0489			0	10000	5000	POI	Dunnett	0	0	0	8	2	1	14	18	24
nb	0.0381			0	10000	5000	POI	Dunnett	0	0	0	8	2	1	14	18	24
poi	0.043			0	10000	5000	POI	Dunnett	0	0	0	8	2	1	14	18	24
q_poi	0.0471			0	10000	5000	POI	Dunnett	0	0	0	8	2	1	14	18	24
boot	0.0476			0	10000	5000	POI	Dunnett	0	0	0	8	2	6	14	18	24
het	0.0479			0	10000	5000	POI	Dunnett	0	0	0	8	2	6	14	18	24
het_log	0.047			0	10000	5000	POI	Dunnett	0	0	0	8	2	6	14	18	24
het_sqrt	0.0481			0	10000	5000	POI	Dunnett	0	0	0	8	2	6	14	18	24
hom	0.0514			0	10000	5000	POI	Dunnett	0	0	0	8	2	6	14	18	24
nb	0.0453			0	10000	5000	POI	Dunnett	0	0	0	8	2	6	14	18	24
poi	0.0501			0	10000	5000	POI	Dunnett	0	0	0	8	2	6	14	18	24
q_poi	0.0571			0	10000	5000	POI	Dunnett	0	0	0	8	2	6	14	18	24
boot	0.0436			0	10000	5000	POI	Dunnett	0	0	0	8	2	10	14	18	24
het	0.0451			0	10000	5000	POI	Dunnett	0	0	0	8	2	10	14	18	24
het_log	0.0437			0	10000	5000	POI	Dunnett	0	0	0	8	2	10	14	18	24
het_sqrt	0.0446			0	10000	5000	POI	Dunnett	0	0	0	8	2	10	14	18	24
hom	0.048			0	10000	5000	POI	Dunnett	0	0	0	8	2	10	14	18	24
nb	0.0428			0	10000	5000	POI	Dunnett	0	0	0	8	2	10	14	18	24
poi	0.0476			0	10000	5000	POI	Dunnett	0	0	0	8	2	10	14	18	24
q_poi	0.0542			0	10000	5000	POI	Dunnett	0	0	0	8	2	10	14	18	24
boot	0.0531			0	10000	5000	POI	Dunnett	0	0	0	10	2	1	16	20	26
het	0.0451			0	10000	5000	POI	Dunnett	0	0	0	10	2	1	16	20	26
het_log	0.046			0	10000	5000	POI	Dunnett	0	0	0	10	2	1	16	20	26
het_sqrt	0.0461			0	10000	5000	POI	Dunnett	0	0	0	10	2	1	16	20	26
hom	0.0488			0	10000	5000	POI	Dunnett	0	0	0	10	2	1	16	20	26
nb	0.0374			0	10000	5000	POI	Dunnett	0	0	0	10	2	1	16	20	26
poi	0.0411			0	10000	5000	POI	Dunnett	0	0	0	10	2	1	16	20	26
q_poi	0.0489			0	10000	5000	POI	Dunnett	0	0	0	10	2	1	16	20	26
boot	0.0456			0	10000	5000	POI	Dunnett	0	0	0	10	2	6	16	20	26
het	0.0469			0	10000	5000	POI	Dunnett	0	0	0	10	2	6	16	20	26
het_log	0.0461			0	10000	5000	POI	Dunnett	0	0	0	10	2	6	16	20	26
het_sqrt	0.0475			0	10000	5000	POI	Dunnett	0	0	0	10	2	6	16	20	26
hom	0.0509			0	10000	5000	POI	Dunnett	0	0	0	10	2	6	16	20	26
nb	0.0433			0	10000	5000	POI	Dunnett	0	0	0	10	2	6	16	20	26
poi	0.0495			0	10000	5000	POI	Dunnett	0	0	0	10	2	6	16	20	26
q_poi	0.0561			0	10000	5000	POI	Dunnett	0	0	0	10	2	6	16	20	26
boot	0.0477			0	10000	5000	POI	Dunnett	0	0	0	10	2	10	16	20	26
het	0.0489			0	10000	5000	POI	Dunnett	0	0	0	10	2	10	16	20	26
het_log	0.0471			0	10000	5000	POI	Dunnett	0	0	0	10	2	10	16	20	26
het_sqrt	0.0482			0	10000	5000	POI	Dunnett	0	0	0	10	2	10	16	20	26
hom	0.0515			0	10000	5000	POI	Dunnett	0	0	0	10	2	10	16	20	26
nb	0.0461			0	10000	5000	POI	Dunnett	0	0	0	10	2	10	16	20	26
poi	0.0508			0	10000	5000	POI	Dunnett	0	0	0	10	2	10	16	20	26
q_poi	0.0583			0	10000	5000	POI	Dunnett	0	0	0	10	2	10	16	20	26
boot	0.0576			0	10000	5000	POI	Dunnett	0	0	0	12	2	1	18	22	28
het	0.0512			0	10000	5000	POI	Dunnett	0	0	0	12	2	1	18	22	28
het_log	0.053			0	10000	5000	POI	Dunnett	0	0	0	12	2	1	18	22	28
het_sqrt	0.0528			0	10000	5000	POI	Dunnett	0	0	0	12	2	1	18	22	28
hom	0.0504			0	10000	5000	POI	Dunnett	0	0	0	12	2	1	18	22	28
nb	0.0414			0	10000	5000	POI	Dunnett	0	0	0	12	2	1	18	22	28
poi	0.0459			0	10000	5000	POI	Dunnett	0	0	0	12	2	1	18	22	28
q_poi	0.0499			0	10000	5000	POI	Dunnett	0	0	0	12	2	1	18	22	28
boot	0.0525			0	10000	5000	POI	Dunnett	0	0	0	12	2	6	18	22	28
het	0.0539			0	10000	5000	POI	Dunnett	0	0	0	12	2	6	18	22	28
het_log	0.05			0	10000	5000	POI	Dunnett	0	0	0	12	2	6	18	22	28
het_sqrt	0.0526			0	10000	5000	POI	Dunnett	0	0	0	12	2	6	18	22	28
hom	0.0538			0	10000	5000	POI	Dunnett	0	0	0	12	2	6	18	22	28
nb	0.0483			0	10000	5000	POI	Dunnett	0	0	0	12	2	6	18	22	28
poi	0.0547			0	10000	5000	POI	Dunnett	0	0	0	12	2	6	18	22	28
q_poi	0.0588			0	10000	5000	POI	Dunnett	0	0	0	12	2	6	18	22	28
boot	0.0498			0	10000	5000	POI	Dunnett	0	0	0	12	2	10	18	22	28
het	0.0509			0	10000	5000	POI	Dunnett	0	0	0	12	2	10	18	22	28
het_log	0.0497			0	10000	5000	POI	Dunnett	0	0	0	12	2	10	18	22	28
het_sqrt	0.0506			0	10000	5000	POI	Dunnett	0	0	0	12	2	10	18	22	28
hom	0.0527			0	10000	5000	POI	Dunnett	0	0	0	12	2	10	18	22	28
nb	0.0453			0	10000	5000	POI	Dunnett	0	0	0	12	2	10	18	22	28
poi	0.0514			0	10000	5000	POI	Dunnett	0	0	0	12	2	10	18	22	28
q_poi	0.0565			0	10000	5000	POI	Dunnett	0	0	0	12	2	10	18	22	28
boot	0.0549			0	10000	5000	POI	Dunnett	0	0	0	14	2	1	20	24	30
het	0.0489			0	10000	5000	POI	Dunnett	0	0	0	14	2	1	20	24	30
het_log	0.0484			0	10000	5000	POI	Dunnett	0	0	0	14	2	1	20	24	30
het_sqrt	0.0495			0	10000	5000	POI	Dunnett	0	0	0	14	2	1	20	24	30
hom	0.0521			0	10000	5000	POI	Dunnett	0	0	0	14	2	1	20	24	30
nb	0.0414			0	10000	5000	POI	Dunnett	0	0	0	14	2	1	20	24	30
poi	0.0456			0	10000	5000	POI	Dunnett	0	0	0	14	2	1	20	24	30
q_poi	0.051			0	10000	5000	POI	Dunnett	0	0	0	14	2	1	20	24	30
boot	0.0481			0	10000	5000	POI	Dunnett	0	0	0	14	2	6	20	24	30
het	0.0472			0	10000	5000	POI	Dunnett	0	0	0	14	2	6	20	24	30
het_log	0.0469			0	10000	5000	POI	Dunnett	0	0	0	14	2	6	20	24	30
het_sqrt	0.0497			0	10000	5000	POI	Dunnett	0	0	0	14	2	6	20	24	30
hom	0.0495			0	10000	5000	POI	Dunnett	0	0	0	14	2	6	20	24	30
nb	0.0429			0	10000	5000	POI	Dunnett	0	0	0	14	2	6	20	24	30
poi	0.0465			0	10000	5000	POI	Dunnett	0	0	0	14	2	6	20	24	30
q_poi	0.0547			0	10000	5000	POI	Dunnett	0	0	0	14	2	6	20	24	30
boot	0.0501			0	10000	5000	POI	Dunnett	0	0	0	14	2	10	20	24	30
het	0.0496			0	10000	5000	POI	Dunnett	0	0	0	14	2	10	20	24	30
het_log	0.048			0	10000	5000	POI	Dunnett	0	0	0	14	2	10	20	24	30
het_sqrt	0.0491			0	10000	5000	POI	Dunnett	0	0	0	14	2	10	20	24	30
hom	0.0523			0	10000	5000	POI	Dunnett	0	0	0	14	2	10	20	24	30
nb	0.0439			0	10000	5000	POI	Dunnett	0	0	0	14	2	10	20	24	30
poi	0.0484			0	10000	5000	POI	Dunnett	0	0	0	14	2	10	20	24	30
q_poi	0.0573			0	10000	5000	POI	Dunnett	0	0	0	14	2	10	20	24	30
boot	0.0545			0	10000	5000	POI	Dunnett	0	0	0	16	2	1	22	26	32
het	0.0486			0	10000	5000	POI	Dunnett	0	0	0	16	2	1	22	26	32
het_log	0.0495			0	10000	5000	POI	Dunnett	0	0	0	16	2	1	22	26	32
het_sqrt	0.0495			0	10000	5000	POI	Dunnett	0	0	0	16	2	1	22	26	32
hom	0.0519			0	10000	5000	POI	Dunnett	0	0	0	16	2	1	22	26	32
nb	0.0397			0	10000	5000	POI	Dunnett	0	0	0	16	2	1	22	26	32
poi	0.0438			0	10000	5000	POI	Dunnett	0	0	0	16	2	1	22	26	32
q_poi	0.0516			0	10000	5000	POI	Dunnett	0	0	0	16	2	1	22	26	32
boot	0.0515			0	10000	5000	POI	Dunnett	0	0	0	16	2	6	22	26	32
het	0.0516			0	10000	5000	POI	Dunnett	0	0	0	16	2	6	22	26	32
het_log	0.0472			0	10000	5000	POI	Dunnett	0	0	0	16	2	6	22	26	32
het_sqrt	0.0499			0	10000	5000	POI	Dunnett	0	0	0	16	2	6	22	26	32
hom	0.0505			0	10000	5000	POI	Dunnett	0	0	0	16	2	6	22	26	32
nb	0.0457			0	10000	5000	POI	Dunnett	0	0	0	16	2	6	22	26	32
poi	0.0512			0	10000	5000	POI	Dunnett	0	0	0	16	2	6	22	26	32
q_poi	0.0545			0	10000	5000	POI	Dunnett	0	0	0	16	2	6	22	26	32
boot	0.0503			0	10000	5000	POI	Dunnett	0	0	0	16	2	10	22	26	32
het	0.0493			0	10000	5000	POI	Dunnett	0	0	0	16	2	10	22	26	32
het_log	0.0496			0	10000	5000	POI	Dunnett	0	0	0	16	2	10	22	26	32
het_sqrt	0.0506			0	10000	5000	POI	Dunnett	0	0	0	16	2	10	22	26	32
hom	0.0512			0	10000	5000	POI	Dunnett	0	0	0	16	2	10	22	26	32
nb	0.0454			0	10000	5000	POI	Dunnett	0	0	0	16	2	10	22	26	32
poi	0.0504			0	10000	5000	POI	Dunnett	0	0	0	16	2	10	22	26	32
q_poi	0.0565			0	10000	5000	POI	Dunnett	0	0	0	16	2	10	22	26	32
boot	0.0552			0	10000	5000	POI	Dunnett	0	0	0	18	2	1	24	28	34
het	0.0518			0	10000	5000	POI	Dunnett	0	0	0	18	2	1	24	28	34
het_log	0.0517			0	10000	5000	POI	Dunnett	0	0	0	18	2	1	24	28	34
het_sqrt	0.0522			0	10000	5000	POI	Dunnett	0	0	0	18	2	1	24	28	34
hom	0.0533			0	10000	5000	POI	Dunnett	0	0	0	18	2	1	24	28	34
nb	0.0426			0	10000	5000	POI	Dunnett	0	0	0	18	2	1	24	28	34
poi	0.0482			0	10000	5000	POI	Dunnett	0	0	0	18	2	1	24	28	34
q_poi	0.0515			0	10000	5000	POI	Dunnett	0	0	0	18	2	1	24	28	34
boot	0.0517			0	10000	5000	POI	Dunnett	0	0	0	18	2	6	24	28	34
het	0.0516			0	10000	5000	POI	Dunnett	0	0	0	18	2	6	24	28	34
het_log	0.047			0	10000	5000	POI	Dunnett	0	0	0	18	2	6	24	28	34
het_sqrt	0.0499			0	10000	5000	POI	Dunnett	0	0	0	18	2	6	24	28	34
hom	0.052			0	10000	5000	POI	Dunnett	0	0	0	18	2	6	24	28	34
nb	0.0462			0	10000	5000	POI	Dunnett	0	0	0	18	2	6	24	28	34
poi	0.0507			0	10000	5000	POI	Dunnett	0	0	0	18	2	6	24	28	34
q_poi	0.0562			0	10000	5000	POI	Dunnett	0	0	0	18	2	6	24	28	34
boot	0.0505			0	10000	5000	POI	Dunnett	0	0	0	18	2	10	24	28	34
het	0.0495			0	10000	5000	POI	Dunnett	0	0	0	18	2	10	24	28	34
het_log	0.0498			0	10000	5000	POI	Dunnett	0	0	0	18	2	10	24	28	34
het_sqrt	0.0499			0	10000	5000	POI	Dunnett	0	0	0	18	2	10	24	28	34
hom	0.0504			0	10000	5000	POI	Dunnett	0	0	0	18	2	10	24	28	34
nb	0.0454			0	10000	5000	POI	Dunnett	0	0	0	18	2	10	24	28	34
poi	0.0499			0	10000	5000	POI	Dunnett	0	0	0	18	2	10	24	28	34
q_poi	0.055			0	10000	5000	POI	Dunnett	0	0	0	18	2	10	24	28	34
boot	0.0558			0	10000	5000	POI	Dunnett	0	0	0	20	2	1	26	30	36
het	0.0486			0	10000	5000	POI	Dunnett	0	0	0	20	2	1	26	30	36
het_log	0.0493			0	10000	5000	POI	Dunnett	0	0	0	20	2	1	26	30	36
het_sqrt	0.0489			0	10000	5000	POI	Dunnett	0	0	0	20	2	1	26	30	36
hom	0.0494			0	10000	5000	POI	Dunnett	0	0	0	20	2	1	26	30	36
nb	0.0421			0	10000	5000	POI	Dunnett	0	0	0	20	2	1	26	30	36
poi	0.0457			0	10000	5000	POI	Dunnett	0	0	0	20	2	1	26	30	36
q_poi	0.0504			0	10000	5000	POI	Dunnett	0	0	0	20	2	1	26	30	36
boot	0.0482			0	10000	5000	POI	Dunnett	0	0	0	20	2	6	26	30	36
het	0.0478			0	10000	5000	POI	Dunnett	0	0	0	20	2	6	26	30	36
het_log	0.0494			0	10000	5000	POI	Dunnett	0	0	0	20	2	6	26	30	36
het_sqrt	0.0492			0	10000	5000	POI	Dunnett	0	0	0	20	2	6	26	30	36
hom	0.0499			0	10000	5000	POI	Dunnett	0	0	0	20	2	6	26	30	36
nb	0.0447			0	10000	5000	POI	Dunnett	0	0	0	20	2	6	26	30	36
poi	0.0488			0	10000	5000	POI	Dunnett	0	0	0	20	2	6	26	30	36
q_poi	0.0533			0	10000	5000	POI	Dunnett	0	0	0	20	2	6	26	30	36
boot	0.0487			0	10000	5000	POI	Dunnett	0	0	0	20	2	10	26	30	36
het	0.0467			0	10000	5000	POI	Dunnett	0	0	0	20	2	10	26	30	36
het_log	0.0474			0	10000	5000	POI	Dunnett	0	0	0	20	2	10	26	30	36
het_sqrt	0.0468			0	10000	5000	POI	Dunnett	0	0	0	20	2	10	26	30	36
hom	0.0485			0	10000	5000	POI	Dunnett	0	0	0	20	2	10	26	30	36
nb	0.0432			0	10000	5000	POI	Dunnett	0	0	0	20	2	10	26	30	36
poi	0.0469			0	10000	5000	POI	Dunnett	0	0	0	20	2	10	26	30	36
q_poi	0.0524			0	10000	5000	POI	Dunnett	0	0	0	20	2	10	26	30	36
boot	0.0484			0	10000	5000	POI	Dunnett	0	0	0	22	2	1	28	32	38
het	0.0448			0	10000	5000	POI	Dunnett	0	0	0	22	2	1	28	32	38
het_log	0.0457			0	10000	5000	POI	Dunnett	0	0	0	22	2	1	28	32	38
het_sqrt	0.0448			0	10000	5000	POI	Dunnett	0	0	0	22	2	1	28	32	38
hom	0.0473			0	10000	5000	POI	Dunnett	0	0	0	22	2	1	28	32	38
nb	0.0391			0	10000	5000	POI	Dunnett	0	0	0	22	2	1	28	32	38
poi	0.0423			0	10000	5000	POI	Dunnett	0	0	0	22	2	1	28	32	38
q_poi	0.0465			0	10000	5000	POI	Dunnett	0	0	0	22	2	1	28	32	38
boot	0.0482			0	10000	5000	POI	Dunnett	0	0	0	22	2	6	28	32	38
het	0.0472			0	10000	5000	POI	Dunnett	0	0	0	22	2	6	28	32	38
het_log	0.0456			0	10000	5000	POI	Dunnett	0	0	0	22	2	6	28	32	38
het_sqrt	0.0468			0	10000	5000	POI	Dunnett	0	0	0	22	2	6	28	32	38
hom	0.0468			0	10000	5000	POI	Dunnett	0	0	0	22	2	6	28	32	38
nb	0.0442			0	10000	5000	POI	Dunnett	0	0	0	22	2	6	28	32	38
poi	0.048			0	10000	5000	POI	Dunnett	0	0	0	22	2	6	28	32	38
q_poi	0.0508			0	10000	5000	POI	Dunnett	0	0	0	22	2	6	28	32	38
boot	0.0485			0	10000	5000	POI	Dunnett	0	0	0	22	2	10	28	32	38
het	0.049			0	10000	5000	POI	Dunnett	0	0	0	22	2	10	28	32	38
het_log	0.0505			0	10000	5000	POI	Dunnett	0	0	0	22	2	10	28	32	38
het_sqrt	0.0496			0	10000	5000	POI	Dunnett	0	0	0	22	2	10	28	32	38
hom	0.051			0	10000	5000	POI	Dunnett	0	0	0	22	2	10	28	32	38
nb	0.0464			0	10000	5000	POI	Dunnett	0	0	0	22	2	10	28	32	38
poi	0.0502			0	10000	5000	POI	Dunnett	0	0	0	22	2	10	28	32	38
q_poi	0.0539			0	10000	5000	POI	Dunnett	0	0	0	22	2	10	28	32	38
boot	0.0505			0	10000	5000	POI	Dunnett	0	0	0	24	2	1	30	34	40
het	0.0472			0	10000	5000	POI	Dunnett	0	0	0	24	2	1	30	34	40
het_log	0.0488			0	10000	5000	POI	Dunnett	0	0	0	24	2	1	30	34	40
het_sqrt	0.0491			0	10000	5000	POI	Dunnett	0	0	0	24	2	1	30	34	40
hom	0.0498			0	10000	5000	POI	Dunnett	0	0	0	24	2	1	30	34	40
nb	0.0424			0	10000	5000	POI	Dunnett	0	0	0	24	2	1	30	34	40
poi	0.0468			0	10000	5000	POI	Dunnett	0	0	0	24	2	1	30	34	40
q_poi	0.049			0	10000	5000	POI	Dunnett	0	0	0	24	2	1	30	34	40
boot	0.0465			0	10000	5000	POI	Dunnett	0	0	0	24	2	6	30	34	40
het	0.045			0	10000	5000	POI	Dunnett	0	0	0	24	2	6	30	34	40
het_log	0.0471			0	10000	5000	POI	Dunnett	0	0	0	24	2	6	30	34	40
het_sqrt	0.046			0	10000	5000	POI	Dunnett	0	0	0	24	2	6	30	34	40
hom	0.0467			0	10000	5000	POI	Dunnett	0	0	0	24	2	6	30	34	40
nb	0.0429			0	10000	5000	POI	Dunnett	0	0	0	24	2	6	30	34	40
poi	0.0479			0	10000	5000	POI	Dunnett	0	0	0	24	2	6	30	34	40
q_poi	0.0495			0	10000	5000	POI	Dunnett	0	0	0	24	2	6	30	34	40
boot	0.0507			0	10000	5000	POI	Dunnett	0	0	0	24	2	10	30	34	40
het	0.0487			0	10000	5000	POI	Dunnett	0	0	0	24	2	10	30	34	40
het_log	0.0478			0	10000	5000	POI	Dunnett	0	0	0	24	2	10	30	34	40
het_sqrt	0.0486			0	10000	5000	POI	Dunnett	0	0	0	24	2	10	30	34	40
hom	0.0498			0	10000	5000	POI	Dunnett	0	0	0	24	2	10	30	34	40
nb	0.0454			0	10000	5000	POI	Dunnett	0	0	0	24	2	10	30	34	40
poi	0.0502			0	10000	5000	POI	Dunnett	0	0	0	24	2	10	30	34	40
q_poi	0.0535			0	10000	5000	POI	Dunnett	0	0	0	24	2	10	30	34	40
boot	0.0384073			0.008	10000	5000	POI	Tukey	0	0	0	0	1	1	6	6	6
het	0.0461694			0.008	10000	5000	POI	Tukey	0	0	0	0	1	1	6	6	6
het_log	0.0523185			0.008	10000	5000	POI	Tukey	0	0	0	0	1	1	6	6	6
het_sqrt	0.0482863			0.008	10000	5000	POI	Tukey	0	0	0	0	1	1	6	6	6
hom	0.0461694			0.008	10000	5000	POI	Tukey	0	0	0	0	1	1	6	6	6
nb	0.00907258			0.008	10000	5000	POI	Tukey	0	0	0	0	1	1	6	6	6
poi	0.0109879			0.008	10000	5000	POI	Tukey	0	0	0	0	1	1	6	6	6
q_poi	0.0352823			0.008	10000	5000	POI	Tukey	0	0	0	0	1	1	6	6	6
boot	0.0275			0	10000	5000	POI	Tukey	0	0	0	0	1	6	6	6	6
het	0.0474			0	10000	5000	POI	Tukey	0	0	0	0	1	6	6	6	6
het_log	0.0448			0	10000	5000	POI	Tukey	0	0	0	0	1	6	6	6	6
het_sqrt	0.0471			0	10000	5000	POI	Tukey	0	0	0	0	1	6	6	6	6
hom	0.05			0	10000	5000	POI	Tukey	0	0	0	0	1	6	6	6	6
nb	0.0415			0	10000	5000	POI	Tukey	0	0	0	0	1	6	6	6	6
poi	0.0464			0	10000	5000	POI	Tukey	0	0	0	0	1	6	6	6	6
q_poi	0.0757			0	10000	5000	POI	Tukey	0	0	0	0	1	6	6	6	6
boot	0.0244			0	10000	5000	POI	Tukey	0	0	0	0	1	10	6	6	6
het	0.0499			0	10000	5000	POI	Tukey	0	0	0	0	1	10	6	6	6
het_log	0.0478			0	10000	5000	POI	Tukey	0	0	0	0	1	10	6	6	6
het_sqrt	0.0497			0	10000	5000	POI	Tukey	0	0	0	0	1	10	6	6	6
hom	0.0524			0	10000	5000	POI	Tukey	0	0	0	0	1	10	6	6	6
nb	0.0438			0	10000	5000	POI	Tukey	0	0	0	0	1	10	6	6	6
poi	0.05			0	10000	5000	POI	Tukey	0	0	0	0	1	10	6	6	6
q_poi	0.0786			0	10000	5000	POI	Tukey	0	0	0	0	1	10	6	6	6
boot	0.0563507			0.0009	10000	5000	POI	Tukey	0	0	0	2	1	1	8	8	8
het	0.0474427			0.0009	10000	5000	POI	Tukey	0	0	0	2	1	1	8	8	8
het_log	0.0516465			0.0009	10000	5000	POI	Tukey	0	0	0	2	1	1	8	8	8
het_sqrt	0.0501451			0.0009	10000	5000	POI	Tukey	0	0	0	2	1	1	8	8	8
hom	0.0452407			0.0009	10000	5000	POI	Tukey	0	0	0	2	1	1	8	8	8
nb	0.0197177			0.0009	10000	5000	POI	Tukey	0	0	0	2	1	1	8	8	8
poi	0.0230207			0.0009	10000	5000	POI	Tukey	0	0	0	2	1	1	8	8	8
q_poi	0.0390351			0.0009	10000	5000	POI	Tukey	0	0	0	2	1	1	8	8	8
boot	0.035			0	10000	5000	POI	Tukey	0	0	0	2	1	6	8	8	8
het	0.0444			0	10000	5000	POI	Tukey	0	0	0	2	1	6	8	8	8
het_log	0.0406			0	10000	5000	POI	Tukey	0	0	0	2	1	6	8	8	8
het_sqrt	0.0433			0	10000	5000	POI	Tukey	0	0	0	2	1	6	8	8	8
hom	0.0477			0	10000	5000	POI	Tukey	0	0	0	2	1	6	8	8	8
nb	0.0403			0	10000	5000	POI	Tukey	0	0	0	2	1	6	8	8	8
poi	0.0457			0	10000	5000	POI	Tukey	0	0	0	2	1	6	8	8	8
q_poi	0.0656			0	10000	5000	POI	Tukey	0	0	0	2	1	6	8	8	8
boot	0.034			0	10000	5000	POI	Tukey	0	0	0	2	1	10	8	8	8
het	0.0444			0	10000	5000	POI	Tukey	0	0	0	2	1	10	8	8	8
het_log	0.0434			0	10000	5000	POI	Tukey	0	0	0	2	1	10	8	8	8
het_sqrt	0.0447			0	10000	5000	POI	Tukey	0	0	0	2	1	10	8	8	8
hom	0.0509			0	10000	5000	POI	Tukey	0	0	0	2	1	10	8	8	8
nb	0.0438			0	10000	5000	POI	Tukey	0	0	0	2	1	10	8	8	8
poi	0.0507			0	10000	5000	POI	Tukey	0	0	0	2	1	10	8	8	8
q_poi	0.0699			0	10000	5000	POI	Tukey	0	0	0	2	1	10	8	8	8
boot	0.0575173			0.0003	10000	5000	POI	Tukey	0	0	0	4	1	1	10	10	10
het	0.0461138			0.0003	10000	5000	POI	Tukey	0	0	0	4	1	1	10	10	10
het_log	0.0530159			0.0003	10000	5000	POI	Tukey	0	0	0	4	1	1	10	10	10
het_sqrt	0.0511153			0.0003	10000	5000	POI	Tukey	0	0	0	4	1	1	10	10	10
hom	0.0476143			0.0003	10000	5000	POI	Tukey	0	0	0	4	1	1	10	10	10
nb	0.0260078			0.0003	10000	5000	POI	Tukey	0	0	0	4	1	1	10	10	10
poi	0.0294088			0.0003	10000	5000	POI	Tukey	0	0	0	4	1	1	10	10	10
q_poi	0.043313			0.0003	10000	5000	POI	Tukey	0	0	0	4	1	1	10	10	10
boot	0.0388			0	10000	5000	POI	Tukey	0	0	0	4	1	6	10	10	10
het	0.0444			0	10000	5000	POI	Tukey	0	0	0	4	1	6	10	10	10
het_log	0.0409			0	10000	5000	POI	Tukey	0	0	0	4	1	6	10	10	10
het_sqrt	0.0436			0	10000	5000	POI	Tukey	0	0	0	4	1	6	10	10	10
hom	0.0446			0	10000	5000	POI	Tukey	0	0	0	4	1	6	10	10	10
nb	0.0378			0	10000	5000	POI	Tukey	0	0	0	4	1	6	10	10	10
poi	0.0432			0	10000	5000	POI	Tukey	0	0	0	4	1	6	10	10	10
q_poi	0.0586			0	10000	5000	POI	Tukey	0	0	0	4	1	6	10	10	10
boot	0.0435			0	10000	5000	POI	Tukey	0	0	0	4	1	10	10	10	10
het	0.0513			0	10000	5000	POI	Tukey	0	0	0	4	1	10	10	10	10
het_log	0.0481			0	10000	5000	POI	Tukey	0	0	0	4	1	10	10	10	10
het_sqrt	0.0501			0	10000	5000	POI	Tukey	0	0	0	4	1	10	10	10	10
hom	0.0508			0	10000	5000	POI	Tukey	0	0	0	4	1	10	10	10	10
nb	0.042			0	10000	5000	POI	Tukey	0	0	0	4	1	10	10	10	10
poi	0.0475			0	10000	5000	POI	Tukey	0	0	0	4	1	10	10	10	10
q_poi	0.065			0	10000	5000	POI	Tukey	0	0	0	4	1	10	10	10	10
boot	0.0631			0	10000	5000	POI	Tukey	0	0	0	6	1	1	12	12	12
het	0.0478			0	10000	5000	POI	Tukey	0	0	0	6	1	1	12	12	12
het_log	0.0512			0	10000	5000	POI	Tukey	0	0	0	6	1	1	12	12	12
het_sqrt	0.0504			0	10000	5000	POI	Tukey	0	0	0	6	1	1	12	12	12
hom	0.0512			0	10000	5000	POI	Tukey	0	0	0	6	1	1	12	12	12
nb	0.0295			0	10000	5000	POI	Tukey	0	0	0	6	1	1	12	12	12
poi	0.0325			0	10000	5000	POI	Tukey	0	0	0	6	1	1	12	12	12
q_poi	0.0479			0	10000	5000	POI	Tukey	0	0	0	6	1	1	12	12	12
boot	0.044			0	10000	5000	POI	Tukey	0	0	0	6	1	6	12	12	12
het	0.0464			0	10000	5000	POI	Tukey	0	0	0	6	1	6	12	12	12
het_log	0.0445			0	10000	5000	POI	Tukey	0	0	0	6	1	6	12	12	12
het_sqrt	0.0457			0	10000	5000	POI	Tukey	0	0	0	6	1	6	12	12	12
hom	0.0486			0	10000	5000	POI	Tukey	0	0	0	6	1	6	12	12	12
nb	0.0404			0	10000	5000	POI	Tukey	0	0	0	6	1	6	12	12	12
poi	0.0457			0	10000	5000	POI	Tukey	0	0	0	6	1	6	12	12	12
q_poi	0.059			0	10000	5000	POI	Tukey	0	0	0	6	1	6	12	12	12
boot	0.0441			0	10000	5000	POI	Tukey	0	0	0	6	1	10	12	12	12
het	0.0482			0	10000	5000	POI	Tukey	0	0	0	6	1	10	12	12	12
het_log	0.0475			0	10000	5000	POI	Tukey	0	0	0	6	1	10	12	12	12
het_sqrt	0.0489			0	10000	5000	POI	Tukey	0	0	0	6	1	10	12	12	12
hom	0.0519			0	10000	5000	POI	Tukey	0	0	0	6	1	10	12	12	12
nb	0.0446			0	10000	5000	POI	Tukey	0	0	0	6	1	10	12	12	12
poi	0.0506			0	10000	5000	POI	Tukey	0	0	0	6	1	10	12	12	12
q_poi	0.0638			0	10000	5000	POI	Tukey	0	0	0	6	1	10	12	12	12
boot	0.0583			0	10000	5000	POI	Tukey	0	0	0	8	1	1	14	14	14
het	0.0466			0	10000	5000	POI	Tukey	0	0	0	8	1	1	14	14	14
het_log	0.0507			0	10000	5000	POI	Tukey	0	0	0	8	1	1	14	14	14
het_sqrt	0.0487			0	10000	5000	POI	Tukey	0	0	0	8	1	1	14	14	14
hom	0.0485			0	10000	5000	POI	Tukey	0	0	0	8	1	1	14	14	14
nb	0.0311			0	10000	5000	POI	Tukey	0	0	0	8	1	1	14	14	14
poi	0.0347			0	10000	5000	POI	Tukey	0	0	0	8	1	1	14	14	14
q_poi	0.0472			0	10000	5000	POI	Tukey	0	0	0	8	1	1	14	14	14
boot	0.0446			0	10000	5000	POI	Tukey	0	0	0	8	1	6	14	14	14
het	0.0463			0	10000	5000	POI	Tukey	0	0	0	8	1	6	14	14	14
het_log	0.0451			0	10000	5000	POI	Tukey	0	0	0	8	1	6	14	14	14
het_sqrt	0.0467			0	10000	5000	POI	Tukey	0	0	0	8	1	6	14	14	14
hom	0.0505			0	10000	5000	POI	Tukey	0	0	0	8	1	6	14	14	14
nb	0.0445			0	10000	5000	POI	Tukey	0	0	0	8	1	6	14	14	14
poi	0.0495			0	10000	5000	POI	Tukey	0	0	0	8	1	6	14	14	14
q_poi	0.0606			0	10000	5000	POI	Tukey	0	0	0	8	1	6	14	14	14
boot	0.045			0	10000	5000	POI	Tukey	0	0	0	8	1	10	14	14	14
het	0.0479			0	10000	5000	POI	Tukey	0	0	0	8	1	10	14	14	14
het_log	0.0471			0	10000	5000	POI	Tukey	0	0	0	8	1	10	14	14	14
het_sqrt	0.0477			0	10000	5000	POI	Tukey	0	0	0	8	1	10	14	14	14
hom	0.05			0	10000	5000	POI	Tukey	0	0	0	8	1	10	14	14	14
nb	0.0434			0	10000	5000	POI	Tukey	0	0	0	8	1	10	14	14	14
poi	0.0486			0	10000	5000	POI	Tukey	0	0	0	8	1	10	14	14	14
q_poi	0.061			0	10000	5000	POI	Tukey	0	0	0	8	1	10	14	14	14
boot	0.0558			0	10000	5000	POI	Tukey	0	0	0	10	1	1	16	16	16
het	0.0447			0	10000	5000	POI	Tukey	0	0	0	10	1	1	16	16	16
het_log	0.0488			0	10000	5000	POI	Tukey	0	0	0	10	1	1	16	16	16
het_sqrt	0.048			0	10000	5000	POI	Tukey	0	0	0	10	1	1	16	16	16
hom	0.0471			0	10000	5000	POI	Tukey	0	0	0	10	1	1	16	16	16
nb	0.033			0	10000	5000	POI	Tukey	0	0	0	10	1	1	16	16	16
poi	0.0375			0	10000	5000	POI	Tukey	0	0	0	10	1	1	16	16	16
q_poi	0.0467			0	10000	5000	POI	Tukey	0	0	0	10	1	1	16	16	16
boot	0.0449			0	10000	5000	POI	Tukey	0	0	0	10	1	6	16	16	16
het	0.0453			0	10000	5000	POI	Tukey	0	0	0	10	1	6	16	16	16
het_log	0.0433			0	10000	5000	POI	Tukey	0	0	0	10	1	6	16	16	16
het_sqrt	0.0447			0	10000	5000	POI	Tukey	0	0	0	10	1	6	16	16	16
hom	0.0488			0	10000	5000	POI	Tukey	0	0	0	10	1	6	16	16	16
nb	0.0438			0	10000	5000	POI	Tukey	0	0	0	10	1	6	16	16	16
poi	0.0498			0	10000	5000	POI	Tukey	0	0	0	10	1	6	16	16	16
q_poi	0.0575			0	10000	5000	POI	Tukey	0	0	0	10	1	6	16	16	16
boot	0.0455			0	10000	5000	POI	Tukey	0	0	0	10	1	10	16	16	16
het	0.0463			0	10000	5000	POI	Tukey	0	0	0	10	1	10	16	16	16
het_log	0.046			0	10000	5000	POI	Tukey	0	0	0	10	1	10	16	16	16
het_sqrt	0.0469			0	10000	5000	POI	Tukey	0	0	0	10	1	10	16	16	16
hom	0.0469			0	10000	5000	POI	Tukey	0	0	0	10	1	10	16	16	16
nb	0.043			0	10000	5000	POI	Tukey	0	0	0	10	1	10	16	16	16
poi	0.0483			0	10000	5000	POI	Tukey	0	0	0	10	1	10	16	16	16
q_poi	0.0555			0	10000	5000	POI	Tukey	0	0	0	10	1	10	16	16	16
boot	0.0557			0	10000	5000	POI	Tukey	0	0	0	12	1	1	18	18	18
het	0.0455			0	10000	5000	POI	Tukey	0	0	0	12	1	1	18	18	18
het_log	0.0481			0	10000	5000	POI	Tukey	0	0	0	12	1	1	18	18	18
het_sqrt	0.0472			0	10000	5000	POI	Tukey	0	0	0	12	1	1	18	18	18
hom	0.049			0	10000	5000	POI	Tukey	0	0	0	12	1	1	18	18	18
nb	0.0348			0	10000	5000	POI	Tukey	0	0	0	12	1	1	18	18	18
poi	0.0396			0	10000	5000	POI	Tukey	0	0	0	12	1	1	18	18	18
q_poi	0.0486			0	10000	5000	POI	Tukey	0	0	0	12	1	1	18	18	18
boot	0.0481			0	10000	5000	POI	Tukey	0	0	0	12	1	6	18	18	18
het	0.0472			0	10000	5000	POI	Tukey	0	0	0	12	1	6	18	18	18
het_log	0.0451			0	10000	5000	POI	Tukey	0	0	0	12	1	6	18	18	18
het_sqrt	0.0469			0	10000	5000	POI	Tukey	0	0	0	12	1	6	18	18	18
hom	0.0501			0	10000	5000	POI	Tukey	0	0	0	12	1	6	18	18	18
nb	0.0447			0	10000	5000	POI	Tukey	0	0	0	12	1	6	18	18	18
poi	0.0505			0	10000	5000	POI	Tukey	0	0	0	12	1	6	18	18	18
q_poi	0.0569			0	10000	5000	POI	Tukey	0	0	0	12	1	6	18	18	18
boot	0.0448			0	10000	5000	POI	Tukey	0	0	0	12	1	10	18	18	18
het	0.0444			0	10000	5000	POI	Tukey	0	0	0	12	1	10	18	18	18
het_log	0.0453			0	10000	5000	POI	Tukey	0	0	0	12	1	10	18	18	18
het_sqrt	0.045			0	10000	5000	POI	Tukey	0	0	0	12	1	10	18	18	18
hom	0.0469			0	10000	5000	POI	Tukey	0	0	0	12	1	10	18	18	18
nb	0.0407			0	10000	5000	POI	Tukey	0	0	0	12	1	10	18	18	18
poi	0.046			0	10000	5000	POI	Tukey	0	0	0	12	1	10	18	18	18
q_poi	0.0539			0	10000	5000	POI	Tukey	0	0	0	12	1	10	18	18	18
boot	0.0538			0	10000	5000	POI	Tukey	0	0	0	14	1	1	20	20	20
het	0.0451			0	10000	5000	POI	Tukey	0	0	0	14	1	1	20	20	20
het_log	0.0492			0	10000	5000	POI	Tukey	0	0	0	14	1	1	20	20	20
het_sqrt	0.0481			0	10000	5000	POI	Tukey	0	0	0	14	1	1	20	20	20
hom	0.0465			0	10000	5000	POI	Tukey	0	0	0	14	1	1	20	20	20
nb	0.0346			0	10000	5000	POI	Tukey	0	0	0	14	1	1	20	20	20
poi	0.0396			0	10000	5000	POI	Tukey	0	0	0	14	1	1	20	20	20
q_poi	0.0457			0	10000	5000	POI	Tukey	0	0	0	14	1	1	20	20	20
boot	0.0456			0	10000	5000	POI	Tukey	0	0	0	14	1	6	20	20	20
het	0.0453			0	10000	5000	POI	Tukey	0	0	0	14	1	6	20	20	20
het_log	0.0446			0	10000	5000	POI	Tukey	0	0	0	14	1	6	20	20	20
het_sqrt	0.045			0	10000	5000	POI	Tukey	0	0	0	14	1	6	20	20	20
hom	0.0482			0	10000	5000	POI	Tukey	0	0	0	14	1	6	20	20	20
nb	0.041			0	10000	5000	POI	Tukey	0	0	0	14	1	6	20	20	20
poi	0.049			0	10000	5000	POI	Tukey	0	0	0	14	1	6	20	20	20
q_poi	0.0544			0	10000	5000	POI	Tukey	0	0	0	14	1	6	20	20	20
boot	0.0505			0	10000	5000	POI	Tukey	0	0	0	14	1	10	20	20	20
het	0.0502			0	10000	5000	POI	Tukey	0	0	0	14	1	10	20	20	20
het_log	0.0486			0	10000	5000	POI	Tukey	0	0	0	14	1	10	20	20	20
het_sqrt	0.0501			0	10000	5000	POI	Tukey	0	0	0	14	1	10	20	20	20
hom	0.0512			0	10000	5000	POI	Tukey	0	0	0	14	1	10	20	20	20
nb	0.0469			0	10000	5000	POI	Tukey	0	0	0	14	1	10	20	20	20
poi	0.0521			0	10000	5000	POI	Tukey	0	0	0	14	1	10	20	20	20
q_poi	0.0589			0	10000	5000	POI	Tukey	0	0	0	14	1	10	20	20	20
boot	0.0551			0	10000	5000	POI	Tukey	0	0	0	16	1	1	22	22	22
het	0.0472			0	10000	5000	POI	Tukey	0	0	0	16	1	1	22	22	22
het_log	0.0505			0	10000	5000	POI	Tukey	0	0	0	16	1	1	22	22	22
het_sqrt	0.0494			0	10000	5000	POI	Tukey	0	0	0	16	1	1	22	22	22
hom	0.0487			0	10000	5000	POI	Tukey	0	0	0	16	1	1	22	22	22
nb	0.0375			0	10000	5000	POI	Tukey	0	0	0	16	1	1	22	22	22
poi	0.0425			0	10000	5000	POI	Tukey	0	0	0	16	1	1	22	22	22
q_poi	0.0488			0	10000	5000	POI	Tukey	0	0	0	16	1	1	22	22	22
boot	0.0491			0	10000	5000	POI	Tukey	0	0	0	16	1	6	22	22	22
het	0.0483			0	10000	5000	POI	Tukey	0	0	0	16	1	6	22	22	22
het_log	0.0486			0	10000	5000	POI	Tukey	0	0	0	16	1	6	22	22	22
het_sqrt	0.0491			0	10000	5000	POI	Tukey	0	0	0	16	1	6	22	22	22
hom	0.0485			0	10000	5000	POI	Tukey	0	0	0	16	1	6	22	22	22
nb	0.0444			0	10000	5000	POI	Tukey	0	0	0	16	1	6	22	22	22
poi	0.0496			0	10000	5000	POI	Tukey	0	0	0	16	1	6	22	22	22
q_poi	0.0554			0	10000	5000	POI	Tukey	0	0	0	16	1	6	22	22	22
boot	0.0436			0	10000	5000	POI	Tukey	0	0	0	16	1	10	22	22	22
het	0.0449			0	10000	5000	POI	Tukey	0	0	0	16	1	10	22	22	22
het_log	0.0435			0	10000	5000	POI	Tukey	0	0	0	16	1	10	22	22	22
het_sqrt	0.0441			0	10000	5000	POI	Tukey	0	0	0	16	1	10	22	22	22
hom	0.0479			0	10000	5000	POI	Tukey	0	0	0	16	1	10	22	22	22
nb	0.0401			0	10000	5000	POI	Tukey	0	0	0	16	1	10	22	22	22
poi	0.0457			0	10000	5000	POI	Tukey	0	0	0	16	1	10	22	22	22
q_poi	0.0512			0	10000	5000	POI	Tukey	0	0	0	16	1	10	22	22	22
boot	0.0526			0	10000	5000	POI	Tukey	0	0	0	18	1	1	24	24	24
het	0.0477			0	10000	5000	POI	Tukey	0	0	0	18	1	1	24	24	24
het_log	0.051			0	10000	5000	POI	Tukey	0	0	0	18	1	1	24	24	24
het_sqrt	0.0506			0	10000	5000	POI	Tukey	0	0	0	18	1	1	24	24	24
hom	0.0513			0	10000	5000	POI	Tukey	0	0	0	18	1	1	24	24	24
nb	0.0403			0	10000	5000	POI	Tukey	0	0	0	18	1	1	24	24	24
poi	0.0459			0	10000	5000	POI	Tukey	0	0	0	18	1	1	24	24	24
q_poi	0.0512			0	10000	5000	POI	Tukey	0	0	0	18	1	1	24	24	24
boot	0.0472			0	10000	5000	POI	Tukey	0	0	0	18	1	6	24	24	24
het	0.0463			0	10000	5000	POI	Tukey	0	0	0	18	1	6	24	24	24
het_log	0.0474			0	10000	5000	POI	Tukey	0	0	0	18	1	6	24	24	24
het_sqrt	0.0481			0	10000	5000	POI	Tukey	0	0	0	18	1	6	24	24	24
hom	0.0495			0	10000	5000	POI	Tukey	0	0	0	18	1	6	24	24	24
nb	0.044			0	10000	5000	POI	Tukey	0	0	0	18	1	6	24	24	24
poi	0.0499			0	10000	5000	POI	Tukey	0	0	0	18	1	6	24	24	24
q_poi	0.0566			0	10000	5000	POI	Tukey	0	0	0	18	1	6	24	24	24
boot	0.0492			0	10000	5000	POI	Tukey	0	0	0	18	1	10	24	24	24
het	0.0493			0	10000	5000	POI	Tukey	0	0	0	18	1	10	24	24	24
het_log	0.0506			0	10000	5000	POI	Tukey	0	0	0	18	1	10	24	24	24
het_sqrt	0.0513			0	10000	5000	POI	Tukey	0	0	0	18	1	10	24	24	24
hom	0.0508			0	10000	5000	POI	Tukey	0	0	0	18	1	10	24	24	24
nb	0.0445			0	10000	5000	POI	Tukey	0	0	0	18	1	10	24	24	24
poi	0.05			0	10000	5000	POI	Tukey	0	0	0	18	1	10	24	24	24
q_poi	0.0554			0	10000	5000	POI	Tukey	0	0	0	18	1	10	24	24	24
boot	0.0551			0	10000	5000	POI	Tukey	0	0	0	20	1	1	26	26	26
het	0.0477			0	10000	5000	POI	Tukey	0	0	0	20	1	1	26	26	26
het_log	0.0511			0	10000	5000	POI	Tukey	0	0	0	20	1	1	26	26	26
het_sqrt	0.0509			0	10000	5000	POI	Tukey	0	0	0	20	1	1	26	26	26
hom	0.0507			0	10000	5000	POI	Tukey	0	0	0	20	1	1	26	26	26
nb	0.0387			0	10000	5000	POI	Tukey	0	0	0	20	1	1	26	26	26
poi	0.0432			0	10000	5000	POI	Tukey	0	0	0	20	1	1	26	26	26
q_poi	0.0511			0	10000	5000	POI	Tukey	0	0	0	20	1	1	26	26	26
boot	0.051			0	10000	5000	POI	Tukey	0	0	0	20	1	6	26	26	26
het	0.0508			0	10000	5000	POI	Tukey	0	0	0	20	1	6	26	26	26
het_log	0.0501			0	10000	5000	POI	Tukey	0	0	0	20	1	6	26	26	26
het_sqrt	0.0507			0	10000	5000	POI	Tukey	0	0	0	20	1	6	26	26	26
hom	0.0514			0	10000	5000	POI	Tukey	0	0	0	20	1	6	26	26	26
nb	0.0465			0	10000	5000	POI	Tukey	0	0	0	20	1	6	26	26	26
poi	0.0511			0	10000	5000	POI	Tukey	0	0	0	20	1	6	26	26	26
q_poi	0.057			0	10000	5000	POI	Tukey	0	0	0	20	1	6	26	26	26
boot	0.0495			0	10000	5000	POI	Tukey	0	0	0	20	1	10	26	26	26
het	0.049			0	10000	5000	POI	Tukey	0	0	0	20	1	10	26	26	26
het_log	0.0469			0	10000	5000	POI	Tukey	0	0	0	20	1	10	26	26	26
het_sqrt	0.0478			0	10000	5000	POI	Tukey	0	0	0	20	1	10	26	26	26
hom	0.0504			0	10000	5000	POI	Tukey	0	0	0	20	1	10	26	26	26
nb	0.0444			0	10000	5000	POI	Tukey	0	0	0	20	1	10	26	26	26
poi	0.0495			0	10000	5000	POI	Tukey	0	0	0	20	1	10	26	26	26
q_poi	0.0548			0	10000	5000	POI	Tukey	0	0	0	20	1	10	26	26	26
boot	0.0473			0	10000	5000	POI	Tukey	0	0	0	22	1	1	28	28	28
het	0.0434			0	10000	5000	POI	Tukey	0	0	0	22	1	1	28	28	28
het_log	0.047			0	10000	5000	POI	Tukey	0	0	0	22	1	1	28	28	28
het_sqrt	0.0454			0	10000	5000	POI	Tukey	0	0	0	22	1	1	28	28	28
hom	0.0453			0	10000	5000	POI	Tukey	0	0	0	22	1	1	28	28	28
nb	0.0356			0	10000	5000	POI	Tukey	0	0	0	22	1	1	28	28	28
poi	0.039			0	10000	5000	POI	Tukey	0	0	0	22	1	1	28	28	28
q_poi	0.0447			0	10000	5000	POI	Tukey	0	0	0	22	1	1	28	28	28
boot	0.0461			0	10000	5000	POI	Tukey	0	0	0	22	1	6	28	28	28
het	0.0449			0	10000	5000	POI	Tukey	0	0	0	22	1	6	28	28	28
het_log	0.0459			0	10000	5000	POI	Tukey	0	0	0	22	1	6	28	28	28
het_sqrt	0.046			0	10000	5000	POI	Tukey	0	0	0	22	1	6	28	28	28
hom	0.0464			0	10000	5000	POI	Tukey	0	0	0	22	1	6	28	28	28
nb	0.0423			0	10000	5000	POI	Tukey	0	0	0	22	1	6	28	28	28
poi	0.047			0	10000	5000	POI	Tukey	0	0	0	22	1	6	28	28	28
q_poi	0.0519			0	10000	5000	POI	Tukey	0	0	0	22	1	6	28	28	28
boot	0.0504			0	10000	5000	POI	Tukey	0	0	0	22	1	10	28	28	28
het	0.0497			0	10000	5000	POI	Tukey	0	0	0	22	1	10	28	28	28
het_log	0.0494			0	10000	5000	POI	Tukey	0	0	0	22	1	10	28	28	28
het_sqrt	0.0498			0	10000	5000	POI	Tukey	0	0	0	22	1	10	28	28	28
hom	0.0495			0	10000	5000	POI	Tukey	0	0	0	22	1	10	28	28	28
nb	0.0459			0	10000	5000	POI	Tukey	0	0	0	22	1	10	28	28	28
poi	0.0513			0	10000	5000	POI	Tukey	0	0	0	22	1	10	28	28	28
q_poi	0.0555			0	10000	5000	POI	Tukey	0	0	0	22	1	10	28	28	28
boot	0.0505			0	10000	5000	POI	Tukey	0	0	0	24	1	1	30	30	30
het	0.0461			0	10000	5000	POI	Tukey	0	0	0	24	1	1	30	30	30
het_log	0.0474			0	10000	5000	POI	Tukey	0	0	0	24	1	1	30	30	30
het_sqrt	0.046			0	10000	5000	POI	Tukey	0	0	0	24	1	1	30	30	30
hom	0.0463			0	10000	5000	POI	Tukey	0	0	0	24	1	1	30	30	30
nb	0.0382			0	10000	5000	POI	Tukey	0	0	0	24	1	1	30	30	30
poi	0.0415			0	10000	5000	POI	Tukey	0	0	0	24	1	1	30	30	30
q_poi	0.0464			0	10000	5000	POI	Tukey	0	0	0	24	1	1	30	30	30
boot	0.0474			0	10000	5000	POI	Tukey	0	0	0	24	1	6	30	30	30
het	0.0457			0	10000	5000	POI	Tukey	0	0	0	24	1	6	30	30	30
het_log	0.0444			0	10000	5000	POI	Tukey	0	0	0	24	1	6	30	30	30
het_sqrt	0.0467			0	10000	5000	POI	Tukey	0	0	0	24	1	6	30	30	30
hom	0.048			0	10000	5000	POI	Tukey	0	0	0	24	1	6	30	30	30
nb	0.0419			0	10000	5000	POI	Tukey	0	0	0	24	1	6	30	30	30
poi	0.0472			0	10000	5000	POI	Tukey	0	0	0	24	1	6	30	30	30
q_poi	0.0529			0	10000	5000	POI	Tukey	0	0	0	24	1	6	30	30	30
boot	0.0506			0	10000	5000	POI	Tukey	0	0	0	24	1	10	30	30	30
het	0.0492			0	10000	5000	POI	Tukey	0	0	0	24	1	10	30	30	30
het_log	0.0492			0	10000	5000	POI	Tukey	0	0	0	24	1	10	30	30	30
het_sqrt	0.0486			0	10000	5000	POI	Tukey	0	0	0	24	1	10	30	30	30
hom	0.0496			0	10000	5000	POI	Tukey	0	0	0	24	1	10	30	30	30
nb	0.0427			0	10000	5000	POI	Tukey	0	0	0	24	1	10	30	30	30
poi	0.048			0	10000	5000	POI	Tukey	0	0	0	24	1	10	30	30	30
q_poi	0.0537			0	10000	5000	POI	Tukey	0	0	0	24	1	10	30	30	30
boot	0.0418922			0.0022	10000	5000	POI	Tukey	0	0	0	0	2	1	6	10	16
het	0.0555221			0.0022	10000	5000	POI	Tukey	0	0	0	0	2	1	6	10	16
het_log	0.0642413			0.0022	10000	5000	POI	Tukey	0	0	0	0	2	1	6	10	16
het_sqrt	0.0610343			0.0022	10000	5000	POI	Tukey	0	0	0	0	2	1	6	10	16
hom	0.0473041			0.0022	10000	5000	POI	Tukey	0	0	0	0	2	1	6	10	16
nb	0.0237523			0.0022	10000	5000	POI	Tukey	0	0	0	0	2	1	6	10	16
poi	0.0267589			0.0022	10000	5000	POI	Tukey	0	0	0	0	2	1	6	10	16
q_poi	0.0409902			0.0022	10000	5000	POI	Tukey	0	0	0	0	2	1	6	10	16
boot	0.0368			0	10000	5000	POI	Tukey	0	0	0	0	2	6	6	10	16
het	0.0517			0	10000	5000	POI	Tukey	0	0	0	0	2	6	6	10	16
het_log	0.0508			0	10000	5000	POI	Tukey	0	0	0	0	2	6	6	10	16
het_sqrt	0.0494			0	10000	5000	POI	Tukey	0	0	0	0	2	6	6	10	16
hom	0.0459			0	10000	5000	POI	Tukey	0	0	0	0	2	6	6	10	16
nb	0.0397			0	10000	5000	POI	Tukey	0	0	0	0	2	6	6	10	16
poi	0.0452			0	10000	5000	POI	Tukey	0	0	0	0	2	6	6	10	16
q_poi	0.059			0	10000	5000	POI	Tukey	0	0	0	0	2	6	6	10	16
boot	0.0362			0	10000	5000	POI	Tukey	0	0	0	0	2	10	6	10	16
het	0.0554			0	10000	5000	POI	Tukey	0	0	0	0	2	10	6	10	16
het_log	0.0531			0	10000	5000	POI	Tukey	0	0	0	0	2	10	6	10	16
het_sqrt	0.054			0	10000	5000	POI	Tukey	0	0	0	0	2	10	6	10	16
hom	0.0498			0	10000	5000	POI	Tukey	0	0	0	0	2	10	6	10	16
nb	0.0437			0	10000	5000	POI	Tukey	0	0	0	0	2	10	6	10	16
poi	0.0496			0	10000	5000	POI	Tukey	0	0	0	0	2	10	6	10	16
q_poi	0.0666			0	10000	5000	POI	Tukey	0	0	0	0	2	10	6	10	16
boot	0.0532266			0.0005	10000	5000	POI	Tukey	0	0	0	2	2	1	8	12	18
het	0.0536268			0.0005	10000	5000	POI	Tukey	0	0	0	2	2	1	8	12	18
het_log	0.0564282			0.0005	10000	5000	POI	Tukey	0	0	0	2	2	1	8	12	18
het_sqrt	0.0553277			0.0005	10000	5000	POI	Tukey	0	0	0	2	2	1	8	12	18
hom	0.0473237			0.0005	10000	5000	POI	Tukey	0	0	0	2	2	1	8	12	18
nb	0.029915			0.0005	10000	5000	POI	Tukey	0	0	0	2	2	1	8	12	18
poi	0.0348174			0.0005	10000	5000	POI	Tukey	0	0	0	2	2	1	8	12	18
q_poi	0.0442221			0.0005	10000	5000	POI	Tukey	0	0	0	2	2	1	8	12	18
boot	0.0403			0	10000	5000	POI	Tukey	0	0	0	2	2	6	8	12	18
het	0.0499			0	10000	5000	POI	Tukey	0	0	0	2	2	6	8	12	18
het_log	0.0506			0	10000	5000	POI	Tukey	0	0	0	2	2	6	8	12	18
het_sqrt	0.0497			0	10000	5000	POI	Tukey	0	0	0	2	2	6	8	12	18
hom	0.048			0	10000	5000	POI	Tukey	0	0	0	2	2	6	8	12	18
nb	0.0413			0	10000	5000	POI	Tukey	0	0	0	2	2	6	8	12	18
poi	0.0487			0	10000	5000	POI	Tukey	0	0	0	2	2	6	8	12	18
q_poi	0.0591			0	10000	5000	POI	Tukey	0	0	0	2	2	6	8	12	18
boot	0.0426			0	10000	5000	POI	Tukey	0	0	0	2	2	10	8	12	18
het	0.0526			0	10000	5000	POI	Tukey	0	0	0	2	2	10	8	12	18
het_log	0.0523			0	10000	5000	POI	Tukey	0	0	0	2	2	10	8	12	18
het_sqrt	0.053			0	10000	5000	POI	Tukey	0	0	0	2	2	10	8	12	18
hom	0.0512			0	10000	5000	POI	Tukey	0	0	0	2	2	10	8	12	18
nb	0.045			0	10000	5000	POI	Tukey	0	0	0	2	2	10	8	12	18
poi	0.0518			0	10000	5000	POI	Tukey	0	0	0	2	2	10	8	12	18
q_poi	0.0628			0	10000	5000	POI	Tukey	0	0	0	2	2	10	8	12	18
boot	0.0593059			0.0001	10000	5000	POI	Tukey	0	0	0	4	2	1	10	14	20
het	0.0543054			0.0001	10000	5000	POI	Tukey	0	0	0	4	2	1	10	14	20
het_log	0.0571057			0.0001	10000	5000	POI	Tukey	0	0	0	4	2	1	10	14	20
het_sqrt	0.0550055			0.0001	10000	5000	POI	Tukey	0	0	0	4	2	1	10	14	20
hom	0.0510051			0.0001	10000	5000	POI	Tukey	0	0	0	4	2	1	10	14	20
nb	0.0349035			0.0001	10000	5000	POI	Tukey	0	0	0	4	2	1	10	14	20
poi	0.039704			0.0001	10000	5000	POI	Tukey	0	0	0	4	2	1	10	14	20
q_poi	0.0475048			0.0001	10000	5000	POI	Tukey	0	0	0	4	2	1	10	14	20
boot	0.0451			0	10000	5000	POI	Tukey	0	0	0	4	2	6	10	14	20
het	0.0507			0	10000	5000	POI	Tukey	0	0	0	4	2	6	10	14	20
het_log	0.0473			0	10000	5000	POI	Tukey	0	0	0	4	2	6	10	14	20
het_sqrt	0.0496			0	10000	5000	POI	Tukey	0	0	0	4	2	6	10	14	20
hom	0.0505			0	10000	5000	POI	Tukey	0	0	0	4	2	6	10	14	20
nb	0.0438			0	10000	5000	POI	Tukey	0	0	0	4	2	6	10	14	20
poi	0.0494			0	10000	5000	POI	Tukey	0	0	0	4	2	6	10	14	20
q_poi	0.0588			0	10000	5000	POI	Tukey	0	0	0	4	2	6	10	14	20
boot	0.0468			0	10000	5000	POI	Tukey	0	0	0	4	2	10	10	14	20
het	0.0532			0	10000	5000	POI	Tukey	0	0	0	4	2	10	10	14	20
het_log	0.0498			0	10000	5000	POI	Tukey	0	0	0	4	2	10	10	14	20
het_sqrt	0.0521			0	10000	5000	POI	Tukey	0	0	0	4	2	10	10	14	20
hom	0.0511			0	10000	5000	POI	Tukey	0	0	0	4	2	10	10	14	20
nb	0.0455			0	10000	5000	POI	Tukey	0	0	0	4	2	10	10	14	20
poi	0.0505			0	10000	5000	POI	Tukey	0	0	0	4	2	10	10	14	20
q_poi	0.0607			0	10000	5000	POI	Tukey	0	0	0	4	2	10	10	14	20
boot	0.0559			0	10000	5000	POI	Tukey	0	0	0	6	2	1	12	16	22
het	0.0499			0	10000	5000	POI	Tukey	0	0	0	6	2	1	12	16	22
het_log	0.0522			0	10000	5000	POI	Tukey	0	0	0	6	2	1	12	16	22
het_sqrt	0.0515			0	10000	5000	POI	Tukey	0	0	0	6	2	1	12	16	22
hom	0.0484			0	10000	5000	POI	Tukey	0	0	0	6	2	1	12	16	22
nb	0.0325			0	10000	5000	POI	Tukey	0	0	0	6	2	1	12	16	22
poi	0.0356			0	10000	5000	POI	Tukey	0	0	0	6	2	1	12	16	22
q_poi	0.0461			0	10000	5000	POI	Tukey	0	0	0	6	2	1	12	16	22
boot	0.0426			0	10000	5000	POI	Tukey	0	0	0	6	2	6	12	16	22
het	0.0463			0	10000	5000	POI	Tukey	0	0	0	6	2	6	12	16	22
het_log	0.0451			0	10000	5000	POI	Tukey	0	0	0	6	2	6	12	16	22
het_sqrt	0.0469			0	10000	5000	POI	Tukey	0	0	0	6	2	6	12	16	22
hom	0.0474			0	10000	5000	POI	Tukey	0	0	0	6	2	6	12	16	22
nb	0.0415			0	10000	5000	POI	Tukey	0	0	0	6	2	6	12	16	22
poi	0.0471			0	10000	5000	POI	Tukey	0	0	0	6	2	6	12	16	22
q_poi	0.0544			0	10000	5000	POI	Tukey	0	0	0	6	2	6	12	16	22
boot	0.0476			0	10000	5000	POI	Tukey	0	0	0	6	2	10	12	16	22
het	0.0531			0	10000	5000	POI	Tukey	0	0	0	6	2	10	12	16	22
het_log	0.0504			0	10000	5000	POI	Tukey	0	0	0	6	2	10	12	16	22
het_sqrt	0.052			0	10000	5000	POI	Tukey	0	0	0	6	2	10	12	16	22
hom	0.0531			0	10000	5000	POI	Tukey	0	0	0	6	2	10	12	16	22
nb	0.0466			0	10000	5000	POI	Tukey	0	0	0	6	2	10	12	16	22
poi	0.052			0	10000	5000	POI	Tukey	0	0	0	6	2	10	12	16	22
q_poi	0.062			0	10000	5000	POI	Tukey	0	0	0	6	2	10	12	16	22
boot	0.0564			0	10000	5000	POI	Tukey	0	0	0	8	2	1	14	18	24
het	0.0491			0	10000	5000	POI	Tukey	0	0	0	8	2	1	14	18	24
het_log	0.0506			0	10000	5000	POI	Tukey	0	0	0	8	2	1	14	18	24
het_sqrt	0.051			0	10000	5000	POI	Tukey	0	0	0	8	2	1	14	18	24
hom	0.0487			0	10000	5000	POI	Tukey	0	0	0	8	2	1	14	18	24
nb	0.0355			0	10000	5000	POI	Tukey	0	0	0	8	2	1	14	18	24
poi	0.0405			0	10000	5000	POI	Tukey	0	0	0	8	2	1	14	18	24
q_poi	0.0475			0	10000	5000	POI	Tukey	0	0	0	8	2	1	14	18	24
boot	0.0497			0	10000	5000	POI	Tukey	0	0	0	8	2	6	14	18	24
het	0.0524			0	10000	5000	POI	Tukey	0	0	0	8	2	6	14	18	24
het_log	0.0502			0	10000	5000	POI	Tukey	0	0	0	8	2	6	14	18	24
het_sqrt	0.0511			0	10000	5000	POI	Tukey	0	0	0	8	2	6	14	18	24
hom	0.054			0	10000	5000	POI	Tukey	0	0	0	8	2	6	14	18	24
nb	0.0481			0	10000	5000	POI	Tukey	0	0	0	8	2	6	14	18	24
poi	0.0532			0	10000	5000	POI	Tukey	0	0	0	8	2	6	14	18	24
q_poi	0.0617			0	10000	5000	POI	Tukey	0	0	0	8	2	6	14	18	24
boot	0.044			0	10000	5000	POI	Tukey	0	0	0	8	2	10	14	18	24
het	0.0472			0	10000	5000	POI	Tukey	0	0	0	8	2	10	14	18	24
het_log	0.0455			0	10000	5000	POI	Tukey	0	0	0	8	2	10	14	18	24
het_sqrt	0.0471			0	10000	5000	POI	Tukey	0	0	0	8	2	10	14	18	24
hom	0.046			0	10000	5000	POI	Tukey	0	0	0	8	2	10	14	18	24
nb	0.0435			0	10000	5000	POI	Tukey	0	0	0	8	2	10	14	18	24
poi	0.0494			0	10000	5000	POI	Tukey	0	0	0	8	2	10	14	18	24
q_poi	0.0543			0	10000	5000	POI	Tukey	0	0	0	8	2	10	14	18	24
boot	0.0538			0	10000	5000	POI	Tukey	0	0	0	10	2	1	16	20	26
het	0.0484			0	10000	5000	POI	Tukey	0	0	0	10	2	1	16	20	26
het_log	0.0484			0	10000	5000	POI	Tukey	0	0	0	10	2	1	16	20	26
het_sqrt	0.0491			0	10000	5000	POI	Tukey	0	0	0	10	2	1	16	20	26
hom	0.0506			0	10000	5000	POI	Tukey	0	0	0	10	2	1	16	20	26
nb	0.0368			0	10000	5000	POI	Tukey	0	0	0	10	2	1	16	20	26
poi	0.0408			0	10000	5000	POI	Tukey	0	0	0	10	2	1	16	20	26
q_poi	0.0499			0	10000	5000	POI	Tukey	0	0	0	10	2	1	16	20	26
boot	0.0476			0	10000	5000	POI	Tukey	0	0	0	10	2	6	16	20	26
het	0.0501			0	10000	5000	POI	Tukey	0	0	0	10	2	6	16	20	26
het_log	0.0477			0	10000	5000	POI	Tukey	0	0	0	10	2	6	16	20	26
het_sqrt	0.0482			0	10000	5000	POI	Tukey	0	0	0	10	2	6	16	20	26
hom	0.0507			0	10000	5000	POI	Tukey	0	0	0	10	2	6	16	20	26
nb	0.0445			0	10000	5000	POI	Tukey	0	0	0	10	2	6	16	20	26
poi	0.05			0	10000	5000	POI	Tukey	0	0	0	10	2	6	16	20	26
q_poi	0.058			0	10000	5000	POI	Tukey	0	0	0	10	2	6	16	20	26
boot	0.0461			0	10000	5000	POI	Tukey	0	0	0	10	2	10	16	20	26
het	0.0468			0	10000	5000	POI	Tukey	0	0	0	10	2	10	16	20	26
het_log	0.0476			0	10000	5000	POI	Tukey	0	0	0	10	2	10	16	20	26
het_sqrt	0.047			0	10000	5000	POI	Tukey	0	0	0	10	2	10	16	20	26
hom	0.0489			0	10000	5000	POI	Tukey	0	0	0	10	2	10	16	20	26
nb	0.044			0	10000	5000	POI	Tukey	0	0	0	10	2	10	16	20	26
poi	0.0484			0	10000	5000	POI	Tukey	0	0	0	10	2	10	16	20	26
q_poi	0.056			0	10000	5000	POI	Tukey	0	0	0	10	2	10	16	20	26
boot	0.058			0	10000	5000	POI	Tukey	0	0	0	12	2	1	18	22	28
het	0.0517			0	10000	5000	POI	Tukey	0	0	0	12	2	1	18	22	28
het_log	0.0538			0	10000	5000	POI	Tukey	0	0	0	12	2	1	18	22	28
het_sqrt	0.0521			0	10000	5000	POI	Tukey	0	0	0	12	2	1	18	22	28
hom	0.0513			0	10000	5000	POI	Tukey	0	0	0	12	2	1	18	22	28
nb	0.0403			0	10000	5000	POI	Tukey	0	0	0	12	2	1	18	22	28
poi	0.0439			0	10000	5000	POI	Tukey	0	0	0	12	2	1	18	22	28
q_poi	0.0507			0	10000	5000	POI	Tukey	0	0	0	12	2	1	18	22	28
boot	0.0517			0	10000	5000	POI	Tukey	0	0	0	12	2	6	18	22	28
het	0.0531			0	10000	5000	POI	Tukey	0	0	0	12	2	6	18	22	28
het_log	0.0508			0	10000	5000	POI	Tukey	0	0	0	12	2	6	18	22	28
het_sqrt	0.0529			0	10000	5000	POI	Tukey	0	0	0	12	2	6	18	22	28
hom	0.0546			0	10000	5000	POI	Tukey	0	0	0	12	2	6	18	22	28
nb	0.0471			0	10000	5000	POI	Tukey	0	0	0	12	2	6	18	22	28
poi	0.0522			0	10000	5000	POI	Tukey	0	0	0	12	2	6	18	22	28
q_poi	0.0612			0	10000	5000	POI	Tukey	0	0	0	12	2	6	18	22	28
boot	0.0506			0	10000	5000	POI	Tukey	0	0	0	12	2	10	18	22	28
het	0.0521			0	10000	5000	POI	Tukey	0	0	0	12	2	10	18	22	28
het_log	0.0507			0	10000	5000	POI	Tukey	0	0	0	12	2	10	18	22	28
het_sqrt	0.053			0	10000	5000	POI	Tukey	0	0	0	12	2	10	18	22	28
hom	0.0548			0	10000	5000	POI	Tukey	0	0	0	12	2	10	18	22	28
nb	0.0456			0	10000	5000	POI	Tukey	0	0	0	12	2	10	18	22	28
poi	0.0506			0	10000	5000	POI	Tukey	0	0	0	12	2	10	18	22	28
q_poi	0.0601			0	10000	5000	POI	Tukey	0	0	0	12	2	10	18	22	28
boot	0.0554			0	10000	5000	POI	Tukey	0	0	0	14	2	1	20	24	30
het	0.0509			0	10000	5000	POI	Tukey	0	0	0	14	2	1	20	24	30
het_log	0.0513			0	10000	5000	POI	Tukey	0	0	0	14	2	1	20	24	30
het_sqrt	0.0518			0	10000	5000	POI	Tukey	0	0	0	14	2	1	20	24	30
hom	0.0521			0	10000	5000	POI	Tukey	0	0	0	14	2	1	20	24	30
nb	0.0397			0	10000	5000	POI	Tukey	0	0	0	14	2	1	20	24	30
poi	0.0436			0	10000	5000	POI	Tukey	0	0	0	14	2	1	20	24	30
q_poi	0.0527			0	10000	5000	POI	Tukey	0	0	0	14	2	1	20	24	30
boot	0.0496			0	10000	5000	POI	Tukey	0	0	0	14	2	6	20	24	30
het	0.0509			0	10000	5000	POI	Tukey	0	0	0	14	2	6	20	24	30
het_log	0.0483			0	10000	5000	POI	Tukey	0	0	0	14	2	6	20	24	30
het_sqrt	0.0497			0	10000	5000	POI	Tukey	0	0	0	14	2	6	20	24	30
hom	0.0522			0	10000	5000	POI	Tukey	0	0	0	14	2	6	20	24	30
nb	0.0448			0	10000	5000	POI	Tukey	0	0	0	14	2	6	20	24	30
poi	0.0494			0	10000	5000	POI	Tukey	0	0	0	14	2	6	20	24	30
q_poi	0.0572			0	10000	5000	POI	Tukey	0	0	0	14	2	6	20	24	30
boot	0.0486			0	10000	5000	POI	Tukey	0	0	0	14	2	10	20	24	30
het	0.0484			0	10000	5000	POI	Tukey	0	0	0	14	2	10	20	24	30
het_log	0.0486			0	10000	5000	POI	Tukey	0	0	0	14	2	10	20	24	30
het_sqrt	0.0493			0	10000	5000	POI	Tukey	0	0	0	14	2	10	20	24	30
hom	0.0516			0	10000	5000	POI	Tukey	0	0	0	14	2	10	20	24	30
nb	0.0435			0	10000	5000	POI	Tukey	0	0	0	14	2	10	20	24	30
poi	0.0466			0	10000	5000	POI	Tukey	0	0	0	14	2	10	20	24	30
q_poi	0.057			0	10000	5000	POI	Tukey	0	0	0	14	2	10	20	24	30
boot	0.0519			0	10000	5000	POI	Tukey	0	0	0	16	2	1	22	26	32
het	0.0493			0	10000	5000	POI	Tukey	0	0	0	16	2	1	22	26	32
het_log	0.0509			0	10000	5000	POI	Tukey	0	0	0	16	2	1	22	26	32
het_sqrt	0.0497			0	10000	5000	POI	Tukey	0	0	0	16	2	1	22	26	32
hom	0.0497			0	10000	5000	POI	Tukey	0	0	0	16	2	1	22	26	32
nb	0.038			0	10000	5000	POI	Tukey	0	0	0	16	2	1	22	26	32
poi	0.0419			0	10000	5000	POI	Tukey	0	0	0	16	2	1	22	26	32
q_poi	0.0487			0	10000	5000	POI	Tukey	0	0	0	16	2	1	22	26	32
boot	0.0498			0	10000	5000	POI	Tukey	0	0	0	16	2	6	22	26	32
het	0.0502			0	10000	5000	POI	Tukey	0	0	0	16	2	6	22	26	32
het_log	0.0478			0	10000	5000	POI	Tukey	0	0	0	16	2	6	22	26	32
het_sqrt	0.0504			0	10000	5000	POI	Tukey	0	0	0	16	2	6	22	26	32
hom	0.0518			0	10000	5000	POI	Tukey	0	0	0	16	2	6	22	26	32
nb	0.0458			0	10000	5000	POI	Tukey	0	0	0	16	2	6	22	26	32
poi	0.0514			0	10000	5000	POI	Tukey	0	0	0	16	2	6	22	26	32
q_poi	0.0573			0	10000	5000	POI	Tukey	0	0	0	16	2	6	22	26	32
boot	0.0492			0	10000	5000	POI	Tukey	0	0	0	16	2	10	22	26	32
het	0.0506			0	10000	5000	POI	Tukey	0	0	0	16	2	10	22	26	32
het_log	0.049			0	10000	5000	POI	Tukey	0	0	0	16	2	10	22	26	32
het_sqrt	0.0497			0	10000	5000	POI	Tukey	0	0	0	16	2	10	22	26	32
hom	0.0496			0	10000	5000	POI	Tukey	0	0	0	16	2	10	22	26	32
nb	0.0438			0	10000	5000	POI	Tukey	0	0	0	16	2	10	22	26	32
poi	0.0486			0	10000	5000	POI	Tukey	0	0	0	16	2	10	22	26	32
q_poi	0.0544			0	10000	5000	POI	Tukey	0	0	0	16	2	10	22	26	32
boot	0.0531			0	10000	5000	POI	Tukey	0	0	0	18	2	1	24	28	34
het	0.0495			0	10000	5000	POI	Tukey	0	0	0	18	2	1	24	28	34
het_log	0.0514			0	10000	5000	POI	Tukey	0	0	0	18	2	1	24	28	34
het_sqrt	0.0512			0	10000	5000	POI	Tukey	0	0	0	18	2	1	24	28	34
hom	0.0501			0	10000	5000	POI	Tukey	0	0	0	18	2	1	24	28	34
nb	0.0392			0	10000	5000	POI	Tukey	0	0	0	18	2	1	24	28	34
poi	0.0437			0	10000	5000	POI	Tukey	0	0	0	18	2	1	24	28	34
q_poi	0.0495			0	10000	5000	POI	Tukey	0	0	0	18	2	1	24	28	34
boot	0.0503			0	10000	5000	POI	Tukey	0	0	0	18	2	6	24	28	34
het	0.0496			0	10000	5000	POI	Tukey	0	0	0	18	2	6	24	28	34
het_log	0.0463			0	10000	5000	POI	Tukey	0	0	0	18	2	6	24	28	34
het_sqrt	0.0481			0	10000	5000	POI	Tukey	0	0	0	18	2	6	24	28	34
hom	0.0504			0	10000	5000	POI	Tukey	0	0	0	18	2	6	24	28	34
nb	0.0451			0	10000	5000	POI	Tukey	0	0	0	18	2	6	24	28	34
poi	0.0499			0	10000	5000	POI	Tukey	0	0	0	18	2	6	24	28	34
q_poi	0.0551			0	10000	5000	POI	Tukey	0	0	0	18	2	6	24	28	34
boot	0.0513			0	10000	5000	POI	Tukey	0	0	0	18	2	10	24	28	34
het	0.0508			0	10000	5000	POI	Tukey	0	0	0	18	2	10	24	28	34
het_log	0.0509			0	10000	5000	POI	Tukey	0	0	0	18	2	10	24	28	34
het_sqrt	0.0506			0	10000	5000	POI	Tukey	0	0	0	18	2	10	24	28	34
hom	0.0514			0	10000	5000	POI	Tukey	0	0	0	18	2	10	24	28	34
nb	0.0459			0	10000	5000	POI	Tukey	0	0	0	18	2	10	24	28	34
poi	0.0504			0	10000	5000	POI	Tukey	0	0	0	18	2	10	24	28	34
q_poi	0.0563			0	10000	5000	POI	Tukey	0	0	0	18	2	10	24	28	34
boot	0.0534			0	10000	5000	POI	Tukey	0	0	0	20	2	1	26	30	36
het	0.0495			0	10000	5000	POI	Tukey	0	0	0	20	2	1	26	30	36
het_log	0.0517			0	10000	5000	POI	Tukey	0	0	0	20	2	1	26	30	36
het_sqrt	0.0505			0	10000	5000	POI	Tukey	0	0	0	20	2	1	26	30	36
hom	0.0497			0	10000	5000	POI	Tukey	0	0	0	20	2	1	26	30	36
nb	0.041			0	10000	5000	POI	Tukey	0	0	0	20	2	1	26	30	36
poi	0.0447			0	10000	5000	POI	Tukey	0	0	0	20	2	1	26	30	36
q_poi	0.0496			0	10000	5000	POI	Tukey	0	0	0	20	2	1	26	30	36
boot	0.05			0	10000	5000	POI	Tukey	0	0	0	20	2	6	26	30	36
het	0.0487			0	10000	5000	POI	Tukey	0	0	0	20	2	6	26	30	36
het_log	0.0485			0	10000	5000	POI	Tukey	0	0	0	20	2	6	26	30	36
het_sqrt	0.0475			0	10000	5000	POI	Tukey	0	0	0	20	2	6	26	30	36
hom	0.0504			0	10000	5000	POI	Tukey	0	0	0	20	2	6	26	30	36
nb	0.0452			0	10000	5000	POI	Tukey	0	0	0	20	2	6	26	30	36
poi	0.0499			0	10000	5000	POI	Tukey	0	0	0	20	2	6	26	30	36
q_poi	0.054			0	10000	5000	POI	Tukey	0	0	0	20	2	6	26	30	36
boot	0.0481			0	10000	5000	POI	Tukey	0	0	0	20	2	10	26	30	36
het	0.0473			0	10000	5000	POI	Tukey	0	0	0	20	2	10	26	30	36
het_log	0.0445			0	10000	5000	POI	Tukey	0	0	0	20	2	10	26	30	36
het_sqrt	0.0455			0	10000	5000	POI	Tukey	0	0	0	20	2	10	26	30	36
hom	0.0475			0	10000	5000	POI	Tukey	0	0	0	20	2	10	26	30	36
nb	0.0446			0	10000	5000	POI	Tukey	0	0	0	20	2	10	26	30	36
poi	0.0485			0	10000	5000	POI	Tukey	0	0	0	20	2	10	26	30	36
q_poi	0.0527			0	10000	5000	POI	Tukey	0	0	0	20	2	10	26	30	36
boot	0.0484			0	10000	5000	POI	Tukey	0	0	0	22	2	1	28	32	38
het	0.0478			0	10000	5000	POI	Tukey	0	0	0	22	2	1	28	32	38
het_log	0.0485			0	10000	5000	POI	Tukey	0	0	0	22	2	1	28	32	38
het_sqrt	0.0477			0	10000	5000	POI	Tukey	0	0	0	22	2	1	28	32	38
hom	0.0486			0	10000	5000	POI	Tukey	0	0	0	22	2	1	28	32	38
nb	0.0403			0	10000	5000	POI	Tukey	0	0	0	22	2	1	28	32	38
poi	0.0433			0	10000	5000	POI	Tukey	0	0	0	22	2	1	28	32	38
q_poi	0.0479			0	10000	5000	POI	Tukey	0	0	0	22	2	1	28	32	38
boot	0.0495			0	10000	5000	POI	Tukey	0	0	0	22	2	6	28	32	38
het	0.0485			0	10000	5000	POI	Tukey	0	0	0	22	2	6	28	32	38
het_log	0.0503			0	10000	5000	POI	Tukey	0	0	0	22	2	6	28	32	38
het_sqrt	0.049			0	10000	5000	POI	Tukey	0	0	0	22	2	6	28	32	38
hom	0.0508			0	10000	5000	POI	Tukey	0	0	0	22	2	6	28	32	38
nb	0.0444			0	10000	5000	POI	Tukey	0	0	0	22	2	6	28	32	38
poi	0.05			0	10000	5000	POI	Tukey	0	0	0	22	2	6	28	32	38
q_poi	0.0536			0	10000	5000	POI	Tukey	0	0	0	22	2	6	28	32	38
boot	0.0513			0	10000	5000	POI	Tukey	0	0	0	22	2	10	28	32	38
het	0.0504			0	10000	5000	POI	Tukey	0	0	0	22	2	10	28	32	38
het_log	0.0502			0	10000	5000	POI	Tukey	0	0	0	22	2	10	28	32	38
het_sqrt	0.0507			0	10000	5000	POI	Tukey	0	0	0	22	2	10	28	32	38
hom	0.052			0	10000	5000	POI	Tukey	0	0	0	22	2	10	28	32	38
nb	0.0469			0	10000	5000	POI	Tukey	0	0	0	22	2	10	28	32	38
poi	0.0511			0	10000	5000	POI	Tukey	0	0	0	22	2	10	28	32	38
q_poi	0.0551			0	10000	5000	POI	Tukey	0	0	0	22	2	10	28	32	38
boot	0.0515			0	10000	5000	POI	Tukey	0	0	0	24	2	1	30	34	40
het	0.0495			0	10000	5000	POI	Tukey	0	0	0	24	2	1	30	34	40
het_log	0.0507			0	10000	5000	POI	Tukey	0	0	0	24	2	1	30	34	40
het_sqrt	0.0489			0	10000	5000	POI	Tukey	0	0	0	24	2	1	30	34	40
hom	0.049			0	10000	5000	POI	Tukey	0	0	0	24	2	1	30	34	40
nb	0.041			0	10000	5000	POI	Tukey	0	0	0	24	2	1	30	34	40
poi	0.046			0	10000	5000	POI	Tukey	0	0	0	24	2	1	30	34	40
q_poi	0.0498			0	10000	5000	POI	Tukey	0	0	0	24	2	1	30	34	40
boot	0.0478			0	10000	5000	POI	Tukey	0	0	0	24	2	6	30	34	40
het	0.0472			0	10000	5000	POI	Tukey	0	0	0	24	2	6	30	34	40
het_log	0.0469			0	10000	5000	POI	Tukey	0	0	0	24	2	6	30	34	40
het_sqrt	0.0477			0	10000	5000	POI	Tukey	0	0	0	24	2	6	30	34	40
hom	0.0466			0	10000	5000	POI	Tukey	0	0	0	24	2	6	30	34	40
nb	0.044			0	10000	5000	POI	Tukey	0	0	0	24	2	6	30	34	40
poi	0.0495			0	10000	5000	POI	Tukey	0	0	0	24	2	6	30	34	40
q_poi	0.0503			0	10000	5000	POI	Tukey	0	0	0	24	2	6	30	34	40
boot	0.0483			0	10000	5000	POI	Tukey	0	0	0	24	2	10	30	34	40
het	0.0468			0	10000	5000	POI	Tukey	0	0	0	24	2	10	30	34	40
het_log	0.0489			0	10000	5000	POI	Tukey	0	0	0	24	2	10	30	34	40
het_sqrt	0.0469			0	10000	5000	POI	Tukey	0	0	0	24	2	10	30	34	40
hom	0.0493			0	10000	5000	POI	Tukey	0	0	0	24	2	10	30	34	40
nb	0.044			0	10000	5000	POI	Tukey	0	0	0	24	2	10	30	34	40
poi	0.0494			0	10000	5000	POI	Tukey	0	0	0	24	2	10	30	34	40
q_poi	0.0535			0	10000	5000	POI	Tukey	0	0	0	24	2	10	30	34	40
boot	0.0685484			0.008	10000	5000	POI	GrandMean	0	0	0	0	1	1	6	6	6
het	0.0417339			0.008	10000	5000	POI	GrandMean	0	0	0	0	1	1	6	6	6
het_log	0.0484879			0.008	10000	5000	POI	GrandMean	0	0	0	0	1	1	6	6	6
het_sqrt	0.0451613			0.008	10000	5000	POI	GrandMean	0	0	0	0	1	1	6	6	6
hom	0.0457661			0.008	10000	5000	POI	GrandMean	0	0	0	0	1	1	6	6	6
nb	0.0302419			0.008	10000	5000	POI	GrandMean	0	0	0	0	1	1	6	6	6
poi	0.0346774			0.008	10000	5000	POI	GrandMean	0	0	0	0	1	1	6	6	6
q_poi	0.053125			0.008	10000	5000	POI	GrandMean	0	0	0	0	1	1	6	6	6
boot	0.0323			0	10000	5000	POI	GrandMean	0	0	0	0	1	6	6	6	6
het	0.0445			0	10000	5000	POI	GrandMean	0	0	0	0	1	6	6	6	6
het_log	0.0425			0	10000	5000	POI	GrandMean	0	0	0	0	1	6	6	6	6
het_sqrt	0.0449			0	10000	5000	POI	GrandMean	0	0	0	0	1	6	6	6	6
hom	0.0493			0	10000	5000	POI	GrandMean	0	0	0	0	1	6	6	6	6
nb	0.0447			0	10000	5000	POI	GrandMean	0	0	0	0	1	6	6	6	6
poi	0.05			0	10000	5000	POI	GrandMean	0	0	0	0	1	6	6	6	6
q_poi	0.0782			0	10000	5000	POI	GrandMean	0	0	0	0	1	6	6	6	6
boot	0.0318			0	10000	5000	POI	GrandMean	0	0	0	0	1	10	6	6	6
het	0.0457			0	10000	5000	POI	GrandMean	0	0	0	0	1	10	6	6	6
het_log	0.0437			0	10000	5000	POI	GrandMean	0	0	0	0	1	10	6	6	6
het_sqrt	0.0444			0	10000	5000	POI	GrandMean	0	0	0	0	1	10	6	6	6
hom	0.0522			0	10000	5000	POI	GrandMean	0	0	0	0	1	10	6	6	6
nb	0.0437			0	10000	5000	POI	GrandMean	0	0	0	0	1	10	6	6	6
poi	0.0507			0	10000	5000	POI	GrandMean	0	0	0	0	1	10	6	6	6
q_poi	0.082			0	10000	5000	POI	GrandMean	0	0	0	0	1	10	6	6	6
boot	0.0673606			0.0009	10000	5000	POI	GrandMean	0	0	0	2	1	1	8	8	8
het	0.047743			0.0009	10000	5000	POI	GrandMean	0	0	0	2	1	1	8	8	8
het_log	0.050045			0.0009	10000	5000	POI	GrandMean	0	0	0	2	1	1	8	8	8
het_sqrt	0.0481433			0.0009	10000	5000	POI	GrandMean	0	0	0	2	1	1	8	8	8
hom	0.0452407			0.0009	10000	5000	POI	GrandMean	0	0	0	2	1	1	8	8	8
nb	0.0283255			0.0009	10000	5000	POI	GrandMean	0	0	0	2	1	1	8	8	8
poi	0.0327295			0.0009	10000	5000	POI	GrandMean	0	0	0	2	1	1	8	8	8
q_poi	0.049945			0.0009	10000	5000	POI	GrandMean	0	0	0	2	1	1	8	8	8
boot	0.0371			0	10000	5000	POI	GrandMean	0	0	0	2	1	6	8	8	8
het	0.0455			0	10000	5000	POI	GrandMean	0	0	0	2	1	6	8	8	8
het_log	0.042			0	10000	5000	POI	GrandMean	0	0	0	2	1	6	8	8	8
het_sqrt	0.0429			0	10000	5000	POI	GrandMean	0	0	0	2	1	6	8	8	8
hom	0.0477			0	10000	5000	POI	GrandMean	0	0	0	2	1	6	8	8	8
nb	0.0442			0	10000	5000	POI	GrandMean	0	0	0	2	1	6	8	8	8
poi	0.0493			0	10000	5000	POI	GrandMean	0	0	0	2	1	6	8	8	8
q_poi	0.0676			0	10000	5000	POI	GrandMean	0	0	0	2	1	6	8	8	8
boot	0.0378			0	10000	5000	POI	GrandMean	0	0	0	2	1	10	8	8	8
het	0.0438			0	10000	5000	POI	GrandMean	0	0	0	2	1	10	8	8	8
het_log	0.0446			0	10000	5000	POI	GrandMean	0	0	0	2	1	10	8	8	8
het_sqrt	0.044			0	10000	5000	POI	GrandMean	0	0	0	2	1	10	8	8	8
hom	0.0492			0	10000	5000	POI	GrandMean	0	0	0	2	1	10	8	8	8
nb	0.0453			0	10000	5000	POI	GrandMean	0	0	0	2	1	10	8	8	8
poi	0.0507			0	10000	5000	POI	GrandMean	0	0	0	2	1	10	8	8	8
q_poi	0.0691			0	10000	5000	POI	GrandMean	0	0	0	2	1	10	8	8	8
boot	0.0626188			0.0003	10000	5000	POI	GrandMean	0	0	0	4	1	1	10	10	10
het	0.0482145			0.0003	10000	5000	POI	GrandMean	0	0	0	4	1	1	10	10	10
het_log	0.0518155			0.0003	10000	5000	POI	GrandMean	0	0	0	4	1	1	10	10	10
het_sqrt	0.0498149			0.0003	10000	5000	POI	GrandMean	0	0	0	4	1	1	10	10	10
hom	0.0469141			0.0003	10000	5000	POI	GrandMean	0	0	0	4	1	1	10	10	10
nb	0.0360108			0.0003	10000	5000	POI	GrandMean	0	0	0	4	1	1	10	10	10
poi	0.0419126			0.0003	10000	5000	POI	GrandMean	0	0	0	4	1	1	10	10	10
q_poi	0.0520156			0.0003	10000	5000	POI	GrandMean	0	0	0	4	1	1	10	10	10
boot	0.0409			0	10000	5000	POI	GrandMean	0	0	0	4	1	6	10	10	10
het	0.0421			0	10000	5000	POI	GrandMean	0	0	0	4	1	6	10	10	10
het_log	0.0393			0	10000	5000	POI	GrandMean	0	0	0	4	1	6	10	10	10
het_sqrt	0.0403			0	10000	5000	POI	GrandMean	0	0	0	4	1	6	10	10	10
hom	0.0447			0	10000	5000	POI	GrandMean	0	0	0	4	1	6	10	10	10
nb	0.039			0	10000	5000	POI	GrandMean	0	0	0	4	1	6	10	10	10
poi	0.0447			0	10000	5000	POI	GrandMean	0	0	0	4	1	6	10	10	10
q_poi	0.0594			0	10000	5000	POI	GrandMean	0	0	0	4	1	6	10	10	10
boot	0.0444			0	10000	5000	POI	GrandMean	0	0	0	4	1	10	10	10	10
het	0.0498			0	10000	5000	POI	GrandMean	0	0	0	4	1	10	10	10	10
het_log	0.0468			0	10000	5000	POI	GrandMean	0	0	0	4	1	10	10	10	10
het_sqrt	0.0486			0	10000	5000	POI	GrandMean	0	0	0	4	1	10	10	10	10
hom	0.0523			0	10000	5000	POI	GrandMean	0	0	0	4	1	10	10	10	10
nb	0.0453			0	10000	5000	POI	GrandMean	0	0	0	4	1	10	10	10	10
poi	0.0497			0	10000	5000	POI	GrandMean	0	0	0	4	1	10	10	10	10
q_poi	0.0676			0	10000	5000	POI	GrandMean	0	0	0	4	1	10	10	10	10
boot	0.0658			0	10000	5000	POI	GrandMean	0	0	0	6	1	1	12	12	12
het	0.0546			0	10000	5000	POI	GrandMean	0	0	0	6	1	1	12	12	12
het_log	0.0522			0	10000	5000	POI	GrandMean	0	0	0	6	1	1	12	12	12
het_sqrt	0.0522			0	10000	5000	POI	GrandMean	0	0	0	6	1	1	12	12	12
hom	0.0513			0	10000	5000	POI	GrandMean	0	0	0	6	1	1	12	12	12
nb	0.0391			0	10000	5000	POI	GrandMean	0	0	0	6	1	1	12	12	12
poi	0.0453			0	10000	5000	POI	GrandMean	0	0	0	6	1	1	12	12	12
q_poi	0.0566			0	10000	5000	POI	GrandMean	0	0	0	6	1	1	12	12	12
boot	0.0444			0	10000	5000	POI	GrandMean	0	0	0	6	1	6	12	12	12
het	0.0468			0	10000	5000	POI	GrandMean	0	0	0	6	1	6	12	12	12
het_log	0.0449			0	10000	5000	POI	GrandMean	0	0	0	6	1	6	12	12	12
het_sqrt	0.0456			0	10000	5000	POI	GrandMean	0	0	0	6	1	6	12	12	12
hom	0.049			0	10000	5000	POI	GrandMean	0	0	0	6	1	6	12	12	12
nb	0.0437			0	10000	5000	POI	GrandMean	0	0	0	6	1	6	12	12	12
poi	0.0496			0	10000	5000	POI	GrandMean	0	0	0	6	1	6	12	12	12
q_poi	0.0622			0	10000	5000	POI	GrandMean	0	0	0	6	1	6	12	12	12
boot	0.045			0	10000	5000	POI	GrandMean	0	0	0	6	1	10	12	12	12
het	0.0468			0	10000	5000	POI	GrandMean	0	0	0	6	1	10	12	12	12
het_log	0.0457			0	10000	5000	POI	GrandMean	0	0	0	6	1	10	12	12	12
het_sqrt	0.0443			0	10000	5000	POI	GrandMean	0	0	0	6	1	10	12	12	12
hom	0.0508			0	10000	5000	POI	GrandMean	0	0	0	6	1	10	12	12	12
nb	0.0446			0	10000	5000	POI	GrandMean	0	0	0	6	1	10	12	12	12
poi	0.0515			0	10000	5000	POI	GrandMean	0	0	0	6	1	10	12	12	12
q_poi	0.064			0	10000	5000	POI	GrandMean	0	0	0	6	1	10	12	12	12
boot	0.0591			0	10000	5000	POI	GrandMean	0	0	0	8	1	1	14	14	14
het	0.0546			0	10000	5000	POI	GrandMean	0	0	0	8	1	1	14	14	14
het_log	0.0499			0	10000	5000	POI	GrandMean	0	0	0	8	1	1	14	14	14
het_sqrt	0.0501			0	10000	5000	POI	GrandMean	0	0	0	8	1	1	14	14	14
hom	0.0466			0	10000	5000	POI	GrandMean	0	0	0	8	1	1	14	14	14
nb	0.0382			0	10000	5000	POI	GrandMean	0	0	0	8	1	1	14	14	14
poi	0.0433			0	10000	5000	POI	GrandMean	0	0	0	8	1	1	14	14	14
q_poi	0.0532			0	10000	5000	POI	GrandMean	0	0	0	8	1	1	14	14	14
boot	0.0446			0	10000	5000	POI	GrandMean	0	0	0	8	1	6	14	14	14
het	0.0462			0	10000	5000	POI	GrandMean	0	0	0	8	1	6	14	14	14
het_log	0.0476			0	10000	5000	POI	GrandMean	0	0	0	8	1	6	14	14	14
het_sqrt	0.0464			0	10000	5000	POI	GrandMean	0	0	0	8	1	6	14	14	14
hom	0.0498			0	10000	5000	POI	GrandMean	0	0	0	8	1	6	14	14	14
nb	0.0436			0	10000	5000	POI	GrandMean	0	0	0	8	1	6	14	14	14
poi	0.0497			0	10000	5000	POI	GrandMean	0	0	0	8	1	6	14	14	14
q_poi	0.0598			0	10000	5000	POI	GrandMean	0	0	0	8	1	6	14	14	14
boot	0.0452			0	10000	5000	POI	GrandMean	0	0	0	8	1	10	14	14	14
het	0.0473			0	10000	5000	POI	GrandMean	0	0	0	8	1	10	14	14	14
het_log	0.047			0	10000	5000	POI	GrandMean	0	0	0	8	1	10	14	14	14
het_sqrt	0.0465			0	10000	5000	POI	GrandMean	0	0	0	8	1	10	14	14	14
hom	0.05			0	10000	5000	POI	GrandMean	0	0	0	8	1	10	14	14	14
nb	0.0429			0	10000	5000	POI	GrandMean	0	0	0	8	1	10	14	14	14
poi	0.0497			0	10000	5000	POI	GrandMean	0	0	0	8	1	10	14	14	14
q_poi	0.0602			0	10000	5000	POI	GrandMean	0	0	0	8	1	10	14	14	14
boot	0.0549			0	10000	5000	POI	GrandMean	0	0	0	10	1	1	16	16	16
het	0.0502			0	10000	5000	POI	GrandMean	0	0	0	10	1	1	16	16	16
het_log	0.0502			0	10000	5000	POI	GrandMean	0	0	0	10	1	1	16	16	16
het_sqrt	0.0491			0	10000	5000	POI	GrandMean	0	0	0	10	1	1	16	16	16
hom	0.0466			0	10000	5000	POI	GrandMean	0	0	0	10	1	1	16	16	16
nb	0.0403			0	10000	5000	POI	GrandMean	0	0	0	10	1	1	16	16	16
poi	0.0463			0	10000	5000	POI	GrandMean	0	0	0	10	1	1	16	16	16
q_poi	0.0514			0	10000	5000	POI	GrandMean	0	0	0	10	1	1	16	16	16
boot	0.0464			0	10000	5000	POI	GrandMean	0	0	0	10	1	6	16	16	16
het	0.0467			0	10000	5000	POI	GrandMean	0	0	0	10	1	6	16	16	16
het_log	0.0456			0	10000	5000	POI	GrandMean	0	0	0	10	1	6	16	16	16
het_sqrt	0.0452			0	10000	5000	POI	GrandMean	0	0	0	10	1	6	16	16	16
hom	0.0472			0	10000	5000	POI	GrandMean	0	0	0	10	1	6	16	16	16
nb	0.0444			0	10000	5000	POI	GrandMean	0	0	0	10	1	6	16	16	16
poi	0.0514			0	10000	5000	POI	GrandMean	0	0	0	10	1	6	16	16	16
q_poi	0.0572			0	10000	5000	POI	GrandMean	0	0	0	10	1	6	16	16	16
boot	0.0445			0	10000	5000	POI	GrandMean	0	0	0	10	1	10	16	16	16
het	0.0463			0	10000	5000	POI	GrandMean	0	0	0	10	1	10	16	16	16
het_log	0.0471			0	10000	5000	POI	GrandMean	0	0	0	10	1	10	16	16	16
het_sqrt	0.0453			0	10000	5000	POI	GrandMean	0	0	0	10	1	10	16	16	16
hom	0.0492			0	10000	5000	POI	GrandMean	0	0	0	10	1	10	16	16	16
nb	0.0442			0	10000	5000	POI	GrandMean	0	0	0	10	1	10	16	16	16
poi	0.0492			0	10000	5000	POI	GrandMean	0	0	0	10	1	10	16	16	16
q_poi	0.0579			0	10000	5000	POI	GrandMean	0	0	0	10	1	10	16	16	16
boot	0.0539			0	10000	5000	POI	GrandMean	0	0	0	12	1	1	18	18	18
het	0.0493			0	10000	5000	POI	GrandMean	0	0	0	12	1	1	18	18	18
het_log	0.0465			0	10000	5000	POI	GrandMean	0	0	0	12	1	1	18	18	18
het_sqrt	0.0465			0	10000	5000	POI	GrandMean	0	0	0	12	1	1	18	18	18
hom	0.0489			0	10000	5000	POI	GrandMean	0	0	0	12	1	1	18	18	18
nb	0.0394			0	10000	5000	POI	GrandMean	0	0	0	12	1	1	18	18	18
poi	0.045			0	10000	5000	POI	GrandMean	0	0	0	12	1	1	18	18	18
q_poi	0.0533			0	10000	5000	POI	GrandMean	0	0	0	12	1	1	18	18	18
boot	0.0462			0	10000	5000	POI	GrandMean	0	0	0	12	1	6	18	18	18
het	0.0464			0	10000	5000	POI	GrandMean	0	0	0	12	1	6	18	18	18
het_log	0.0449			0	10000	5000	POI	GrandMean	0	0	0	12	1	6	18	18	18
het_sqrt	0.0453			0	10000	5000	POI	GrandMean	0	0	0	12	1	6	18	18	18
hom	0.0493			0	10000	5000	POI	GrandMean	0	0	0	12	1	6	18	18	18
nb	0.0442			0	10000	5000	POI	GrandMean	0	0	0	12	1	6	18	18	18
poi	0.0495			0	10000	5000	POI	GrandMean	0	0	0	12	1	6	18	18	18
q_poi	0.0566			0	10000	5000	POI	GrandMean	0	0	0	12	1	6	18	18	18
boot	0.0443			0	10000	5000	POI	GrandMean	0	0	0	12	1	10	18	18	18
het	0.0444			0	10000	5000	POI	GrandMean	0	0	0	12	1	10	18	18	18
het_log	0.0455			0	10000	5000	POI	GrandMean	0	0	0	12	1	10	18	18	18
het_sqrt	0.0446			0	10000	5000	POI	GrandMean	0	0	0	12	1	10	18	18	18
hom	0.0471			0	10000	5000	POI	GrandMean	0	0	0	12	1	10	18	18	18
nb	0.0431			0	10000	5000	POI	GrandMean	0	0	0	12	1	10	18	18	18
poi	0.0479			0	10000	5000	POI	GrandMean	0	0	0	12	1	10	18	18	18
q_poi	0.0552			0	10000	5000	POI	GrandMean	0	0	0	12	1	10	18	18	18
boot	0.0546			0	10000	5000	POI	GrandMean	0	0	0	14	1	1	20	20	20
het	0.0501			0	10000	5000	POI	GrandMean	0	0	0	14	1	1	20	20	20
het_log	0.0497			0	10000	5000	POI	GrandMean	0	0	0	14	1	1	20	20	20
het_sqrt	0.0491			0	10000	5000	POI	GrandMean	0	0	0	14	1	1	20	20	20
hom	0.0492			0	10000	5000	POI	GrandMean	0	0	0	14	1	1	20	20	20
nb	0.0417			0	10000	5000	POI	GrandMean	0	0	0	14	1	1	20	20	20
poi	0.0465			0	10000	5000	POI	GrandMean	0	0	0	14	1	1	20	20	20
q_poi	0.0531			0	10000	5000	POI	GrandMean	0	0	0	14	1	1	20	20	20
boot	0.0484			0	10000	5000	POI	GrandMean	0	0	0	14	1	6	20	20	20
het	0.0476			0	10000	5000	POI	GrandMean	0	0	0	14	1	6	20	20	20
het_log	0.0469			0	10000	5000	POI	GrandMean	0	0	0	14	1	6	20	20	20
het_sqrt	0.0466			0	10000	5000	POI	GrandMean	0	0	0	14	1	6	20	20	20
hom	0.048			0	10000	5000	POI	GrandMean	0	0	0	14	1	6	20	20	20
nb	0.0435			0	10000	5000	POI	GrandMean	0	0	0	14	1	6	20	20	20
poi	0.0504			0	10000	5000	POI	GrandMean	0	0	0	14	1	6	20	20	20
q_poi	0.0553			0	10000	5000	POI	GrandMean	0	0	0	14	1	6	20	20	20
boot	0.0504			0	10000	5000	POI	GrandMean	0	0	0	14	1	10	20	20	20
het	0.05			0	10000	5000	POI	GrandMean	0	0	0	14	1	10	20	20	20
het_log	0.0483			0	10000	5000	POI	GrandMean	0	0	0	14	1	10	20	20	20
het_sqrt	0.0474			0	10000	5000	POI	GrandMean	0	0	0	14	1	10	20	20	20
hom	0.0522			0	10000	5000	POI	GrandMean	0	0	0	14	1	10	20	20	20
nb	0.0449			0	10000	5000	POI	GrandMean	0	0	0	14	1	10	20	20	20
poi	0.0514			0	10000	5000	POI	GrandMean	0	0	0	14	1	10	20	20	20
q_poi	0.06			0	10000	5000	POI	GrandMean	0	0	0	14	1	10	20	20	20
boot	0.0508			0	10000	5000	POI	GrandMean	0	0	0	16	1	1	22	22	22
het	0.0517			0	10000	5000	POI	GrandMean	0	0	0	16	1	1	22	22	22
het_log	0.0488			0	10000	5000	POI	GrandMean	0	0	0	16	1	1	22	22	22
het_sqrt	0.0484			0	10000	5000	POI	GrandMean	0	0	0	16	1	1	22	22	22
hom	0.049			0	10000	5000	POI	GrandMean	0	0	0	16	1	1	22	22	22
nb	0.0413			0	10000	5000	POI	GrandMean	0	0	0	16	1	1	22	22	22
poi	0.0455			0	10000	5000	POI	GrandMean	0	0	0	16	1	1	22	22	22
q_poi	0.0531			0	10000	5000	POI	GrandMean	0	0	0	16	1	1	22	22	22
boot	0.047			0	10000	5000	POI	GrandMean	0	0	0	16	1	6	22	22	22
het	0.0485			0	10000	5000	POI	GrandMean	0	0	0	16	1	6	22	22	22
het_log	0.0468			0	10000	5000	POI	GrandMean	0	0	0	16	1	6	22	22	22
het_sqrt	0.0471			0	10000	5000	POI	GrandMean	0	0	0	16	1	6	22	22	22
hom	0.0501			0	10000	5000	POI	GrandMean	0	0	0	16	1	6	22	22	22
nb	0.0435			0	10000	5000	POI	GrandMean	0	0	0	16	1	6	22	22	22
poi	0.0488			0	10000	5000	POI	GrandMean	0	0	0	16	1	6	22	22	22
q_poi	0.055			0	10000	5000	POI	GrandMean	0	0	0	16	1	6	22	22	22
boot	0.0449			0	10000	5000	POI	GrandMean	0	0	0	16	1	10	22	22	22
het	0.0451			0	10000	5000	POI	GrandMean	0	0	0	16	1	10	22	22	22
het_log	0.0465			0	10000	5000	POI	GrandMean	0	0	0	16	1	10	22	22	22
het_sqrt	0.0461			0	10000	5000	POI	GrandMean	0	0	0	16	1	10	22	22	22
hom	0.0483			0	10000	5000	POI	GrandMean	0	0	0	16	1	10	22	22	22
nb	0.0412			0	10000	5000	POI	GrandMean	0	0	0	16	1	10	22	22	22
poi	0.0477			0	10000	5000	POI	GrandMean	0	0	0	16	1	10	22	22	22
q_poi	0.0545			0	10000	5000	POI	GrandMean	0	0	0	16	1	10	22	22	22
boot	0.0527			0	10000	5000	POI	GrandMean	0	0	0	18	1	1	24	24	24
het	0.0514			0	10000	5000	POI	GrandMean	0	0	0	18	1	1	24	24	24
het_log	0.0515			0	10000	5000	POI	GrandMean	0	0	0	18	1	1	24	24	24
het_sqrt	0.0515			0	10000	5000	POI	GrandMean	0	0	0	18	1	1	24	24	24
hom	0.0498			0	10000	5000	POI	GrandMean	0	0	0	18	1	1	24	24	24
nb	0.0424			0	10000	5000	POI	GrandMean	0	0	0	18	1	1	24	24	24
poi	0.0476			0	10000	5000	POI	GrandMean	0	0	0	18	1	1	24	24	24
q_poi	0.0526			0	10000	5000	POI	GrandMean	0	0	0	18	1	1	24	24	24
boot	0.0501			0	10000	5000	POI	GrandMean	0	0	0	18	1	6	24	24	24
het	0.0499			0	10000	5000	POI	GrandMean	0	0	0	18	1	6	24	24	24
het_log	0.0492			0	10000	5000	POI	GrandMean	0	0	0	18	1	6	24	24	24
het_sqrt	0.0492			0	10000	5000	POI	GrandMean	0	0	0	18	1	6	24	24	24
hom	0.0528			0	10000	5000	POI	GrandMean	0	0	0	18	1	6	24	24	24
nb	0.0453			0	10000	5000	POI	GrandMean	0	0	0	18	1	6	24	24	24
poi	0.0506			0	10000	5000	POI	GrandMean	0	0	0	18	1	6	24	24	24
q_poi	0.0582			0	10000	5000	POI	GrandMean	0	0	0	18	1	6	24	24	24
boot	0.048			0	10000	5000	POI	GrandMean	0	0	0	18	1	10	24	24	24
het	0.0474			0	10000	5000	POI	GrandMean	0	0	0	18	1	10	24	24	24
het_log	0.0482			0	10000	5000	POI	GrandMean	0	0	0	18	1	10	24	24	24
het_sqrt	0.0476			0	10000	5000	POI	GrandMean	0	0	0	18	1	10	24	24	24
hom	0.0498			0	10000	5000	POI	GrandMean	0	0	0	18	1	10	24	24	24
nb	0.0445			0	10000	5000	POI	GrandMean	0	0	0	18	1	10	24	24	24
poi	0.0497			0	10000	5000	POI	GrandMean	0	0	0	18	1	10	24	24	24
q_poi	0.0558			0	10000	5000	POI	GrandMean	0	0	0	18	1	10	24	24	24
boot	0.053			0	10000	5000	POI	GrandMean	0	0	0	20	1	1	26	26	26
het	0.0532			0	10000	5000	POI	GrandMean	0	0	0	20	1	1	26	26	26
het_log	0.0505			0	10000	5000	POI	GrandMean	0	0	0	20	1	1	26	26	26
het_sqrt	0.0506			0	10000	5000	POI	GrandMean	0	0	0	20	1	1	26	26	26
hom	0.0495			0	10000	5000	POI	GrandMean	0	0	0	20	1	1	26	26	26
nb	0.0433			0	10000	5000	POI	GrandMean	0	0	0	20	1	1	26	26	26
poi	0.0483			0	10000	5000	POI	GrandMean	0	0	0	20	1	1	26	26	26
q_poi	0.0528			0	10000	5000	POI	GrandMean	0	0	0	20	1	1	26	26	26
boot	0.0497			0	10000	5000	POI	GrandMean	0	0	0	20	1	6	26	26	26
het	0.0502			0	10000	5000	POI	GrandMean	0	0	0	20	1	6	26	26	26
het_log	0.0479			0	10000	5000	POI	GrandMean	0	0	0	20	1	6	26	26	26
het_sqrt	0.0488			0	10000	5000	POI	GrandMean	0	0	0	20	1	6	26	26	26
hom	0.052			0	10000	5000	POI	GrandMean	0	0	0	20	1	6	26	26	26
nb	0.0437			0	10000	5000	POI	GrandMean	0	0	0	20	1	6	26	26	26
poi	0.0485			0	10000	5000	POI	GrandMean	0	0	0	20	1	6	26	26	26
q_poi	0.0577			0	10000	5000	POI	GrandMean	0	0	0	20	1	6	26	26	26
boot	0.0489			0	10000	5000	POI	GrandMean	0	0	0	20	1	10	26	26	26
het	0.0488			0	10000	5000	POI	GrandMean	0	0	0	20	1	10	26	26	26
het_log	0.048			0	10000	5000	POI	GrandMean	0	0	0	20	1	10	26	26	26
het_sqrt	0.0473			0	10000	5000	POI	GrandMean	0	0	0	20	1	10	26	26	26
hom	0.0493			0	10000	5000	POI	GrandMean	0	0	0	20	1	10	26	26	26
nb	0.0455			0	10000	5000	POI	GrandMean	0	0	0	20	1	10	26	26	26
poi	0.0504			0	10000	5000	POI	GrandMean	0	0	0	20	1	10	26	26	26
q_poi	0.0552			0	10000	5000	POI	GrandMean	0	0	0	20	1	10	26	26	26
boot	0.0476			0	10000	5000	POI	GrandMean	0	0	0	22	1	1	28	28	28
het	0.0476			0	10000	5000	POI	GrandMean	0	0	0	22	1	1	28	28	28
het_log	0.0437			0	10000	5000	POI	GrandMean	0	0	0	22	1	1	28	28	28
het_sqrt	0.0441			0	10000	5000	POI	GrandMean	0	0	0	22	1	1	28	28	28
hom	0.0453			0	10000	5000	POI	GrandMean	0	0	0	22	1	1	28	28	28
nb	0.0387			0	10000	5000	POI	GrandMean	0	0	0	22	1	1	28	28	28
poi	0.0436			0	10000	5000	POI	GrandMean	0	0	0	22	1	1	28	28	28
q_poi	0.0486			0	10000	5000	POI	GrandMean	0	0	0	22	1	1	28	28	28
boot	0.0484			0	10000	5000	POI	GrandMean	0	0	0	22	1	6	28	28	28
het	0.0476			0	10000	5000	POI	GrandMean	0	0	0	22	1	6	28	28	28
het_log	0.0472			0	10000	5000	POI	GrandMean	0	0	0	22	1	6	28	28	28
het_sqrt	0.0472			0	10000	5000	POI	GrandMean	0	0	0	22	1	6	28	28	28
hom	0.0478			0	10000	5000	POI	GrandMean	0	0	0	22	1	6	28	28	28
nb	0.0427			0	10000	5000	POI	GrandMean	0	0	0	22	1	6	28	28	28
poi	0.0484			0	10000	5000	POI	GrandMean	0	0	0	22	1	6	28	28	28
q_poi	0.0526			0	10000	5000	POI	GrandMean	0	0	0	22	1	6	28	28	28
boot	0.0521			0	10000	5000	POI	GrandMean	0	0	0	22	1	10	28	28	28
het	0.0522			0	10000	5000	POI	GrandMean	0	0	0	22	1	10	28	28	28
het_log	0.0525			0	10000	5000	POI	GrandMean	0	0	0	22	1	10	28	28	28
het_sqrt	0.0506			0	10000	5000	POI	GrandMean	0	0	0	22	1	10	28	28	28
hom	0.0516			0	10000	5000	POI	GrandMean	0	0	0	22	1	10	28	28	28
nb	0.0468			0	10000	5000	POI	GrandMean	0	0	0	22	1	10	28	28	28
poi	0.0513			0	10000	5000	POI	GrandMean	0	0	0	22	1	10	28	28	28
q_poi	0.0574			0	10000	5000	POI	GrandMean	0	0	0	22	1	10	28	28	28
boot	0.0499			0	10000	5000	POI	GrandMean	0	0	0	24	1	1	30	30	30
het	0.0496			0	10000	5000	POI	GrandMean	0	0	0	24	1	1	30	30	30
het_log	0.0462			0	10000	5000	POI	GrandMean	0	0	0	24	1	1	30	30	30
het_sqrt	0.0467			0	10000	5000	POI	GrandMean	0	0	0	24	1	1	30	30	30
hom	0.0468			0	10000	5000	POI	GrandMean	0	0	0	24	1	1	30	30	30
nb	0.0379			0	10000	5000	POI	GrandMean	0	0	0	24	1	1	30	30	30
poi	0.0436			0	10000	5000	POI	GrandMean	0	0	0	24	1	1	30	30	30
q_poi	0.0484			0	10000	5000	POI	GrandMean	0	0	0	24	1	1	30	30	30
boot	0.0497			0	10000	5000	POI	GrandMean	0	0	0	24	1	6	30	30	30
het	0.0482			0	10000	5000	POI	GrandMean	0	0	0	24	1	6	30	30	30
het_log	0.048			0	10000	5000	POI	GrandMean	0	0	0	24	1	6	30	30	30
het_sqrt	0.0467			0	10000	5000	POI	GrandMean	0	0	0	24	1	6	30	30	30
hom	0.0488			0	10000	5000	POI	GrandMean	0	0	0	24	1	6	30	30	30
nb	0.0432			0	10000	5000	POI	GrandMean	0	0	0	24	1	6	30	30	30
poi	0.0488			0	10000	5000	POI	GrandMean	0	0	0	24	1	6	30	30	30
q_poi	0.0546			0	10000	5000	POI	GrandMean	0	0	0	24	1	6	30	30	30
boot	0.0491			0	10000	5000	POI	GrandMean	0	0	0	24	1	10	30	30	30
het	0.0478			0	10000	5000	POI	GrandMean	0	0	0	24	1	10	30	30	30
het_log	0.0466			0	10000	5000	POI	GrandMean	0	0	0	24	1	10	30	30	30
het_sqrt	0.0473			0	10000	5000	POI	GrandMean	0	0	0	24	1	10	30	30	30
hom	0.0491			0	10000	5000	POI	GrandMean	0	0	0	24	1	10	30	30	30
nb	0.043			0	10000	5000	POI	GrandMean	0	0	0	24	1	10	30	30	30
poi	0.048			0	10000	5000	POI	GrandMean	0	0	0	24	1	10	30	30	30
q_poi	0.0541			0	10000	5000	POI	GrandMean	0	0	0	24	1	10	30	30	30
boot	0.0542193			0.0022	10000	5000	POI	GrandMean	0	0	0	0	2	1	6	10	16
het	0.0599319			0.0022	10000	5000	POI	GrandMean	0	0	0	0	2	1	6	10	16
het_log	0.0621367			0.0022	10000	5000	POI	GrandMean	0	0	0	0	2	1	6	10	16
het_sqrt	0.0580277			0.0022	10000	5000	POI	GrandMean	0	0	0	0	2	1	6	10	16
hom	0.0462016			0.0022	10000	5000	POI	GrandMean	0	0	0	0	2	1	6	10	16
nb	0.031369			0.0022	10000	5000	POI	GrandMean	0	0	0	0	2	1	6	10	16
poi	0.0356785			0.0022	10000	5000	POI	GrandMean	0	0	0	0	2	1	6	10	16
q_poi	0.0484065			0.0022	10000	5000	POI	GrandMean	0	0	0	0	2	1	6	10	16
boot	0.0399			0	10000	5000	POI	GrandMean	0	0	0	0	2	6	6	10	16
het	0.0511			0	10000	5000	POI	GrandMean	0	0	0	0	2	6	6	10	16
het_log	0.0519			0	10000	5000	POI	GrandMean	0	0	0	0	2	6	6	10	16
het_sqrt	0.049			0	10000	5000	POI	GrandMean	0	0	0	0	2	6	6	10	16
hom	0.0483			0	10000	5000	POI	GrandMean	0	0	0	0	2	6	6	10	16
nb	0.0405			0	10000	5000	POI	GrandMean	0	0	0	0	2	6	6	10	16
poi	0.0464			0	10000	5000	POI	GrandMean	0	0	0	0	2	6	6	10	16
q_poi	0.062			0	10000	5000	POI	GrandMean	0	0	0	0	2	6	6	10	16
boot	0.0392			0	10000	5000	POI	GrandMean	0	0	0	0	2	10	6	10	16
het	0.0543			0	10000	5000	POI	GrandMean	0	0	0	0	2	10	6	10	16
het_log	0.0509			0	10000	5000	POI	GrandMean	0	0	0	0	2	10	6	10	16
het_sqrt	0.0521			0	10000	5000	POI	GrandMean	0	0	0	0	2	10	6	10	16
hom	0.052			0	10000	5000	POI	GrandMean	0	0	0	0	2	10	6	10	16
nb	0.0448			0	10000	5000	POI	GrandMean	0	0	0	0	2	10	6	10	16
poi	0.0492			0	10000	5000	POI	GrandMean	0	0	0	0	2	10	6	10	16
q_poi	0.0663			0	10000	5000	POI	GrandMean	0	0	0	0	2	10	6	10	16
boot	0.0569285			0.0005	10000	5000	POI	GrandMean	0	0	0	2	2	1	8	12	18
het	0.0570285			0.0005	10000	5000	POI	GrandMean	0	0	0	2	2	1	8	12	18
het_log	0.06003			0.0005	10000	5000	POI	GrandMean	0	0	0	2	2	1	8	12	18
het_sqrt	0.0574287			0.0005	10000	5000	POI	GrandMean	0	0	0	2	2	1	8	12	18
hom	0.0496248			0.0005	10000	5000	POI	GrandMean	0	0	0	2	2	1	8	12	18
nb	0.0348174			0.0005	10000	5000	POI	GrandMean	0	0	0	2	2	1	8	12	18
poi	0.04002			0.0005	10000	5000	POI	GrandMean	0	0	0	2	2	1	8	12	18
q_poi	0.0528264			0.0005	10000	5000	POI	GrandMean	0	0	0	2	2	1	8	12	18
boot	0.0442			0	10000	5000	POI	GrandMean	0	0	0	2	2	6	8	12	18
het	0.0526			0	10000	5000	POI	GrandMean	0	0	0	2	2	6	8	12	18
het_log	0.0524			0	10000	5000	POI	GrandMean	0	0	0	2	2	6	8	12	18
het_sqrt	0.0507			0	10000	5000	POI	GrandMean	0	0	0	2	2	6	8	12	18
hom	0.049			0	10000	5000	POI	GrandMean	0	0	0	2	2	6	8	12	18
nb	0.0441			0	10000	5000	POI	GrandMean	0	0	0	2	2	6	8	12	18
poi	0.0509			0	10000	5000	POI	GrandMean	0	0	0	2	2	6	8	12	18
q_poi	0.0605			0	10000	5000	POI	GrandMean	0	0	0	2	2	6	8	12	18
boot	0.0442			0	10000	5000	POI	GrandMean	0	0	0	2	2	10	8	12	18
het	0.0535			0	10000	5000	POI	GrandMean	0	0	0	2	2	10	8	12	18
het_log	0.0541			0	10000	5000	POI	GrandMean	0	0	0	2	2	10	8	12	18
het_sqrt	0.0513			0	10000	5000	POI	GrandMean	0	0	0	2	2	10	8	12	18
hom	0.0501			0	10000	5000	POI	GrandMean	0	0	0	2	2	10	8	12	18
nb	0.0459			0	10000	5000	POI	GrandMean	0	0	0	2	2	10	8	12	18
poi	0.0517			0	10000	5000	POI	GrandMean	0	0	0	2	2	10	8	12	18
q_poi	0.0634			0	10000	5000	POI	GrandMean	0	0	0	2	2	10	8	12	18
boot	0.0589059			0.0001	10000	5000	POI	GrandMean	0	0	0	4	2	1	10	14	20
het	0.0590059			0.0001	10000	5000	POI	GrandMean	0	0	0	4	2	1	10	14	20
het_log	0.0580058			0.0001	10000	5000	POI	GrandMean	0	0	0	4	2	1	10	14	20
het_sqrt	0.0568057			0.0001	10000	5000	POI	GrandMean	0	0	0	4	2	1	10	14	20
hom	0.049505			0.0001	10000	5000	POI	GrandMean	0	0	0	4	2	1	10	14	20
nb	0.0387039			0.0001	10000	5000	POI	GrandMean	0	0	0	4	2	1	10	14	20
poi	0.0434043			0.0001	10000	5000	POI	GrandMean	0	0	0	4	2	1	10	14	20
q_poi	0.0540054			0.0001	10000	5000	POI	GrandMean	0	0	0	4	2	1	10	14	20
boot	0.0464			0	10000	5000	POI	GrandMean	0	0	0	4	2	6	10	14	20
het	0.0512			0	10000	5000	POI	GrandMean	0	0	0	4	2	6	10	14	20
het_log	0.0511			0	10000	5000	POI	GrandMean	0	0	0	4	2	6	10	14	20
het_sqrt	0.0497			0	10000	5000	POI	GrandMean	0	0	0	4	2	6	10	14	20
hom	0.05			0	10000	5000	POI	GrandMean	0	0	0	4	2	6	10	14	20
nb	0.0456			0	10000	5000	POI	GrandMean	0	0	0	4	2	6	10	14	20
poi	0.0513			0	10000	5000	POI	GrandMean	0	0	0	4	2	6	10	14	20
q_poi	0.0607			0	10000	5000	POI	GrandMean	0	0	0	4	2	6	10	14	20
boot	0.0467			0	10000	5000	POI	GrandMean	0	0	0	4	2	10	10	14	20
het	0.0527			0	10000	5000	POI	GrandMean	0	0	0	4	2	10	10	14	20
het_log	0.0512			0	10000	5000	POI	GrandMean	0	0	0	4	2	10	10	14	20
het_sqrt	0.0519			0	10000	5000	POI	GrandMean	0	0	0	4	2	10	10	14	20
hom	0.0509			0	10000	5000	POI	GrandMean	0	0	0	4	2	10	10	14	20
nb	0.0447			0	10000	5000	POI	GrandMean	0	0	0	4	2	10	10	14	20
poi	0.0512			0	10000	5000	POI	GrandMean	0	0	0	4	2	10	10	14	20
q_poi	0.0602			0	10000	5000	POI	GrandMean	0	0	0	4	2	10	10	14	20
boot	0.0562			0	10000	5000	POI	GrandMean	0	0	0	6	2	1	12	16	22
het	0.0555			0	10000	5000	POI	GrandMean	0	0	0	6	2	1	12	16	22
het_log	0.0534			0	10000	5000	POI	GrandMean	0	0	0	6	2	1	12	16	22
het_sqrt	0.0518			0	10000	5000	POI	GrandMean	0	0	0	6	2	1	12	16	22
hom	0.0502			0	10000	5000	POI	GrandMean	0	0	0	6	2	1	12	16	22
nb	0.0405			0	10000	5000	POI	GrandMean	0	0	0	6	2	1	12	16	22
poi	0.0459			0	10000	5000	POI	GrandMean	0	0	0	6	2	1	12	16	22
q_poi	0.0549			0	10000	5000	POI	GrandMean	0	0	0	6	2	1	12	16	22
boot	0.045			0	10000	5000	POI	GrandMean	0	0	0	6	2	6	12	16	22
het	0.0469			0	10000	5000	POI	GrandMean	0	0	0	6	2	6	12	16	22
het_log	0.0474			0	10000	5000	POI	GrandMean	0	0	0	6	2	6	12	16	22
het_sqrt	0.0457			0	10000	5000	POI	GrandMean	0	0	0	6	2	6	12	16	22
hom	0.0463			0	10000	5000	POI	GrandMean	0	0	0	6	2	6	12	16	22
nb	0.0428			0	10000	5000	POI	GrandMean	0	0	0	6	2	6	12	16	22
poi	0.0488			0	10000	5000	POI	GrandMean	0	0	0	6	2	6	12	16	22
q_poi	0.0562			0	10000	5000	POI	GrandMean	0	0	0	6	2	6	12	16	22
boot	0.0486			0	10000	5000	POI	GrandMean	0	0	0	6	2	10	12	16	22
het	0.0525			0	10000	5000	POI	GrandMean	0	0	0	6	2	10	12	16	22
het_log	0.0517			0	10000	5000	POI	GrandMean	0	0	0	6	2	10	12	16	22
het_sqrt	0.0511			0	10000	5000	POI	GrandMean	0	0	0	6	2	10	12	16	22
hom	0.0524			0	10000	5000	POI	GrandMean	0	0	0	6	2	10	12	16	22
nb	0.0473			0	10000	5000	POI	GrandMean	0	0	0	6	2	10	12	16	22
poi	0.0525			0	10000	5000	POI	GrandMean	0	0	0	6	2	10	12	16	22
q_poi	0.062			0	10000	5000	POI	GrandMean	0	0	0	6	2	10	12	16	22
boot	0.0553			0	10000	5000	POI	GrandMean	0	0	0	8	2	1	14	18	24
het	0.052			0	10000	5000	POI	GrandMean	0	0	0	8	2	1	14	18	24
het_log	0.0492			0	10000	5000	POI	GrandMean	0	0	0	8	2	1	14	18	24
het_sqrt	0.0501			0	10000	5000	POI	GrandMean	0	0	0	8	2	1	14	18	24
hom	0.0509			0	10000	5000	POI	GrandMean	0	0	0	8	2	1	14	18	24
nb	0.042			0	10000	5000	POI	GrandMean	0	0	0	8	2	1	14	18	24
poi	0.0482			0	10000	5000	POI	GrandMean	0	0	0	8	2	1	14	18	24
q_poi	0.0542			0	10000	5000	POI	GrandMean	0	0	0	8	2	1	14	18	24
boot	0.0501			0	10000	5000	POI	GrandMean	0	0	0	8	2	6	14	18	24
het	0.0505			0	10000	5000	POI	GrandMean	0	0	0	8	2	6	14	18	24
het_log	0.0508			0	10000	5000	POI	GrandMean	0	0	0	8	2	6	14	18	24
het_sqrt	0.0515			0	10000	5000	POI	GrandMean	0	0	0	8	2	6	14	18	24
hom	0.0521			0	10000	5000	POI	GrandMean	0	0	0	8	2	6	14	18	24
nb	0.0457			0	10000	5000	POI	GrandMean	0	0	0	8	2	6	14	18	24
poi	0.0529			0	10000	5000	POI	GrandMean	0	0	0	8	2	6	14	18	24
q_poi	0.0594			0	10000	5000	POI	GrandMean	0	0	0	8	2	6	14	18	24
boot	0.0439			0	10000	5000	POI	GrandMean	0	0	0	8	2	10	14	18	24
het	0.0446			0	10000	5000	POI	GrandMean	0	0	0	8	2	10	14	18	24
het_log	0.0476			0	10000	5000	POI	GrandMean	0	0	0	8	2	10	14	18	24
het_sqrt	0.0462			0	10000	5000	POI	GrandMean	0	0	0	8	2	10	14	18	24
hom	0.0477			0	10000	5000	POI	GrandMean	0	0	0	8	2	10	14	18	24
nb	0.0418			0	10000	5000	POI	GrandMean	0	0	0	8	2	10	14	18	24
poi	0.0471			0	10000	5000	POI	GrandMean	0	0	0	8	2	10	14	18	24
q_poi	0.0543			0	10000	5000	POI	GrandMean	0	0	0	8	2	10	14	18	24
boot	0.0561			0	10000	5000	POI	GrandMean	0	0	0	10	2	1	16	20	26
het	0.0524			0	10000	5000	POI	GrandMean	0	0	0	10	2	1	16	20	26
het_log	0.0488			0	10000	5000	POI	GrandMean	0	0	0	10	2	1	16	20	26
het_sqrt	0.049			0	10000	5000	POI	GrandMean	0	0	0	10	2	1	16	20	26
hom	0.0492			0	10000	5000	POI	GrandMean	0	0	0	10	2	1	16	20	26
nb	0.0414			0	10000	5000	POI	GrandMean	0	0	0	10	2	1	16	20	26
poi	0.0458			0	10000	5000	POI	GrandMean	0	0	0	10	2	1	16	20	26
q_poi	0.0533			0	10000	5000	POI	GrandMean	0	0	0	10	2	1	16	20	26
boot	0.0472			0	10000	5000	POI	GrandMean	0	0	0	10	2	6	16	20	26
het	0.0498			0	10000	5000	POI	GrandMean	0	0	0	10	2	6	16	20	26
het_log	0.0487			0	10000	5000	POI	GrandMean	0	0	0	10	2	6	16	20	26
het_sqrt	0.0483			0	10000	5000	POI	GrandMean	0	0	0	10	2	6	16	20	26
hom	0.0501			0	10000	5000	POI	GrandMean	0	0	0	10	2	6	16	20	26
nb	0.0445			0	10000	5000	POI	GrandMean	0	0	0	10	2	6	16	20	26
poi	0.0508			0	10000	5000	POI	GrandMean	0	0	0	10	2	6	16	20	26
q_poi	0.0578			0	10000	5000	POI	GrandMean	0	0	0	10	2	6	16	20	26
boot	0.0468			0	10000	5000	POI	GrandMean	0	0	0	10	2	10	16	20	26
het	0.0484			0	10000	5000	POI	GrandMean	0	0	0	10	2	10	16	20	26
het_log	0.0478			0	10000	5000	POI	GrandMean	0	0	0	10	2	10	16	20	26
het_sqrt	0.0484			0	10000	5000	POI	GrandMean	0	0	0	10	2	10	16	20	26
hom	0.0502			0	10000	5000	POI	GrandMean	0	0	0	10	2	10	16	20	26
nb	0.0457			0	10000	5000	POI	GrandMean	0	0	0	10	2	10	16	20	26
poi	0.0515			0	10000	5000	POI	GrandMean	0	0	0	10	2	10	16	20	26
q_poi	0.0576			0	10000	5000	POI	GrandMean	0	0	0	10	2	10	16	20	26
boot	0.0547			0	10000	5000	POI	GrandMean	0	0	0	12	2	1	18	22	28
het	0.0565			0	10000	5000	POI	GrandMean	0	0	0	12	2	1	18	22	28
het_log	0.054			0	10000	5000	POI	GrandMean	0	0	0	12	2	1	18	22	28
het_sqrt	0.0543			0	10000	5000	POI	GrandMean	0	0	0	12	2	1	18	22	28
hom	0.0517			0	10000	5000	POI	GrandMean	0	0	0	12	2	1	18	22	28
nb	0.0437			0	10000	5000	POI	GrandMean	0	0	0	12	2	1	18	22	28
poi	0.0482			0	10000	5000	POI	GrandMean	0	0	0	12	2	1	18	22	28
q_poi	0.0543			0	10000	5000	POI	GrandMean	0	0	0	12	2	1	18	22	28
boot	0.0529			0	10000	5000	POI	GrandMean	0	0	0	12	2	6	18	22	28
het	0.0532			0	10000	5000	POI	GrandMean	0	0	0	12	2	6	18	22	28
het_log	0.0529			0	10000	5000	POI	GrandMean	0	0	0	12	2	6	18	22	28
het_sqrt	0.0517			0	10000	5000	POI	GrandMean	0	0	0	12	2	6	18	22	28
hom	0.0545			0	10000	5000	POI	GrandMean	0	0	0	12	2	6	18	22	28
nb	0.0486			0	10000	5000	POI	GrandMean	0	0	0	12	2	6	18	22	28
poi	0.0532			0	10000	5000	POI	GrandMean	0	0	0	12	2	6	18	22	28
q_poi	0.0608			0	10000	5000	POI	GrandMean	0	0	0	12	2	6	18	22	28
boot	0.0505			0	10000	5000	POI	GrandMean	0	0	0	12	2	10	18	22	28
het	0.0523			0	10000	5000	POI	GrandMean	0	0	0	12	2	10	18	22	28
het_log	0.0516			0	10000	5000	POI	GrandMean	0	0	0	12	2	10	18	22	28
het_sqrt	0.0502			0	10000	5000	POI	GrandMean	0	0	0	12	2	10	18	22	28
hom	0.0536			0	10000	5000	POI	GrandMean	0	0	0	12	2	10	18	22	28
nb	0.0467			0	10000	5000	POI	GrandMean	0	0	0	12	2	10	18	22	28
poi	0.0528			0	10000	5000	POI	GrandMean	0	0	0	12	2	10	18	22	28
q_poi	0.0591			0	10000	5000	POI	GrandMean	0	0	0	12	2	10	18	22	28
boot	0.0515			0	10000	5000	POI	GrandMean	0	0	0	14	2	1	20	24	30
het	0.0525			0	10000	5000	POI	GrandMean	0	0	0	14	2	1	20	24	30
het_log	0.0507			0	10000	5000	POI	GrandMean	0	0	0	14	2	1	20	24	30
het_sqrt	0.0509			0	10000	5000	POI	GrandMean	0	0	0	14	2	1	20	24	30
hom	0.05			0	10000	5000	POI	GrandMean	0	0	0	14	2	1	20	24	30
nb	0.0433			0	10000	5000	POI	GrandMean	0	0	0	14	2	1	20	24	30
poi	0.0491			0	10000	5000	POI	GrandMean	0	0	0	14	2	1	20	24	30
q_poi	0.0526			0	10000	5000	POI	GrandMean	0	0	0	14	2	1	20	24	30
boot	0.0492			0	10000	5000	POI	GrandMean	0	0	0	14	2	6	20	24	30
het	0.0502			0	10000	5000	POI	GrandMean	0	0	0	14	2	6	20	24	30
het_log	0.0499			0	10000	5000	POI	GrandMean	0	0	0	14	2	6	20	24	30
het_sqrt	0.05			0	10000	5000	POI	GrandMean	0	0	0	14	2	6	20	24	30
hom	0.0498			0	10000	5000	POI	GrandMean	0	0	0	14	2	6	20	24	30
nb	0.0454			0	10000	5000	POI	GrandMean	0	0	0	14	2	6	20	24	30
poi	0.049			0	10000	5000	POI	GrandMean	0	0	0	14	2	6	20	24	30
q_poi	0.0575			0	10000	5000	POI	GrandMean	0	0	0	14	2	6	20	24	30
boot	0.0483			0	10000	5000	POI	GrandMean	0	0	0	14	2	10	20	24	30
het	0.0494			0	10000	5000	POI	GrandMean	0	0	0	14	2	10	20	24	30
het_log	0.0476			0	10000	5000	POI	GrandMean	0	0	0	14	2	10	20	24	30
het_sqrt	0.0483			0	10000	5000	POI	GrandMean	0	0	0	14	2	10	20	24	30
hom	0.0514			0	10000	5000	POI	GrandMean	0	0	0	14	2	10	20	24	30
nb	0.0439			0	10000	5000	POI	GrandMean	0	0	0	14	2	10	20	24	30
poi	0.0477			0	10000	5000	POI	GrandMean	0	0	0	14	2	10	20	24	30
q_poi	0.0568			0	10000	5000	POI	GrandMean	0	0	0	14	2	10	20	24	30
boot	0.0533			0	10000	5000	POI	GrandMean	0	0	0	16	2	1	22	26	32
het	0.0531			0	10000	5000	POI	GrandMean	0	0	0	16	2	1	22	26	32
het_log	0.0492			0	10000	5000	POI	GrandMean	0	0	0	16	2	1	22	26	32
het_sqrt	0.0494			0	10000	5000	POI	GrandMean	0	0	0	16	2	1	22	26	32
hom	0.05			0	10000	5000	POI	GrandMean	0	0	0	16	2	1	22	26	32
nb	0.0427			0	10000	5000	POI	GrandMean	0	0	0	16	2	1	22	26	32
poi	0.047			0	10000	5000	POI	GrandMean	0	0	0	16	2	1	22	26	32
q_poi	0.054			0	10000	5000	POI	GrandMean	0	0	0	16	2	1	22	26	32
boot	0.0515			0	10000	5000	POI	GrandMean	0	0	0	16	2	6	22	26	32
het	0.0523			0	10000	5000	POI	GrandMean	0	0	0	16	2	6	22	26	32
het_log	0.0504			0	10000	5000	POI	GrandMean	0	0	0	16	2	6	22	26	32
het_sqrt	0.0491			0	10000	5000	POI	GrandMean	0	0	0	16	2	6	22	26	32
hom	0.0515			0	10000	5000	POI	GrandMean	0	0	0	16	2	6	22	26	32
nb	0.0467			0	10000	5000	POI	GrandMean	0	0	0	16	2	6	22	26	32
poi	0.052			0	10000	5000	POI	GrandMean	0	0	0	16	2	6	22	26	32
q_poi	0.0582			0	10000	5000	POI	GrandMean	0	0	0	16	2	6	22	26	32
boot	0.0491			0	10000	5000	POI	GrandMean	0	0	0	16	2	10	22	26	32
het	0.0501			0	10000	5000	POI	GrandMean	0	0	0	16	2	10	22	26	32
het_log	0.0487			0	10000	5000	POI	GrandMean	0	0	0	16	2	10	22	26	32
het_sqrt	0.0482			0	10000	5000	POI	GrandMean	0	0	0	16	2	10	22	26	32
hom	0.0493			0	10000	5000	POI	GrandMean	0	0	0	16	2	10	22	26	32
nb	0.0436			0	10000	5000	POI	GrandMean	0	0	0	16	2	10	22	26	32
poi	0.0488			0	10000	5000	POI	GrandMean	0	0	0	16	2	10	22	26	32
q_poi	0.0557			0	10000	5000	POI	GrandMean	0	0	0	16	2	10	22	26	32
boot	0.0533			0	10000	5000	POI	GrandMean	0	0	0	18	2	1	24	28	34
het	0.0539			0	10000	5000	POI	GrandMean	0	0	0	18	2	1	24	28	34
het_log	0.0523			0	10000	5000	POI	GrandMean	0	0	0	18	2	1	24	28	34
het_sqrt	0.0526			0	10000	5000	POI	GrandMean	0	0	0	18	2	1	24	28	34
hom	0.0506			0	10000	5000	POI	GrandMean	0	0	0	18	2	1	24	28	34
nb	0.0431			0	10000	5000	POI	GrandMean	0	0	0	18	2	1	24	28	34
poi	0.048			0	10000	5000	POI	GrandMean	0	0	0	18	2	1	24	28	34
q_poi	0.0535			0	10000	5000	POI	GrandMean	0	0	0	18	2	1	24	28	34
boot	0.049			0	10000	5000	POI	GrandMean	0	0	0	18	2	6	24	28	34
het	0.0498			0	10000	5000	POI	GrandMean	0	0	0	18	2	6	24	28	34
het_log	0.0488			0	10000	5000	POI	GrandMean	0	0	0	18	2	6	24	28	34
het_sqrt	0.048			0	10000	5000	POI	GrandMean	0	0	0	18	2	6	24	28	34
hom	0.0505			0	10000	5000	POI	GrandMean	0	0	0	18	2	6	24	28	34
nb	0.0452			0	10000	5000	POI	GrandMean	0	0	0	18	2	6	24	28	34
poi	0.0508			0	10000	5000	POI	GrandMean	0	0	0	18	2	6	24	28	34
q_poi	0.0566			0	10000	5000	POI	GrandMean	0	0	0	18	2	6	24	28	34
boot	0.0514			0	10000	5000	POI	GrandMean	0	0	0	18	2	10	24	28	34
het	0.0509			0	10000	5000	POI	GrandMean	0	0	0	18	2	10	24	28	34
het_log	0.0495			0	10000	5000	POI	GrandMean	0	0	0	18	2	10	24	28	34
het_sqrt	0.0503			0	10000	5000	POI	GrandMean	0	0	0	18	2	10	24	28	34
hom	0.0511			0	10000	5000	POI	GrandMean	0	0	0	18	2	10	24	28	34
nb	0.047			0	10000	5000	POI	GrandMean	0	0	0	18	2	10	24	28	34
poi	0.052			0	10000	5000	POI	GrandMean	0	0	0	18	2	10	24	28	34
q_poi	0.0563			0	10000	5000	POI	GrandMean	0	0	0	18	2	10	24	28	34
boot	0.0549			0	10000	5000	POI	GrandMean	0	0	0	20	2	1	26	30	36
het	0.0537			0	10000	5000	POI	GrandMean	0	0	0	20	2	1	26	30	36
het_log	0.0532			0	10000	5000	POI	GrandMean	0	0	0	20	2	1	26	30	36
het_sqrt	0.0524			0	10000	5000	POI	GrandMean	0	0	0	20	2	1	26	30	36
hom	0.0506			0	10000	5000	POI	GrandMean	0	0	0	20	2	1	26	30	36
nb	0.0451			0	10000	5000	POI	GrandMean	0	0	0	20	2	1	26	30	36
poi	0.0492			0	10000	5000	POI	GrandMean	0	0	0	20	2	1	26	30	36
q_poi	0.054			0	10000	5000	POI	GrandMean	0	0	0	20	2	1	26	30	36
boot	0.0508			0	10000	5000	POI	GrandMean	0	0	0	20	2	6	26	30	36
het	0.0498			0	10000	5000	POI	GrandMean	0	0	0	20	2	6	26	30	36
het_log	0.0492			0	10000	5000	POI	GrandMean	0	0	0	20	2	6	26	30	36
het_sqrt	0.0504			0	10000	5000	POI	GrandMean	0	0	0	20	2	6	26	30	36
hom	0.0495			0	10000	5000	POI	GrandMean	0	0	0	20	2	6	26	30	36
nb	0.0441			0	10000	5000	POI	GrandMean	0	0	0	20	2	6	26	30	36
poi	0.0494			0	10000	5000	POI	GrandMean	0	0	0	20	2	6	26	30	36
q_poi	0.0544			0	10000	5000	POI	GrandMean	0	0	0	20	2	6	26	30	36
boot	0.049			0	10000	5000	POI	GrandMean	0	0	0	20	2	10	26	30	36
het	0.0488			0	10000	5000	POI	GrandMean	0	0	0	20	2	10	26	30	36
het_log	0.0478			0	10000	5000	POI	GrandMean	0	0	0	20	2	10	26	30	36
het_sqrt	0.0475			0	10000	5000	POI	GrandMean	0	0	0	20	2	10	26	30	36
hom	0.0494			0	10000	5000	POI	GrandMean	0	0	0	20	2	10	26	30	36
nb	0.0445			0	10000	5000	POI	GrandMean	0	0	0	20	2	10	26	30	36
poi	0.0491			0	10000	5000	POI	GrandMean	0	0	0	20	2	10	26	30	36
q_poi	0.0534			0	10000	5000	POI	GrandMean	0	0	0	20	2	10	26	30	36
boot	0.0508			0	10000	5000	POI	GrandMean	0	0	0	22	2	1	28	32	38
het	0.0503			0	10000	5000	POI	GrandMean	0	0	0	22	2	1	28	32	38
het_log	0.0489			0	10000	5000	POI	GrandMean	0	0	0	22	2	1	28	32	38
het_sqrt	0.0497			0	10000	5000	POI	GrandMean	0	0	0	22	2	1	28	32	38
hom	0.0469			0	10000	5000	POI	GrandMean	0	0	0	22	2	1	28	32	38
nb	0.0415			0	10000	5000	POI	GrandMean	0	0	0	22	2	1	28	32	38
poi	0.0459			0	10000	5000	POI	GrandMean	0	0	0	22	2	1	28	32	38
q_poi	0.0486			0	10000	5000	POI	GrandMean	0	0	0	22	2	1	28	32	38
boot	0.0499			0	10000	5000	POI	GrandMean	0	0	0	22	2	6	28	32	38
het	0.0493			0	10000	5000	POI	GrandMean	0	0	0	22	2	6	28	32	38
het_log	0.0539			0	10000	5000	POI	GrandMean	0	0	0	22	2	6	28	32	38
het_sqrt	0.0511			0	10000	5000	POI	GrandMean	0	0	0	22	2	6	28	32	38
hom	0.0501			0	10000	5000	POI	GrandMean	0	0	0	22	2	6	28	32	38
nb	0.044			0	10000	5000	POI	GrandMean	0	0	0	22	2	6	28	32	38
poi	0.0497			0	10000	5000	POI	GrandMean	0	0	0	22	2	6	28	32	38
q_poi	0.0545			0	10000	5000	POI	GrandMean	0	0	0	22	2	6	28	32	38
boot	0.052			0	10000	5000	POI	GrandMean	0	0	0	22	2	10	28	32	38
het	0.0508			0	10000	5000	POI	GrandMean	0	0	0	22	2	10	28	32	38
het_log	0.0528			0	10000	5000	POI	GrandMean	0	0	0	22	2	10	28	32	38
het_sqrt	0.0515			0	10000	5000	POI	GrandMean	0	0	0	22	2	10	28	32	38
hom	0.0515			0	10000	5000	POI	GrandMean	0	0	0	22	2	10	28	32	38
nb	0.0477			0	10000	5000	POI	GrandMean	0	0	0	22	2	10	28	32	38
poi	0.0524			0	10000	5000	POI	GrandMean	0	0	0	22	2	10	28	32	38
q_poi	0.0554			0	10000	5000	POI	GrandMean	0	0	0	22	2	10	28	32	38
boot	0.0526			0	10000	5000	POI	GrandMean	0	0	0	24	2	1	30	34	40
het	0.0511			0	10000	5000	POI	GrandMean	0	0	0	24	2	1	30	34	40
het_log	0.0496			0	10000	5000	POI	GrandMean	0	0	0	24	2	1	30	34	40
het_sqrt	0.0482			0	10000	5000	POI	GrandMean	0	0	0	24	2	1	30	34	40
hom	0.0509			0	10000	5000	POI	GrandMean	0	0	0	24	2	1	30	34	40
nb	0.0447			0	10000	5000	POI	GrandMean	0	0	0	24	2	1	30	34	40
poi	0.0493			0	10000	5000	POI	GrandMean	0	0	0	24	2	1	30	34	40
q_poi	0.0526			0	10000	5000	POI	GrandMean	0	0	0	24	2	1	30	34	40
boot	0.0496			0	10000	5000	POI	GrandMean	0	0	0	24	2	6	30	34	40
het	0.0492			0	10000	5000	POI	GrandMean	0	0	0	24	2	6	30	34	40
het_log	0.051			0	10000	5000	POI	GrandMean	0	0	0	24	2	6	30	34	40
het_sqrt	0.0505			0	10000	5000	POI	GrandMean	0	0	0	24	2	6	30	34	40
hom	0.0515			0	10000	5000	POI	GrandMean	0	0	0	24	2	6	30	34	40
nb	0.0455			0	10000	5000	POI	GrandMean	0	0	0	24	2	6	30	34	40
poi	0.0501			0	10000	5000	POI	GrandMean	0	0	0	24	2	6	30	34	40
q_poi	0.0539			0	10000	5000	POI	GrandMean	0	0	0	24	2	6	30	34	40
boot	0.049			0	10000	5000	POI	GrandMean	0	0	0	24	2	10	30	34	40
het	0.0497			0	10000	5000	POI	GrandMean	0	0	0	24	2	10	30	34	40
het_log	0.0487			0	10000	5000	POI	GrandMean	0	0	0	24	2	10	30	34	40
het_sqrt	0.0481			0	10000	5000	POI	GrandMean	0	0	0	24	2	10	30	34	40
hom	0.0507			0	10000	5000	POI	GrandMean	0	0	0	24	2	10	30	34	40
nb	0.0453			0	10000	5000	POI	GrandMean	0	0	0	24	2	10	30	34	40
poi	0.0504			0	10000	5000	POI	GrandMean	0	0	0	24	2	10	30	34	40
q_poi	0.0553			0	10000	5000	POI	GrandMean	0	0	0	24	2	10	30	34	40
boot	0.0675979			0.0192	10000	5000	CMP	Dunnett	0	0	0	0	3	1	6	6	6	0.5	0.5	0.5
het	0.033646			0.0192	10000	5000	CMP	Dunnett	0	0	0	0	3	1	6	6	6	0.5	0.5	0.5
het_log	0.0440457			0.0192	10000	5000	CMP	Dunnett	0	0	0	0	3	1	6	6	6	0.5	0.5	0.5
het_sqrt	0.0419046			0.0192	10000	5000	CMP	Dunnett	0	0	0	0	3	1	6	6	6	0.5	0.5	0.5
hom	0.0436378			0.0192	10000	5000	CMP	Dunnett	0	0	0	0	3	1	6	6	6	0.5	0.5	0.5
nb	0.0261011			0.0192	10000	5000	CMP	Dunnett	0	0	0	0	3	1	6	6	6	0.5	0.5	0.5
poi	0.0367047			0.0192	10000	5000	CMP	Dunnett	0	0	0	0	3	1	6	6	6	0.5	0.5	0.5
q_poi	0.0328303			0.0192	10000	5000	CMP	Dunnett	0	0	0	0	3	1	6	6	6	0.5	0.5	0.5
boot	0.0346			0	10000	5000	CMP	Dunnett	0	0	0	0	3	6	6	6	6	0.5	0.5	0.5
het	0.0431			0	10000	5000	CMP	Dunnett	0	0	0	0	3	6	6	6	6	0.5	0.5	0.5
het_log	0.0409			0	10000	5000	CMP	Dunnett	0	0	0	0	3	6	6	6	6	0.5	0.5	0.5
het_sqrt	0.0444			0	10000	5000	CMP	Dunnett	0	0	0	0	3	6	6	6	6	0.5	0.5	0.5
hom	0.049			0	10000	5000	CMP	Dunnett	0	0	0	0	3	6	6	6	6	0.5	0.5	0.5
nb	0.0921			0	10000	5000	CMP	Dunnett	0	0	0	0	3	6	6	6	6	0.5	0.5	0.5
poi	0.1698			0	10000	5000	CMP	Dunnett	0	0	0	0	3	6	6	6	6	0.5	0.5	0.5
q_poi	0.0706			0	10000	5000	CMP	Dunnett	0	0	0	0	3	6	6	6	6	0.5	0.5	0.5
boot	0.0322			0	10000	5000	CMP	Dunnett	0	0	0	0	3	10	6	6	6	0.5	0.5	0.5
het	0.0455			0	10000	5000	CMP	Dunnett	0	0	0	0	3	10	6	6	6	0.5	0.5	0.5
het_log	0.0418			0	10000	5000	CMP	Dunnett	0	0	0	0	3	10	6	6	6	0.5	0.5	0.5
het_sqrt	0.0459			0	10000	5000	CMP	Dunnett	0	0	0	0	3	10	6	6	6	0.5	0.5	0.5
hom	0.0498			0	10000	5000	CMP	Dunnett	0	0	0	0	3	10	6	6	6	0.5	0.5	0.5
nb	0.095			0	10000	5000	CMP	Dunnett	0	0	0	0	3	10	6	6	6	0.5	0.5	0.5
poi	0.1873			0	10000	5000	CMP	Dunnett	0	0	0	0	3	10	6	6	6	0.5	0.5	0.5
q_poi	0.0728			0	10000	5000	CMP	Dunnett	0	0	0	0	3	10	6	6	6	0.5	0.5	0.5
boot	0.0746942			0.0026	10000	5000	CMP	Dunnett	0	0	0	2	3	1	8	8	8	0.5	0.5	0.5
het	0.034991			0.0026	10000	5000	CMP	Dunnett	0	0	0	2	3	1	8	8	8	0.5	0.5	0.5
het_log	0.0432124			0.0026	10000	5000	CMP	Dunnett	0	0	0	2	3	1	8	8	8	0.5	0.5	0.5
het_sqrt	0.0424103			0.0026	10000	5000	CMP	Dunnett	0	0	0	2	3	1	8	8	8	0.5	0.5	0.5
hom	0.0431121			0.0026	10000	5000	CMP	Dunnett	0	0	0	2	3	1	8	8	8	0.5	0.5	0.5
nb	0.0382996			0.0026	10000	5000	CMP	Dunnett	0	0	0	2	3	1	8	8	8	0.5	0.5	0.5
poi	0.0531382			0.0026	10000	5000	CMP	Dunnett	0	0	0	2	3	1	8	8	8	0.5	0.5	0.5
q_poi	0.0358933			0.0026	10000	5000	CMP	Dunnett	0	0	0	2	3	1	8	8	8	0.5	0.5	0.5
boot	0.0369			0	10000	5000	CMP	Dunnett	0	0	0	2	3	6	8	8	8	0.5	0.5	0.5
het	0.0435			0	10000	5000	CMP	Dunnett	0	0	0	2	3	6	8	8	8	0.5	0.5	0.5
het_log	0.0384			0	10000	5000	CMP	Dunnett	0	0	0	2	3	6	8	8	8	0.5	0.5	0.5
het_sqrt	0.0423			0	10000	5000	CMP	Dunnett	0	0	0	2	3	6	8	8	8	0.5	0.5	0.5
hom	0.0492			0	10000	5000	CMP	Dunnett	0	0	0	2	3	6	8	8	8	0.5	0.5	0.5
nb	0.0797			0	10000	5000	CMP	Dunnett	0	0	0	2	3	6	8	8	8	0.5	0.5	0.5
poi	0.168			0	10000	5000	CMP	Dunnett	0	0	0	2	3	6	8	8	8	0.5	0.5	0.5
q_poi	0.0625			0	10000	5000	CMP	Dunnett	0	0	0	2	3	6	8	8	8	0.5	0.5	0.5
boot	0.0356			0	10000	5000	CMP	Dunnett	0	0	0	2	3	10	8	8	8	0.5	0.5	0.5
het	0.0407			0	10000	5000	CMP	Dunnett	0	0	0	2	3	10	8	8	8	0.5	0.5	0.5
het_log	0.0366			0	10000	5000	CMP	Dunnett	0	0	0	2	3	10	8	8	8	0.5	0.5	0.5
het_sqrt	0.0409			0	10000	5000	CMP	Dunnett	0	0	0	2	3	10	8	8	8	0.5	0.5	0.5
hom	0.0487			0	10000	5000	CMP	Dunnett	0	0	0	2	3	10	8	8	8	0.5	0.5	0.5
nb	0.0819			0	10000	5000	CMP	Dunnett	0	0	0	2	3	10	8	8	8	0.5	0.5	0.5
poi	0.1795			0	10000	5000	CMP	Dunnett	0	0	0	2	3	10	8	8	8	0.5	0.5	0.5
q_poi	0.0631			0	10000	5000	CMP	Dunnett	0	0	0	2	3	10	8	8	8	0.5	0.5	0.5
boot	0.0688482			0.0007	10000	5000	CMP	Dunnett	0	0	0	4	3	1	10	10	10	0.5	0.5	0.5
het	0.0381267			0.0007	10000	5000	CMP	Dunnett	0	0	0	4	3	1	10	10	10	0.5	0.5	0.5
het_log	0.0453317			0.0007	10000	5000	CMP	Dunnett	0	0	0	4	3	1	10	10	10	0.5	0.5	0.5
het_sqrt	0.0431302			0.0007	10000	5000	CMP	Dunnett	0	0	0	4	3	1	10	10	10	0.5	0.5	0.5
hom	0.0433303			0.0007	10000	5000	CMP	Dunnett	0	0	0	4	3	1	10	10	10	0.5	0.5	0.5
nb	0.0460322			0.0007	10000	5000	CMP	Dunnett	0	0	0	4	3	1	10	10	10	0.5	0.5	0.5
poi	0.0669469			0.0007	10000	5000	CMP	Dunnett	0	0	0	4	3	1	10	10	10	0.5	0.5	0.5
q_poi	0.0406284			0.0007	10000	5000	CMP	Dunnett	0	0	0	4	3	1	10	10	10	0.5	0.5	0.5
boot	0.0421			0	10000	5000	CMP	Dunnett	0	0	0	4	3	6	10	10	10	0.5	0.5	0.5
het	0.0427			0	10000	5000	CMP	Dunnett	0	0	0	4	3	6	10	10	10	0.5	0.5	0.5
het_log	0.041			0	10000	5000	CMP	Dunnett	0	0	0	4	3	6	10	10	10	0.5	0.5	0.5
het_sqrt	0.0431			0	10000	5000	CMP	Dunnett	0	0	0	4	3	6	10	10	10	0.5	0.5	0.5
hom	0.0473			0	10000	5000	CMP	Dunnett	0	0	0	4	3	6	10	10	10	0.5	0.5	0.5
nb	0.0733			0	10000	5000	CMP	Dunnett	0	0	0	4	3	6	10	10	10	0.5	0.5	0.5
poi	0.174			0	10000	5000	CMP	Dunnett	0	0	0	4	3	6	10	10	10	0.5	0.5	0.5
q_poi	0.0584			0	10000	5000	CMP	Dunnett	0	0	0	4	3	6	10	10	10	0.5	0.5	0.5
boot	0.0396			0	10000	5000	CMP	Dunnett	0	0	0	4	3	10	10	10	10	0.5	0.5	0.5
het	0.0423			0	10000	5000	CMP	Dunnett	0	0	0	4	3	10	10	10	10	0.5	0.5	0.5
het_log	0.0382			0	10000	5000	CMP	Dunnett	0	0	0	4	3	10	10	10	10	0.5	0.5	0.5
het_sqrt	0.0408			0	10000	5000	CMP	Dunnett	0	0	0	4	3	10	10	10	10	0.5	0.5	0.5
hom	0.0454			0	10000	5000	CMP	Dunnett	0	0	0	4	3	10	10	10	10	0.5	0.5	0.5
nb	0.0744			0	10000	5000	CMP	Dunnett	0	0	0	4	3	10	10	10	10	0.5	0.5	0.5
poi	0.1867			0	10000	5000	CMP	Dunnett	0	0	0	4	3	10	10	10	10	0.5	0.5	0.5
q_poi	0.0584			0	10000	5000	CMP	Dunnett	0	0	0	4	3	10	10	10	10	0.5	0.5	0.5
boot	0.0686069			0.0001	10000	5000	CMP	Dunnett	0	0	0	6	3	1	12	12	12	0.5	0.5	0.5
het	0.0426043			0.0001	10000	5000	CMP	Dunnett	0	0	0	6	3	1	12	12	12	0.5	0.5	0.5
het_log	0.0494049			0.0001	10000	5000	CMP	Dunnett	0	0	0	6	3	1	12	12	12	0.5	0.5	0.5
het_sqrt	0.0485049			0.0001	10000	5000	CMP	Dunnett	0	0	0	6	3	1	12	12	12	0.5	0.5	0.5
hom	0.049705			0.0001	10000	5000	CMP	Dunnett	0	0	0	6	3	1	12	12	12	0.5	0.5	0.5
nb	0.0511051			0.0001	10000	5000	CMP	Dunnett	0	0	0	6	3	1	12	12	12	0.5	0.5	0.5
poi	0.0729073			0.0001	10000	5000	CMP	Dunnett	0	0	0	6	3	1	12	12	12	0.5	0.5	0.5
q_poi	0.0475048			0.0001	10000	5000	CMP	Dunnett	0	0	0	6	3	1	12	12	12	0.5	0.5	0.5
boot	0.0437			0	10000	5000	CMP	Dunnett	0	0	0	6	3	6	12	12	12	0.5	0.5	0.5
het	0.0409			0	10000	5000	CMP	Dunnett	0	0	0	6	3	6	12	12	12	0.5	0.5	0.5
het_log	0.0402			0	10000	5000	CMP	Dunnett	0	0	0	6	3	6	12	12	12	0.5	0.5	0.5
het_sqrt	0.0418			0	10000	5000	CMP	Dunnett	0	0	0	6	3	6	12	12	12	0.5	0.5	0.5
hom	0.0482			0	10000	5000	CMP	Dunnett	0	0	0	6	3	6	12	12	12	0.5	0.5	0.5
nb	0.0687			0	10000	5000	CMP	Dunnett	0	0	0	6	3	6	12	12	12	0.5	0.5	0.5
poi	0.1687			0	10000	5000	CMP	Dunnett	0	0	0	6	3	6	12	12	12	0.5	0.5	0.5
q_poi	0.058			0	10000	5000	CMP	Dunnett	0	0	0	6	3	6	12	12	12	0.5	0.5	0.5
boot	0.0425			0	10000	5000	CMP	Dunnett	0	0	0	6	3	10	12	12	12	0.5	0.5	0.5
het	0.0445			0	10000	5000	CMP	Dunnett	0	0	0	6	3	10	12	12	12	0.5	0.5	0.5
het_log	0.0412			0	10000	5000	CMP	Dunnett	0	0	0	6	3	10	12	12	12	0.5	0.5	0.5
het_sqrt	0.0442			0	10000	5000	CMP	Dunnett	0	0	0	6	3	10	12	12	12	0.5	0.5	0.5
hom	0.0487			0	10000	5000	CMP	Dunnett	0	0	0	6	3	10	12	12	12	0.5	0.5	0.5
nb	0.0682			0	10000	5000	CMP	Dunnett	0	0	0	6	3	10	12	12	12	0.5	0.5	0.5
poi	0.1836			0	10000	5000	CMP	Dunnett	0	0	0	6	3	10	12	12	12	0.5	0.5	0.5
q_poi	0.0571			0	10000	5000	CMP	Dunnett	0	0	0	6	3	10	12	12	12	0.5	0.5	0.5
boot	0.0624			0	10000	5000	CMP	Dunnett	0	0	0	8	3	1	14	14	14	0.5	0.5	0.5
het	0.0418			0	10000	5000	CMP	Dunnett	0	0	0	8	3	1	14	14	14	0.5	0.5	0.5
het_log	0.0472			0	10000	5000	CMP	Dunnett	0	0	0	8	3	1	14	14	14	0.5	0.5	0.5
het_sqrt	0.0459			0	10000	5000	CMP	Dunnett	0	0	0	8	3	1	14	14	14	0.5	0.5	0.5
hom	0.0465			0	10000	5000	CMP	Dunnett	0	0	0	8	3	1	14	14	14	0.5	0.5	0.5
nb	0.0523			0	10000	5000	CMP	Dunnett	0	0	0	8	3	1	14	14	14	0.5	0.5	0.5
poi	0.08			0	10000	5000	CMP	Dunnett	0	0	0	8	3	1	14	14	14	0.5	0.5	0.5
q_poi	0.0475			0	10000	5000	CMP	Dunnett	0	0	0	8	3	1	14	14	14	0.5	0.5	0.5
boot	0.0466			0	10000	5000	CMP	Dunnett	0	0	0	8	3	6	14	14	14	0.5	0.5	0.5
het	0.0461			0	10000	5000	CMP	Dunnett	0	0	0	8	3	6	14	14	14	0.5	0.5	0.5
het_log	0.0438			0	10000	5000	CMP	Dunnett	0	0	0	8	3	6	14	14	14	0.5	0.5	0.5
het_sqrt	0.046			0	10000	5000	CMP	Dunnett	0	0	0	8	3	6	14	14	14	0.5	0.5	0.5
hom	0.0479			0	10000	5000	CMP	Dunnett	0	0	0	8	3	6	14	14	14	0.5	0.5	0.5
nb	0.066			0	10000	5000	CMP	Dunnett	0	0	0	8	3	6	14	14	14	0.5	0.5	0.5
poi	0.1749			0	10000	5000	CMP	Dunnett	0	0	0	8	3	6	14	14	14	0.5	0.5	0.5
q_poi	0.0546			0	10000	5000	CMP	Dunnett	0	0	0	8	3	6	14	14	14	0.5	0.5	0.5
boot	0.0458			0	10000	5000	CMP	Dunnett	0	0	0	8	3	10	14	14	14	0.5	0.5	0.5
het	0.0462			0	10000	5000	CMP	Dunnett	0	0	0	8	3	10	14	14	14	0.5	0.5	0.5
het_log	0.0466			0	10000	5000	CMP	Dunnett	0	0	0	8	3	10	14	14	14	0.5	0.5	0.5
het_sqrt	0.0461			0	10000	5000	CMP	Dunnett	0	0	0	8	3	10	14	14	14	0.5	0.5	0.5
hom	0.0485			0	10000	5000	CMP	Dunnett	0	0	0	8	3	10	14	14	14	0.5	0.5	0.5
nb	0.0673			0	10000	5000	CMP	Dunnett	0	0	0	8	3	10	14	14	14	0.5	0.5	0.5
poi	0.1856			0	10000	5000	CMP	Dunnett	0	0	0	8	3	10	14	14	14	0.5	0.5	0.5
q_poi	0.0579			0	10000	5000	CMP	Dunnett	0	0	0	8	3	10	14	14	14	0.5	0.5	0.5
boot	0.061			0	10000	5000	CMP	Dunnett	0	0	0	10	3	1	16	16	16	0.5	0.5	0.5
het	0.0426			0	10000	5000	CMP	Dunnett	0	0	0	10	3	1	16	16	16	0.5	0.5	0.5
het_log	0.045			0	10000	5000	CMP	Dunnett	0	0	0	10	3	1	16	16	16	0.5	0.5	0.5
het_sqrt	0.0447			0	10000	5000	CMP	Dunnett	0	0	0	10	3	1	16	16	16	0.5	0.5	0.5
hom	0.0453			0	10000	5000	CMP	Dunnett	0	0	0	10	3	1	16	16	16	0.5	0.5	0.5
nb	0.0521			0	10000	5000	CMP	Dunnett	0	0	0	10	3	1	16	16	16	0.5	0.5	0.5
poi	0.0845			0	10000	5000	CMP	Dunnett	0	0	0	10	3	1	16	16	16	0.5	0.5	0.5
[truncated: 11,105 more rows]
