# Supplementary material for: Multiple Contrast Tests for Count Data: Small Sample Approximations and Their Limitations
Source: Biom J. 2025 Dec 7;67(6):e70098. doi: 10.1002/bimj.70098 (PMC12683215; doi:10.1002/bimj.70098)
Supplement: Supplementary file 1 — Supporting File 1: bimj70098‐sup‐0001‐SuppMat.zip. [file BIMJ-67-e70098-s002.zip › MPigorsch_MCT_Count_Code/2_results/Results_Simulation_Excel/MCT_Count_typeI_4groups.xlsx]

## Sheet: Sheet1
Method	global	any	all	percent_NA	nsim	nboot	Dist	Contrast	delta1	delta2	delta3	m	no	lambda	n1	n2	n3	n4	size1	size2	size3	size4
boot	0.0480769			0.012	10000	5000	POI	Dunnett	0	0	0	0	1	1	6	6	6	6
het	0.0482794			0.012	10000	5000	POI	Dunnett	0	0	0	0	1	1	6	6	6	6
het_log	0.0564777			0.012	10000	5000	POI	Dunnett	0	0	0	0	1	1	6	6	6	6
het_sqrt	0.0537449			0.012	10000	5000	POI	Dunnett	0	0	0	0	1	1	6	6	6	6
hom	0.0462551			0.012	10000	5000	POI	Dunnett	0	0	0	0	1	1	6	6	6	6
nb	0.00991903			0.012	10000	5000	POI	Dunnett	0	0	0	0	1	1	6	6	6	6
poi	0.0110324			0.012	10000	5000	POI	Dunnett	0	0	0	0	1	1	6	6	6	6
q_poi	0.0294534			0.012	10000	5000	POI	Dunnett	0	0	0	0	1	1	6	6	6	6
boot	0.0269			0	10000	5000	POI	Dunnett	0	0	0	0	1	6	6	6	6	6
het	0.0523			0	10000	5000	POI	Dunnett	0	0	0	0	1	6	6	6	6	6
het_log	0.0492			0	10000	5000	POI	Dunnett	0	0	0	0	1	6	6	6	6	6
het_sqrt	0.0527			0	10000	5000	POI	Dunnett	0	0	0	0	1	6	6	6	6	6
hom	0.0515			0	10000	5000	POI	Dunnett	0	0	0	0	1	6	6	6	6	6
nb	0.04			0	10000	5000	POI	Dunnett	0	0	0	0	1	6	6	6	6	6
poi	0.046			0	10000	5000	POI	Dunnett	0	0	0	0	1	6	6	6	6	6
q_poi	0.0717			0	10000	5000	POI	Dunnett	0	0	0	0	1	6	6	6	6	6
boot	0.0262			0	10000	5000	POI	Dunnett	0	0	0	0	1	10	6	6	6	6
het	0.0529			0	10000	5000	POI	Dunnett	0	0	0	0	1	10	6	6	6	6
het_log	0.0493			0	10000	5000	POI	Dunnett	0	0	0	0	1	10	6	6	6	6
het_sqrt	0.052			0	10000	5000	POI	Dunnett	0	0	0	0	1	10	6	6	6	6
hom	0.0494			0	10000	5000	POI	Dunnett	0	0	0	0	1	10	6	6	6	6
nb	0.0421			0	10000	5000	POI	Dunnett	0	0	0	0	1	10	6	6	6	6
poi	0.046			0	10000	5000	POI	Dunnett	0	0	0	0	1	10	6	6	6	6
q_poi	0.0684			0	10000	5000	POI	Dunnett	0	0	0	0	1	10	6	6	6	6
boot	0.0547712			0.0013	10000	5000	POI	Dunnett	0	0	0	2	1	1	8	8	8	8
het	0.0481626			0.0013	10000	5000	POI	Dunnett	0	0	0	2	1	1	8	8	8	8
het_log	0.0539702			0.0013	10000	5000	POI	Dunnett	0	0	0	2	1	1	8	8	8	8
het_sqrt	0.0513668			0.0013	10000	5000	POI	Dunnett	0	0	0	2	1	1	8	8	8	8
hom	0.0450586			0.0013	10000	5000	POI	Dunnett	0	0	0	2	1	1	8	8	8	8
nb	0.0203264			0.0013	10000	5000	POI	Dunnett	0	0	0	2	1	1	8	8	8	8
poi	0.0227295			0.0013	10000	5000	POI	Dunnett	0	0	0	2	1	1	8	8	8	8
q_poi	0.0345449			0.0013	10000	5000	POI	Dunnett	0	0	0	2	1	1	8	8	8	8
boot	0.0352			0	10000	5000	POI	Dunnett	0	0	0	2	1	6	8	8	8	8
het	0.0484			0	10000	5000	POI	Dunnett	0	0	0	2	1	6	8	8	8	8
het_log	0.0443			0	10000	5000	POI	Dunnett	0	0	0	2	1	6	8	8	8	8
het_sqrt	0.0474			0	10000	5000	POI	Dunnett	0	0	0	2	1	6	8	8	8	8
hom	0.0468			0	10000	5000	POI	Dunnett	0	0	0	2	1	6	8	8	8	8
nb	0.0411			0	10000	5000	POI	Dunnett	0	0	0	2	1	6	8	8	8	8
poi	0.045			0	10000	5000	POI	Dunnett	0	0	0	2	1	6	8	8	8	8
q_poi	0.0608			0	10000	5000	POI	Dunnett	0	0	0	2	1	6	8	8	8	8
boot	0.0361			0	10000	5000	POI	Dunnett	0	0	0	2	1	10	8	8	8	8
het	0.0538			0	10000	5000	POI	Dunnett	0	0	0	2	1	10	8	8	8	8
het_log	0.0503			0	10000	5000	POI	Dunnett	0	0	0	2	1	10	8	8	8	8
het_sqrt	0.0527			0	10000	5000	POI	Dunnett	0	0	0	2	1	10	8	8	8	8
hom	0.0529			0	10000	5000	POI	Dunnett	0	0	0	2	1	10	8	8	8	8
nb	0.0466			0	10000	5000	POI	Dunnett	0	0	0	2	1	10	8	8	8	8
poi	0.0511			0	10000	5000	POI	Dunnett	0	0	0	2	1	10	8	8	8	8
q_poi	0.0679			0	10000	5000	POI	Dunnett	0	0	0	2	1	10	8	8	8	8
boot	0.0611061			0.0001	10000	5000	POI	Dunnett	0	0	0	4	1	1	10	10	10	10
het	0.0448045			0.0001	10000	5000	POI	Dunnett	0	0	0	4	1	1	10	10	10	10
het_log	0.0522052			0.0001	10000	5000	POI	Dunnett	0	0	0	4	1	1	10	10	10	10
het_sqrt	0.0505051			0.0001	10000	5000	POI	Dunnett	0	0	0	4	1	1	10	10	10	10
hom	0.0474047			0.0001	10000	5000	POI	Dunnett	0	0	0	4	1	1	10	10	10	10
nb	0.0261026			0.0001	10000	5000	POI	Dunnett	0	0	0	4	1	1	10	10	10	10
poi	0.0285029			0.0001	10000	5000	POI	Dunnett	0	0	0	4	1	1	10	10	10	10
q_poi	0.0411041			0.0001	10000	5000	POI	Dunnett	0	0	0	4	1	1	10	10	10	10
boot	0.0411			0	10000	5000	POI	Dunnett	0	0	0	4	1	6	10	10	10	10
het	0.0504			0	10000	5000	POI	Dunnett	0	0	0	4	1	6	10	10	10	10
het_log	0.0463			0	10000	5000	POI	Dunnett	0	0	0	4	1	6	10	10	10	10
het_sqrt	0.0497			0	10000	5000	POI	Dunnett	0	0	0	4	1	6	10	10	10	10
hom	0.0496			0	10000	5000	POI	Dunnett	0	0	0	4	1	6	10	10	10	10
nb	0.0438			0	10000	5000	POI	Dunnett	0	0	0	4	1	6	10	10	10	10
poi	0.0487			0	10000	5000	POI	Dunnett	0	0	0	4	1	6	10	10	10	10
q_poi	0.0608			0	10000	5000	POI	Dunnett	0	0	0	4	1	6	10	10	10	10
boot	0.0398			0	10000	5000	POI	Dunnett	0	0	0	4	1	10	10	10	10	10
het	0.0495			0	10000	5000	POI	Dunnett	0	0	0	4	1	10	10	10	10	10
het_log	0.047			0	10000	5000	POI	Dunnett	0	0	0	4	1	10	10	10	10	10
het_sqrt	0.0493			0	10000	5000	POI	Dunnett	0	0	0	4	1	10	10	10	10	10
hom	0.0518			0	10000	5000	POI	Dunnett	0	0	0	4	1	10	10	10	10	10
nb	0.0443			0	10000	5000	POI	Dunnett	0	0	0	4	1	10	10	10	10	10
poi	0.0479			0	10000	5000	POI	Dunnett	0	0	0	4	1	10	10	10	10	10
q_poi	0.062			0	10000	5000	POI	Dunnett	0	0	0	4	1	10	10	10	10	10
boot	0.0603			0	10000	5000	POI	Dunnett	0	0	0	6	1	1	12	12	12	12
het	0.0479			0	10000	5000	POI	Dunnett	0	0	0	6	1	1	12	12	12	12
het_log	0.0515			0	10000	5000	POI	Dunnett	0	0	0	6	1	1	12	12	12	12
het_sqrt	0.0515			0	10000	5000	POI	Dunnett	0	0	0	6	1	1	12	12	12	12
hom	0.0498			0	10000	5000	POI	Dunnett	0	0	0	6	1	1	12	12	12	12
nb	0.0327			0	10000	5000	POI	Dunnett	0	0	0	6	1	1	12	12	12	12
poi	0.0371			0	10000	5000	POI	Dunnett	0	0	0	6	1	1	12	12	12	12
q_poi	0.0444			0	10000	5000	POI	Dunnett	0	0	0	6	1	1	12	12	12	12
boot	0.0437			0	10000	5000	POI	Dunnett	0	0	0	6	1	6	12	12	12	12
het	0.0503			0	10000	5000	POI	Dunnett	0	0	0	6	1	6	12	12	12	12
het_log	0.0472			0	10000	5000	POI	Dunnett	0	0	0	6	1	6	12	12	12	12
het_sqrt	0.0499			0	10000	5000	POI	Dunnett	0	0	0	6	1	6	12	12	12	12
hom	0.0524			0	10000	5000	POI	Dunnett	0	0	0	6	1	6	12	12	12	12
nb	0.0477			0	10000	5000	POI	Dunnett	0	0	0	6	1	6	12	12	12	12
poi	0.0525			0	10000	5000	POI	Dunnett	0	0	0	6	1	6	12	12	12	12
q_poi	0.061			0	10000	5000	POI	Dunnett	0	0	0	6	1	6	12	12	12	12
boot	0.0444			0	10000	5000	POI	Dunnett	0	0	0	6	1	10	12	12	12	12
het	0.0527			0	10000	5000	POI	Dunnett	0	0	0	6	1	10	12	12	12	12
het_log	0.0486			0	10000	5000	POI	Dunnett	0	0	0	6	1	10	12	12	12	12
het_sqrt	0.0517			0	10000	5000	POI	Dunnett	0	0	0	6	1	10	12	12	12	12
hom	0.0534			0	10000	5000	POI	Dunnett	0	0	0	6	1	10	12	12	12	12
nb	0.0464			0	10000	5000	POI	Dunnett	0	0	0	6	1	10	12	12	12	12
poi	0.052			0	10000	5000	POI	Dunnett	0	0	0	6	1	10	12	12	12	12
q_poi	0.0611			0	10000	5000	POI	Dunnett	0	0	0	6	1	10	12	12	12	12
boot	0.053			0	10000	5000	POI	Dunnett	0	0	0	8	1	1	14	14	14	14
het	0.0473			0	10000	5000	POI	Dunnett	0	0	0	8	1	1	14	14	14	14
het_log	0.053			0	10000	5000	POI	Dunnett	0	0	0	8	1	1	14	14	14	14
het_sqrt	0.0512			0	10000	5000	POI	Dunnett	0	0	0	8	1	1	14	14	14	14
hom	0.0489			0	10000	5000	POI	Dunnett	0	0	0	8	1	1	14	14	14	14
nb	0.033			0	10000	5000	POI	Dunnett	0	0	0	8	1	1	14	14	14	14
poi	0.0365			0	10000	5000	POI	Dunnett	0	0	0	8	1	1	14	14	14	14
q_poi	0.044			0	10000	5000	POI	Dunnett	0	0	0	8	1	1	14	14	14	14
boot	0.0428			0	10000	5000	POI	Dunnett	0	0	0	8	1	6	14	14	14	14
het	0.0484			0	10000	5000	POI	Dunnett	0	0	0	8	1	6	14	14	14	14
het_log	0.0465			0	10000	5000	POI	Dunnett	0	0	0	8	1	6	14	14	14	14
het_sqrt	0.0491			0	10000	5000	POI	Dunnett	0	0	0	8	1	6	14	14	14	14
hom	0.0504			0	10000	5000	POI	Dunnett	0	0	0	8	1	6	14	14	14	14
nb	0.0437			0	10000	5000	POI	Dunnett	0	0	0	8	1	6	14	14	14	14
poi	0.0488			0	10000	5000	POI	Dunnett	0	0	0	8	1	6	14	14	14	14
q_poi	0.0564			0	10000	5000	POI	Dunnett	0	0	0	8	1	6	14	14	14	14
boot	0.0434			0	10000	5000	POI	Dunnett	0	0	0	8	1	10	14	14	14	14
het	0.0492			0	10000	5000	POI	Dunnett	0	0	0	8	1	10	14	14	14	14
het_log	0.0472			0	10000	5000	POI	Dunnett	0	0	0	8	1	10	14	14	14	14
het_sqrt	0.049			0	10000	5000	POI	Dunnett	0	0	0	8	1	10	14	14	14	14
hom	0.0483			0	10000	5000	POI	Dunnett	0	0	0	8	1	10	14	14	14	14
nb	0.042			0	10000	5000	POI	Dunnett	0	0	0	8	1	10	14	14	14	14
poi	0.0481			0	10000	5000	POI	Dunnett	0	0	0	8	1	10	14	14	14	14
q_poi	0.0565			0	10000	5000	POI	Dunnett	0	0	0	8	1	10	14	14	14	14
boot	0.0594			0	10000	5000	POI	Dunnett	0	0	0	10	1	1	16	16	16	16
het	0.0511			0	10000	5000	POI	Dunnett	0	0	0	10	1	1	16	16	16	16
het_log	0.0532			0	10000	5000	POI	Dunnett	0	0	0	10	1	1	16	16	16	16
het_sqrt	0.0533			0	10000	5000	POI	Dunnett	0	0	0	10	1	1	16	16	16	16
hom	0.0508			0	10000	5000	POI	Dunnett	0	0	0	10	1	1	16	16	16	16
nb	0.0363			0	10000	5000	POI	Dunnett	0	0	0	10	1	1	16	16	16	16
poi	0.0398			0	10000	5000	POI	Dunnett	0	0	0	10	1	1	16	16	16	16
q_poi	0.0474			0	10000	5000	POI	Dunnett	0	0	0	10	1	1	16	16	16	16
boot	0.0483			0	10000	5000	POI	Dunnett	0	0	0	10	1	6	16	16	16	16
het	0.0513			0	10000	5000	POI	Dunnett	0	0	0	10	1	6	16	16	16	16
het_log	0.0469			0	10000	5000	POI	Dunnett	0	0	0	10	1	6	16	16	16	16
het_sqrt	0.0502			0	10000	5000	POI	Dunnett	0	0	0	10	1	6	16	16	16	16
hom	0.0498			0	10000	5000	POI	Dunnett	0	0	0	10	1	6	16	16	16	16
nb	0.0441			0	10000	5000	POI	Dunnett	0	0	0	10	1	6	16	16	16	16
poi	0.0485			0	10000	5000	POI	Dunnett	0	0	0	10	1	6	16	16	16	16
q_poi	0.0568			0	10000	5000	POI	Dunnett	0	0	0	10	1	6	16	16	16	16
boot	0.0471			0	10000	5000	POI	Dunnett	0	0	0	10	1	10	16	16	16	16
het	0.052			0	10000	5000	POI	Dunnett	0	0	0	10	1	10	16	16	16	16
het_log	0.0506			0	10000	5000	POI	Dunnett	0	0	0	10	1	10	16	16	16	16
het_sqrt	0.0517			0	10000	5000	POI	Dunnett	0	0	0	10	1	10	16	16	16	16
hom	0.0487			0	10000	5000	POI	Dunnett	0	0	0	10	1	10	16	16	16	16
nb	0.0436			0	10000	5000	POI	Dunnett	0	0	0	10	1	10	16	16	16	16
poi	0.0484			0	10000	5000	POI	Dunnett	0	0	0	10	1	10	16	16	16	16
q_poi	0.0556			0	10000	5000	POI	Dunnett	0	0	0	10	1	10	16	16	16	16
boot	0.057			0	10000	5000	POI	Dunnett	0	0	0	12	1	1	18	18	18	18
het	0.0471			0	10000	5000	POI	Dunnett	0	0	0	12	1	1	18	18	18	18
het_log	0.0505			0	10000	5000	POI	Dunnett	0	0	0	12	1	1	18	18	18	18
het_sqrt	0.0492			0	10000	5000	POI	Dunnett	0	0	0	12	1	1	18	18	18	18
hom	0.0502			0	10000	5000	POI	Dunnett	0	0	0	12	1	1	18	18	18	18
nb	0.0352			0	10000	5000	POI	Dunnett	0	0	0	12	1	1	18	18	18	18
poi	0.0391			0	10000	5000	POI	Dunnett	0	0	0	12	1	1	18	18	18	18
q_poi	0.0467			0	10000	5000	POI	Dunnett	0	0	0	12	1	1	18	18	18	18
boot	0.0488			0	10000	5000	POI	Dunnett	0	0	0	12	1	6	18	18	18	18
het	0.0492			0	10000	5000	POI	Dunnett	0	0	0	12	1	6	18	18	18	18
het_log	0.0469			0	10000	5000	POI	Dunnett	0	0	0	12	1	6	18	18	18	18
het_sqrt	0.0479			0	10000	5000	POI	Dunnett	0	0	0	12	1	6	18	18	18	18
hom	0.05			0	10000	5000	POI	Dunnett	0	0	0	12	1	6	18	18	18	18
nb	0.0429			0	10000	5000	POI	Dunnett	0	0	0	12	1	6	18	18	18	18
poi	0.0463			0	10000	5000	POI	Dunnett	0	0	0	12	1	6	18	18	18	18
q_poi	0.0534			0	10000	5000	POI	Dunnett	0	0	0	12	1	6	18	18	18	18
boot	0.0483			0	10000	5000	POI	Dunnett	0	0	0	12	1	10	18	18	18	18
het	0.0505			0	10000	5000	POI	Dunnett	0	0	0	12	1	10	18	18	18	18
het_log	0.0509			0	10000	5000	POI	Dunnett	0	0	0	12	1	10	18	18	18	18
het_sqrt	0.0509			0	10000	5000	POI	Dunnett	0	0	0	12	1	10	18	18	18	18
hom	0.0511			0	10000	5000	POI	Dunnett	0	0	0	12	1	10	18	18	18	18
nb	0.0457			0	10000	5000	POI	Dunnett	0	0	0	12	1	10	18	18	18	18
poi	0.0504			0	10000	5000	POI	Dunnett	0	0	0	12	1	10	18	18	18	18
q_poi	0.0573			0	10000	5000	POI	Dunnett	0	0	0	12	1	10	18	18	18	18
boot	0.0496			0	10000	5000	POI	Dunnett	0	0	0	14	1	1	20	20	20	20
het	0.0443			0	10000	5000	POI	Dunnett	0	0	0	14	1	1	20	20	20	20
het_log	0.0478			0	10000	5000	POI	Dunnett	0	0	0	14	1	1	20	20	20	20
het_sqrt	0.0468			0	10000	5000	POI	Dunnett	0	0	0	14	1	1	20	20	20	20
hom	0.0472			0	10000	5000	POI	Dunnett	0	0	0	14	1	1	20	20	20	20
nb	0.0362			0	10000	5000	POI	Dunnett	0	0	0	14	1	1	20	20	20	20
poi	0.0397			0	10000	5000	POI	Dunnett	0	0	0	14	1	1	20	20	20	20
q_poi	0.0452			0	10000	5000	POI	Dunnett	0	0	0	14	1	1	20	20	20	20
boot	0.0437			0	10000	5000	POI	Dunnett	0	0	0	14	1	6	20	20	20	20
het	0.0456			0	10000	5000	POI	Dunnett	0	0	0	14	1	6	20	20	20	20
het_log	0.0443			0	10000	5000	POI	Dunnett	0	0	0	14	1	6	20	20	20	20
het_sqrt	0.0465			0	10000	5000	POI	Dunnett	0	0	0	14	1	6	20	20	20	20
hom	0.0492			0	10000	5000	POI	Dunnett	0	0	0	14	1	6	20	20	20	20
nb	0.0412			0	10000	5000	POI	Dunnett	0	0	0	14	1	6	20	20	20	20
poi	0.0451			0	10000	5000	POI	Dunnett	0	0	0	14	1	6	20	20	20	20
q_poi	0.0539			0	10000	5000	POI	Dunnett	0	0	0	14	1	6	20	20	20	20
boot	0.0458			0	10000	5000	POI	Dunnett	0	0	0	14	1	10	20	20	20	20
het	0.0489			0	10000	5000	POI	Dunnett	0	0	0	14	1	10	20	20	20	20
het_log	0.0491			0	10000	5000	POI	Dunnett	0	0	0	14	1	10	20	20	20	20
het_sqrt	0.0504			0	10000	5000	POI	Dunnett	0	0	0	14	1	10	20	20	20	20
hom	0.0504			0	10000	5000	POI	Dunnett	0	0	0	14	1	10	20	20	20	20
nb	0.0453			0	10000	5000	POI	Dunnett	0	0	0	14	1	10	20	20	20	20
poi	0.0503			0	10000	5000	POI	Dunnett	0	0	0	14	1	10	20	20	20	20
q_poi	0.0557			0	10000	5000	POI	Dunnett	0	0	0	14	1	10	20	20	20	20
boot	0.0547			0	10000	5000	POI	Dunnett	0	0	0	16	1	1	22	22	22	22
het	0.0493			0	10000	5000	POI	Dunnett	0	0	0	16	1	1	22	22	22	22
het_log	0.0521			0	10000	5000	POI	Dunnett	0	0	0	16	1	1	22	22	22	22
het_sqrt	0.051			0	10000	5000	POI	Dunnett	0	0	0	16	1	1	22	22	22	22
hom	0.0501			0	10000	5000	POI	Dunnett	0	0	0	16	1	1	22	22	22	22
nb	0.039			0	10000	5000	POI	Dunnett	0	0	0	16	1	1	22	22	22	22
poi	0.0426			0	10000	5000	POI	Dunnett	0	0	0	16	1	1	22	22	22	22
q_poi	0.048			0	10000	5000	POI	Dunnett	0	0	0	16	1	1	22	22	22	22
boot	0.049			0	10000	5000	POI	Dunnett	0	0	0	16	1	6	22	22	22	22
het	0.0514			0	10000	5000	POI	Dunnett	0	0	0	16	1	6	22	22	22	22
het_log	0.0503			0	10000	5000	POI	Dunnett	0	0	0	16	1	6	22	22	22	22
het_sqrt	0.0516			0	10000	5000	POI	Dunnett	0	0	0	16	1	6	22	22	22	22
hom	0.0533			0	10000	5000	POI	Dunnett	0	0	0	16	1	6	22	22	22	22
nb	0.048			0	10000	5000	POI	Dunnett	0	0	0	16	1	6	22	22	22	22
poi	0.0525			0	10000	5000	POI	Dunnett	0	0	0	16	1	6	22	22	22	22
q_poi	0.0575			0	10000	5000	POI	Dunnett	0	0	0	16	1	6	22	22	22	22
boot	0.0436			0	10000	5000	POI	Dunnett	0	0	0	16	1	10	22	22	22	22
het	0.0475			0	10000	5000	POI	Dunnett	0	0	0	16	1	10	22	22	22	22
het_log	0.0485			0	10000	5000	POI	Dunnett	0	0	0	16	1	10	22	22	22	22
het_sqrt	0.0478			0	10000	5000	POI	Dunnett	0	0	0	16	1	10	22	22	22	22
hom	0.0452			0	10000	5000	POI	Dunnett	0	0	0	16	1	10	22	22	22	22
nb	0.0439			0	10000	5000	POI	Dunnett	0	0	0	16	1	10	22	22	22	22
poi	0.0491			0	10000	5000	POI	Dunnett	0	0	0	16	1	10	22	22	22	22
q_poi	0.0508			0	10000	5000	POI	Dunnett	0	0	0	16	1	10	22	22	22	22
boot	0.0541			0	10000	5000	POI	Dunnett	0	0	0	18	1	1	24	24	24	24
het	0.0475			0	10000	5000	POI	Dunnett	0	0	0	18	1	1	24	24	24	24
het_log	0.0502			0	10000	5000	POI	Dunnett	0	0	0	18	1	1	24	24	24	24
het_sqrt	0.0513			0	10000	5000	POI	Dunnett	0	0	0	18	1	1	24	24	24	24
hom	0.051			0	10000	5000	POI	Dunnett	0	0	0	18	1	1	24	24	24	24
nb	0.038			0	10000	5000	POI	Dunnett	0	0	0	18	1	1	24	24	24	24
poi	0.0419			0	10000	5000	POI	Dunnett	0	0	0	18	1	1	24	24	24	24
q_poi	0.0481			0	10000	5000	POI	Dunnett	0	0	0	18	1	1	24	24	24	24
boot	0.0478			0	10000	5000	POI	Dunnett	0	0	0	18	1	6	24	24	24	24
het	0.0483			0	10000	5000	POI	Dunnett	0	0	0	18	1	6	24	24	24	24
het_log	0.0476			0	10000	5000	POI	Dunnett	0	0	0	18	1	6	24	24	24	24
het_sqrt	0.0487			0	10000	5000	POI	Dunnett	0	0	0	18	1	6	24	24	24	24
hom	0.0505			0	10000	5000	POI	Dunnett	0	0	0	18	1	6	24	24	24	24
nb	0.0449			0	10000	5000	POI	Dunnett	0	0	0	18	1	6	24	24	24	24
poi	0.0495			0	10000	5000	POI	Dunnett	0	0	0	18	1	6	24	24	24	24
q_poi	0.0541			0	10000	5000	POI	Dunnett	0	0	0	18	1	6	24	24	24	24
boot	0.0495			0	10000	5000	POI	Dunnett	0	0	0	18	1	10	24	24	24	24
het	0.0505			0	10000	5000	POI	Dunnett	0	0	0	18	1	10	24	24	24	24
het_log	0.0492			0	10000	5000	POI	Dunnett	0	0	0	18	1	10	24	24	24	24
het_sqrt	0.0503			0	10000	5000	POI	Dunnett	0	0	0	18	1	10	24	24	24	24
hom	0.0515			0	10000	5000	POI	Dunnett	0	0	0	18	1	10	24	24	24	24
nb	0.0433			0	10000	5000	POI	Dunnett	0	0	0	18	1	10	24	24	24	24
poi	0.0485			0	10000	5000	POI	Dunnett	0	0	0	18	1	10	24	24	24	24
q_poi	0.0547			0	10000	5000	POI	Dunnett	0	0	0	18	1	10	24	24	24	24
boot	0.0565			0	10000	5000	POI	Dunnett	0	0	0	20	1	1	26	26	26	26
het	0.0512			0	10000	5000	POI	Dunnett	0	0	0	20	1	1	26	26	26	26
het_log	0.0538			0	10000	5000	POI	Dunnett	0	0	0	20	1	1	26	26	26	26
het_sqrt	0.053			0	10000	5000	POI	Dunnett	0	0	0	20	1	1	26	26	26	26
hom	0.0502			0	10000	5000	POI	Dunnett	0	0	0	20	1	1	26	26	26	26
nb	0.0399			0	10000	5000	POI	Dunnett	0	0	0	20	1	1	26	26	26	26
poi	0.0449			0	10000	5000	POI	Dunnett	0	0	0	20	1	1	26	26	26	26
q_poi	0.05			0	10000	5000	POI	Dunnett	0	0	0	20	1	1	26	26	26	26
boot	0.0496			0	10000	5000	POI	Dunnett	0	0	0	20	1	6	26	26	26	26
het	0.0511			0	10000	5000	POI	Dunnett	0	0	0	20	1	6	26	26	26	26
het_log	0.0494			0	10000	5000	POI	Dunnett	0	0	0	20	1	6	26	26	26	26
het_sqrt	0.05			0	10000	5000	POI	Dunnett	0	0	0	20	1	6	26	26	26	26
hom	0.0509			0	10000	5000	POI	Dunnett	0	0	0	20	1	6	26	26	26	26
nb	0.0459			0	10000	5000	POI	Dunnett	0	0	0	20	1	6	26	26	26	26
poi	0.0518			0	10000	5000	POI	Dunnett	0	0	0	20	1	6	26	26	26	26
q_poi	0.0544			0	10000	5000	POI	Dunnett	0	0	0	20	1	6	26	26	26	26
boot	0.0461			0	10000	5000	POI	Dunnett	0	0	0	20	1	10	26	26	26	26
het	0.0475			0	10000	5000	POI	Dunnett	0	0	0	20	1	10	26	26	26	26
het_log	0.0482			0	10000	5000	POI	Dunnett	0	0	0	20	1	10	26	26	26	26
het_sqrt	0.0482			0	10000	5000	POI	Dunnett	0	0	0	20	1	10	26	26	26	26
hom	0.0481			0	10000	5000	POI	Dunnett	0	0	0	20	1	10	26	26	26	26
nb	0.0423			0	10000	5000	POI	Dunnett	0	0	0	20	1	10	26	26	26	26
poi	0.0464			0	10000	5000	POI	Dunnett	0	0	0	20	1	10	26	26	26	26
q_poi	0.0528			0	10000	5000	POI	Dunnett	0	0	0	20	1	10	26	26	26	26
boot	0.0551			0	10000	5000	POI	Dunnett	0	0	0	22	1	1	28	28	28	28
het	0.0519			0	10000	5000	POI	Dunnett	0	0	0	22	1	1	28	28	28	28
het_log	0.0517			0	10000	5000	POI	Dunnett	0	0	0	22	1	1	28	28	28	28
het_sqrt	0.0513			0	10000	5000	POI	Dunnett	0	0	0	22	1	1	28	28	28	28
hom	0.0532			0	10000	5000	POI	Dunnett	0	0	0	22	1	1	28	28	28	28
nb	0.0451			0	10000	5000	POI	Dunnett	0	0	0	22	1	1	28	28	28	28
poi	0.0492			0	10000	5000	POI	Dunnett	0	0	0	22	1	1	28	28	28	28
q_poi	0.0524			0	10000	5000	POI	Dunnett	0	0	0	22	1	1	28	28	28	28
boot	0.0499			0	10000	5000	POI	Dunnett	0	0	0	22	1	6	28	28	28	28
het	0.0498			0	10000	5000	POI	Dunnett	0	0	0	22	1	6	28	28	28	28
het_log	0.0477			0	10000	5000	POI	Dunnett	0	0	0	22	1	6	28	28	28	28
het_sqrt	0.0486			0	10000	5000	POI	Dunnett	0	0	0	22	1	6	28	28	28	28
hom	0.0528			0	10000	5000	POI	Dunnett	0	0	0	22	1	6	28	28	28	28
nb	0.0486			0	10000	5000	POI	Dunnett	0	0	0	22	1	6	28	28	28	28
poi	0.0515			0	10000	5000	POI	Dunnett	0	0	0	22	1	6	28	28	28	28
q_poi	0.0568			0	10000	5000	POI	Dunnett	0	0	0	22	1	6	28	28	28	28
boot	0.0489			0	10000	5000	POI	Dunnett	0	0	0	22	1	10	28	28	28	28
het	0.0491			0	10000	5000	POI	Dunnett	0	0	0	22	1	10	28	28	28	28
het_log	0.0466			0	10000	5000	POI	Dunnett	0	0	0	22	1	10	28	28	28	28
het_sqrt	0.0495			0	10000	5000	POI	Dunnett	0	0	0	22	1	10	28	28	28	28
hom	0.0495			0	10000	5000	POI	Dunnett	0	0	0	22	1	10	28	28	28	28
nb	0.0438			0	10000	5000	POI	Dunnett	0	0	0	22	1	10	28	28	28	28
poi	0.0486			0	10000	5000	POI	Dunnett	0	0	0	22	1	10	28	28	28	28
q_poi	0.0518			0	10000	5000	POI	Dunnett	0	0	0	22	1	10	28	28	28	28
boot	0.052			0	10000	5000	POI	Dunnett	0	0	0	24	1	1	30	30	30	30
het	0.0474			0	10000	5000	POI	Dunnett	0	0	0	24	1	1	30	30	30	30
het_log	0.0482			0	10000	5000	POI	Dunnett	0	0	0	24	1	1	30	30	30	30
het_sqrt	0.0482			0	10000	5000	POI	Dunnett	0	0	0	24	1	1	30	30	30	30
hom	0.0488			0	10000	5000	POI	Dunnett	0	0	0	24	1	1	30	30	30	30
nb	0.0385			0	10000	5000	POI	Dunnett	0	0	0	24	1	1	30	30	30	30
poi	0.043			0	10000	5000	POI	Dunnett	0	0	0	24	1	1	30	30	30	30
q_poi	0.0482			0	10000	5000	POI	Dunnett	0	0	0	24	1	1	30	30	30	30
boot	0.0503			0	10000	5000	POI	Dunnett	0	0	0	24	1	6	30	30	30	30
het	0.049			0	10000	5000	POI	Dunnett	0	0	0	24	1	6	30	30	30	30
het_log	0.0482			0	10000	5000	POI	Dunnett	0	0	0	24	1	6	30	30	30	30
het_sqrt	0.0484			0	10000	5000	POI	Dunnett	0	0	0	24	1	6	30	30	30	30
hom	0.0513			0	10000	5000	POI	Dunnett	0	0	0	24	1	6	30	30	30	30
nb	0.0465			0	10000	5000	POI	Dunnett	0	0	0	24	1	6	30	30	30	30
poi	0.0511			0	10000	5000	POI	Dunnett	0	0	0	24	1	6	30	30	30	30
q_poi	0.0542			0	10000	5000	POI	Dunnett	0	0	0	24	1	6	30	30	30	30
boot	0.0477			0	10000	5000	POI	Dunnett	0	0	0	24	1	10	30	30	30	30
het	0.0474			0	10000	5000	POI	Dunnett	0	0	0	24	1	10	30	30	30	30
het_log	0.0466			0	10000	5000	POI	Dunnett	0	0	0	24	1	10	30	30	30	30
het_sqrt	0.0482			0	10000	5000	POI	Dunnett	0	0	0	24	1	10	30	30	30	30
hom	0.0474			0	10000	5000	POI	Dunnett	0	0	0	24	1	10	30	30	30	30
nb	0.0431			0	10000	5000	POI	Dunnett	0	0	0	24	1	10	30	30	30	30
poi	0.0476			0	10000	5000	POI	Dunnett	0	0	0	24	1	10	30	30	30	30
q_poi	0.0506			0	10000	5000	POI	Dunnett	0	0	0	24	1	10	30	30	30	30
boot	0.0373531			0.0041	10000	5000	POI	Dunnett	0	0	0	0	2	1	6	10	10	16
het	0.0557285			0.0041	10000	5000	POI	Dunnett	0	0	0	0	2	1	6	10	10	16
het_log	0.0654684			0.0041	10000	5000	POI	Dunnett	0	0	0	0	2	1	6	10	10	16
het_sqrt	0.061954			0.0041	10000	5000	POI	Dunnett	0	0	0	0	2	1	6	10	10	16
hom	0.0486997			0.0041	10000	5000	POI	Dunnett	0	0	0	0	2	1	6	10	10	16
nb	0.0251029			0.0041	10000	5000	POI	Dunnett	0	0	0	0	2	1	6	10	10	16
poi	0.0284165			0.0041	10000	5000	POI	Dunnett	0	0	0	0	2	1	6	10	10	16
q_poi	0.0364494			0.0041	10000	5000	POI	Dunnett	0	0	0	0	2	1	6	10	10	16
boot	0.0404			0	10000	5000	POI	Dunnett	0	0	0	0	2	6	6	10	10	16
het	0.0606			0	10000	5000	POI	Dunnett	0	0	0	0	2	6	6	10	10	16
het_log	0.057			0	10000	5000	POI	Dunnett	0	0	0	0	2	6	6	10	10	16
het_sqrt	0.059			0	10000	5000	POI	Dunnett	0	0	0	0	2	6	6	10	10	16
hom	0.0512			0	10000	5000	POI	Dunnett	0	0	0	0	2	6	6	10	10	16
nb	0.0452			0	10000	5000	POI	Dunnett	0	0	0	0	2	6	6	10	10	16
poi	0.0502			0	10000	5000	POI	Dunnett	0	0	0	0	2	6	6	10	10	16
q_poi	0.0596			0	10000	5000	POI	Dunnett	0	0	0	0	2	6	6	10	10	16
boot	0.0356			0	10000	5000	POI	Dunnett	0	0	0	0	2	10	6	10	10	16
het	0.0558			0	10000	5000	POI	Dunnett	0	0	0	0	2	10	6	10	10	16
het_log	0.0564			0	10000	5000	POI	Dunnett	0	0	0	0	2	10	6	10	10	16
het_sqrt	0.056			0	10000	5000	POI	Dunnett	0	0	0	0	2	10	6	10	10	16
hom	0.0517			0	10000	5000	POI	Dunnett	0	0	0	0	2	10	6	10	10	16
nb	0.0446			0	10000	5000	POI	Dunnett	0	0	0	0	2	10	6	10	10	16
poi	0.0492			0	10000	5000	POI	Dunnett	0	0	0	0	2	10	6	10	10	16
q_poi	0.0594			0	10000	5000	POI	Dunnett	0	0	0	0	2	10	6	10	10	16
boot	0.0563225			0.0004	10000	5000	POI	Dunnett	0	0	0	2	2	1	8	12	12	18
het	0.0534214			0.0004	10000	5000	POI	Dunnett	0	0	0	2	2	1	8	12	12	18
het_log	0.0542217			0.0004	10000	5000	POI	Dunnett	0	0	0	2	2	1	8	12	12	18
het_sqrt	0.0533213			0.0004	10000	5000	POI	Dunnett	0	0	0	2	2	1	8	12	12	18
hom	0.0462185			0.0004	10000	5000	POI	Dunnett	0	0	0	2	2	1	8	12	12	18
nb	0.0284114			0.0004	10000	5000	POI	Dunnett	0	0	0	2	2	1	8	12	12	18
poi	0.0334134			0.0004	10000	5000	POI	Dunnett	0	0	0	2	2	1	8	12	12	18
q_poi	0.0397159			0.0004	10000	5000	POI	Dunnett	0	0	0	2	2	1	8	12	12	18
boot	0.0413			0	10000	5000	POI	Dunnett	0	0	0	2	2	6	8	12	12	18
het	0.0555			0	10000	5000	POI	Dunnett	0	0	0	2	2	6	8	12	12	18
het_log	0.0505			0	10000	5000	POI	Dunnett	0	0	0	2	2	6	8	12	12	18
het_sqrt	0.0523			0	10000	5000	POI	Dunnett	0	0	0	2	2	6	8	12	12	18
hom	0.0462			0	10000	5000	POI	Dunnett	0	0	0	2	2	6	8	12	12	18
nb	0.0414			0	10000	5000	POI	Dunnett	0	0	0	2	2	6	8	12	12	18
poi	0.0472			0	10000	5000	POI	Dunnett	0	0	0	2	2	6	8	12	12	18
q_poi	0.053			0	10000	5000	POI	Dunnett	0	0	0	2	2	6	8	12	12	18
boot	0.0432			0	10000	5000	POI	Dunnett	0	0	0	2	2	10	8	12	12	18
het	0.0571			0	10000	5000	POI	Dunnett	0	0	0	2	2	10	8	12	12	18
het_log	0.0538			0	10000	5000	POI	Dunnett	0	0	0	2	2	10	8	12	12	18
het_sqrt	0.056			0	10000	5000	POI	Dunnett	0	0	0	2	2	10	8	12	12	18
hom	0.053			0	10000	5000	POI	Dunnett	0	0	0	2	2	10	8	12	12	18
nb	0.0455			0	10000	5000	POI	Dunnett	0	0	0	2	2	10	8	12	12	18
poi	0.0502			0	10000	5000	POI	Dunnett	0	0	0	2	2	10	8	12	12	18
q_poi	0.0615			0	10000	5000	POI	Dunnett	0	0	0	2	2	10	8	12	12	18
boot	0.0616			0	10000	5000	POI	Dunnett	0	0	0	4	2	1	10	14	14	20
het	0.0536			0	10000	5000	POI	Dunnett	0	0	0	4	2	1	10	14	14	20
het_log	0.0549			0	10000	5000	POI	Dunnett	0	0	0	4	2	1	10	14	14	20
het_sqrt	0.0562			0	10000	5000	POI	Dunnett	0	0	0	4	2	1	10	14	14	20
hom	0.0489			0	10000	5000	POI	Dunnett	0	0	0	4	2	1	10	14	14	20
nb	0.0344			0	10000	5000	POI	Dunnett	0	0	0	4	2	1	10	14	14	20
poi	0.0379			0	10000	5000	POI	Dunnett	0	0	0	4	2	1	10	14	14	20
q_poi	0.0441			0	10000	5000	POI	Dunnett	0	0	0	4	2	1	10	14	14	20
boot	0.0427			0	10000	5000	POI	Dunnett	0	0	0	4	2	6	10	14	14	20
het	0.0501			0	10000	5000	POI	Dunnett	0	0	0	4	2	6	10	14	14	20
het_log	0.0483			0	10000	5000	POI	Dunnett	0	0	0	4	2	6	10	14	14	20
het_sqrt	0.0503			0	10000	5000	POI	Dunnett	0	0	0	4	2	6	10	14	14	20
hom	0.0496			0	10000	5000	POI	Dunnett	0	0	0	4	2	6	10	14	14	20
nb	0.0421			0	10000	5000	POI	Dunnett	0	0	0	4	2	6	10	14	14	20
poi	0.0468			0	10000	5000	POI	Dunnett	0	0	0	4	2	6	10	14	14	20
q_poi	0.0556			0	10000	5000	POI	Dunnett	0	0	0	4	2	6	10	14	14	20
boot	0.0462			0	10000	5000	POI	Dunnett	0	0	0	4	2	10	10	14	14	20
het	0.0561			0	10000	5000	POI	Dunnett	0	0	0	4	2	10	10	14	14	20
het_log	0.0552			0	10000	5000	POI	Dunnett	0	0	0	4	2	10	10	14	14	20
het_sqrt	0.0566			0	10000	5000	POI	Dunnett	0	0	0	4	2	10	10	14	14	20
hom	0.0545			0	10000	5000	POI	Dunnett	0	0	0	4	2	10	10	14	14	20
nb	0.0493			0	10000	5000	POI	Dunnett	0	0	0	4	2	10	10	14	14	20
poi	0.0536			0	10000	5000	POI	Dunnett	0	0	0	4	2	10	10	14	14	20
q_poi	0.0613			0	10000	5000	POI	Dunnett	0	0	0	4	2	10	10	14	14	20
boot	0.0544			0	10000	5000	POI	Dunnett	0	0	0	6	2	1	12	16	16	22
het	0.0473			0	10000	5000	POI	Dunnett	0	0	0	6	2	1	12	16	16	22
het_log	0.05			0	10000	5000	POI	Dunnett	0	0	0	6	2	1	12	16	16	22
het_sqrt	0.0513			0	10000	5000	POI	Dunnett	0	0	0	6	2	1	12	16	16	22
hom	0.049			0	10000	5000	POI	Dunnett	0	0	0	6	2	1	12	16	16	22
nb	0.0352			0	10000	5000	POI	Dunnett	0	0	0	6	2	1	12	16	16	22
poi	0.0393			0	10000	5000	POI	Dunnett	0	0	0	6	2	1	12	16	16	22
q_poi	0.0442			0	10000	5000	POI	Dunnett	0	0	0	6	2	1	12	16	16	22
boot	0.0447			0	10000	5000	POI	Dunnett	0	0	0	6	2	6	12	16	16	22
het	0.05			0	10000	5000	POI	Dunnett	0	0	0	6	2	6	12	16	16	22
het_log	0.0484			0	10000	5000	POI	Dunnett	0	0	0	6	2	6	12	16	16	22
het_sqrt	0.0502			0	10000	5000	POI	Dunnett	0	0	0	6	2	6	12	16	16	22
hom	0.0514			0	10000	5000	POI	Dunnett	0	0	0	6	2	6	12	16	16	22
nb	0.045			0	10000	5000	POI	Dunnett	0	0	0	6	2	6	12	16	16	22
poi	0.0502			0	10000	5000	POI	Dunnett	0	0	0	6	2	6	12	16	16	22
q_poi	0.058			0	10000	5000	POI	Dunnett	0	0	0	6	2	6	12	16	16	22
boot	0.0473			0	10000	5000	POI	Dunnett	0	0	0	6	2	10	12	16	16	22
het	0.0527			0	10000	5000	POI	Dunnett	0	0	0	6	2	10	12	16	16	22
het_log	0.0531			0	10000	5000	POI	Dunnett	0	0	0	6	2	10	12	16	16	22
het_sqrt	0.0525			0	10000	5000	POI	Dunnett	0	0	0	6	2	10	12	16	16	22
hom	0.0532			0	10000	5000	POI	Dunnett	0	0	0	6	2	10	12	16	16	22
nb	0.0458			0	10000	5000	POI	Dunnett	0	0	0	6	2	10	12	16	16	22
poi	0.0505			0	10000	5000	POI	Dunnett	0	0	0	6	2	10	12	16	16	22
q_poi	0.0608			0	10000	5000	POI	Dunnett	0	0	0	6	2	10	12	16	16	22
boot	0.0523			0	10000	5000	POI	Dunnett	0	0	0	8	2	1	14	18	18	24
het	0.0477			0	10000	5000	POI	Dunnett	0	0	0	8	2	1	14	18	18	24
het_log	0.0502			0	10000	5000	POI	Dunnett	0	0	0	8	2	1	14	18	18	24
het_sqrt	0.0509			0	10000	5000	POI	Dunnett	0	0	0	8	2	1	14	18	18	24
hom	0.0473			0	10000	5000	POI	Dunnett	0	0	0	8	2	1	14	18	18	24
nb	0.0367			0	10000	5000	POI	Dunnett	0	0	0	8	2	1	14	18	18	24
poi	0.0412			0	10000	5000	POI	Dunnett	0	0	0	8	2	1	14	18	18	24
q_poi	0.0425			0	10000	5000	POI	Dunnett	0	0	0	8	2	1	14	18	18	24
boot	0.0424			0	10000	5000	POI	Dunnett	0	0	0	8	2	6	14	18	18	24
het	0.0469			0	10000	5000	POI	Dunnett	0	0	0	8	2	6	14	18	18	24
het_log	0.0469			0	10000	5000	POI	Dunnett	0	0	0	8	2	6	14	18	18	24
het_sqrt	0.0484			0	10000	5000	POI	Dunnett	0	0	0	8	2	6	14	18	18	24
hom	0.0488			0	10000	5000	POI	Dunnett	0	0	0	8	2	6	14	18	18	24
nb	0.0437			0	10000	5000	POI	Dunnett	0	0	0	8	2	6	14	18	18	24
poi	0.0474			0	10000	5000	POI	Dunnett	0	0	0	8	2	6	14	18	18	24
q_poi	0.0537			0	10000	5000	POI	Dunnett	0	0	0	8	2	6	14	18	18	24
boot	0.0457			0	10000	5000	POI	Dunnett	0	0	0	8	2	10	14	18	18	24
het	0.0489			0	10000	5000	POI	Dunnett	0	0	0	8	2	10	14	18	18	24
het_log	0.0468			0	10000	5000	POI	Dunnett	0	0	0	8	2	10	14	18	18	24
het_sqrt	0.0479			0	10000	5000	POI	Dunnett	0	0	0	8	2	10	14	18	18	24
hom	0.0511			0	10000	5000	POI	Dunnett	0	0	0	8	2	10	14	18	18	24
nb	0.0435			0	10000	5000	POI	Dunnett	0	0	0	8	2	10	14	18	18	24
poi	0.0483			0	10000	5000	POI	Dunnett	0	0	0	8	2	10	14	18	18	24
q_poi	0.056			0	10000	5000	POI	Dunnett	0	0	0	8	2	10	14	18	18	24
boot	0.0539			0	10000	5000	POI	Dunnett	0	0	0	10	2	1	16	20	20	26
het	0.0512			0	10000	5000	POI	Dunnett	0	0	0	10	2	1	16	20	20	26
het_log	0.0512			0	10000	5000	POI	Dunnett	0	0	0	10	2	1	16	20	20	26
het_sqrt	0.0513			0	10000	5000	POI	Dunnett	0	0	0	10	2	1	16	20	20	26
hom	0.0474			0	10000	5000	POI	Dunnett	0	0	0	10	2	1	16	20	20	26
nb	0.0357			0	10000	5000	POI	Dunnett	0	0	0	10	2	1	16	20	20	26
poi	0.0388			0	10000	5000	POI	Dunnett	0	0	0	10	2	1	16	20	20	26
q_poi	0.0441			0	10000	5000	POI	Dunnett	0	0	0	10	2	1	16	20	20	26
boot	0.0464			0	10000	5000	POI	Dunnett	0	0	0	10	2	6	16	20	20	26
het	0.0468			0	10000	5000	POI	Dunnett	0	0	0	10	2	6	16	20	20	26
het_log	0.0464			0	10000	5000	POI	Dunnett	0	0	0	10	2	6	16	20	20	26
het_sqrt	0.0477			0	10000	5000	POI	Dunnett	0	0	0	10	2	6	16	20	20	26
hom	0.0469			0	10000	5000	POI	Dunnett	0	0	0	10	2	6	16	20	20	26
nb	0.0411			0	10000	5000	POI	Dunnett	0	0	0	10	2	6	16	20	20	26
poi	0.0461			0	10000	5000	POI	Dunnett	0	0	0	10	2	6	16	20	20	26
q_poi	0.0525			0	10000	5000	POI	Dunnett	0	0	0	10	2	6	16	20	20	26
boot	0.0473			0	10000	5000	POI	Dunnett	0	0	0	10	2	10	16	20	20	26
het	0.0517			0	10000	5000	POI	Dunnett	0	0	0	10	2	10	16	20	20	26
het_log	0.0512			0	10000	5000	POI	Dunnett	0	0	0	10	2	10	16	20	20	26
het_sqrt	0.0513			0	10000	5000	POI	Dunnett	0	0	0	10	2	10	16	20	20	26
hom	0.0514			0	10000	5000	POI	Dunnett	0	0	0	10	2	10	16	20	20	26
nb	0.0444			0	10000	5000	POI	Dunnett	0	0	0	10	2	10	16	20	20	26
poi	0.0503			0	10000	5000	POI	Dunnett	0	0	0	10	2	10	16	20	20	26
q_poi	0.0567			0	10000	5000	POI	Dunnett	0	0	0	10	2	10	16	20	20	26
boot	0.0536			0	10000	5000	POI	Dunnett	0	0	0	12	2	1	18	22	22	28
het	0.0492			0	10000	5000	POI	Dunnett	0	0	0	12	2	1	18	22	22	28
het_log	0.0501			0	10000	5000	POI	Dunnett	0	0	0	12	2	1	18	22	22	28
het_sqrt	0.0499			0	10000	5000	POI	Dunnett	0	0	0	12	2	1	18	22	22	28
hom	0.0478			0	10000	5000	POI	Dunnett	0	0	0	12	2	1	18	22	22	28
nb	0.0356			0	10000	5000	POI	Dunnett	0	0	0	12	2	1	18	22	22	28
poi	0.0407			0	10000	5000	POI	Dunnett	0	0	0	12	2	1	18	22	22	28
q_poi	0.046			0	10000	5000	POI	Dunnett	0	0	0	12	2	1	18	22	22	28
boot	0.0488			0	10000	5000	POI	Dunnett	0	0	0	12	2	6	18	22	22	28
het	0.0511			0	10000	5000	POI	Dunnett	0	0	0	12	2	6	18	22	22	28
het_log	0.0473			0	10000	5000	POI	Dunnett	0	0	0	12	2	6	18	22	22	28
het_sqrt	0.0488			0	10000	5000	POI	Dunnett	0	0	0	12	2	6	18	22	22	28
hom	0.05			0	10000	5000	POI	Dunnett	0	0	0	12	2	6	18	22	22	28
nb	0.044			0	10000	5000	POI	Dunnett	0	0	0	12	2	6	18	22	22	28
poi	0.0498			0	10000	5000	POI	Dunnett	0	0	0	12	2	6	18	22	22	28
q_poi	0.0544			0	10000	5000	POI	Dunnett	0	0	0	12	2	6	18	22	22	28
boot	0.049			0	10000	5000	POI	Dunnett	0	0	0	12	2	10	18	22	22	28
het	0.0515			0	10000	5000	POI	Dunnett	0	0	0	12	2	10	18	22	22	28
het_log	0.0493			0	10000	5000	POI	Dunnett	0	0	0	12	2	10	18	22	22	28
het_sqrt	0.0511			0	10000	5000	POI	Dunnett	0	0	0	12	2	10	18	22	22	28
hom	0.0509			0	10000	5000	POI	Dunnett	0	0	0	12	2	10	18	22	22	28
nb	0.0456			0	10000	5000	POI	Dunnett	0	0	0	12	2	10	18	22	22	28
poi	0.0508			0	10000	5000	POI	Dunnett	0	0	0	12	2	10	18	22	22	28
q_poi	0.0561			0	10000	5000	POI	Dunnett	0	0	0	12	2	10	18	22	22	28
boot	0.0534			0	10000	5000	POI	Dunnett	0	0	0	14	2	1	20	24	24	30
het	0.0504			0	10000	5000	POI	Dunnett	0	0	0	14	2	1	20	24	24	30
het_log	0.0512			0	10000	5000	POI	Dunnett	0	0	0	14	2	1	20	24	24	30
het_sqrt	0.0516			0	10000	5000	POI	Dunnett	0	0	0	14	2	1	20	24	24	30
hom	0.0508			0	10000	5000	POI	Dunnett	0	0	0	14	2	1	20	24	24	30
nb	0.0416			0	10000	5000	POI	Dunnett	0	0	0	14	2	1	20	24	24	30
poi	0.0463			0	10000	5000	POI	Dunnett	0	0	0	14	2	1	20	24	24	30
q_poi	0.0483			0	10000	5000	POI	Dunnett	0	0	0	14	2	1	20	24	24	30
boot	0.0486			0	10000	5000	POI	Dunnett	0	0	0	14	2	6	20	24	24	30
het	0.0502			0	10000	5000	POI	Dunnett	0	0	0	14	2	6	20	24	24	30
het_log	0.0497			0	10000	5000	POI	Dunnett	0	0	0	14	2	6	20	24	24	30
het_sqrt	0.0518			0	10000	5000	POI	Dunnett	0	0	0	14	2	6	20	24	24	30
hom	0.0498			0	10000	5000	POI	Dunnett	0	0	0	14	2	6	20	24	24	30
nb	0.0446			0	10000	5000	POI	Dunnett	0	0	0	14	2	6	20	24	24	30
poi	0.0487			0	10000	5000	POI	Dunnett	0	0	0	14	2	6	20	24	24	30
q_poi	0.0532			0	10000	5000	POI	Dunnett	0	0	0	14	2	6	20	24	24	30
boot	0.0497			0	10000	5000	POI	Dunnett	0	0	0	14	2	10	20	24	24	30
het	0.0501			0	10000	5000	POI	Dunnett	0	0	0	14	2	10	20	24	24	30
het_log	0.0477			0	10000	5000	POI	Dunnett	0	0	0	14	2	10	20	24	24	30
het_sqrt	0.05			0	10000	5000	POI	Dunnett	0	0	0	14	2	10	20	24	24	30
hom	0.0497			0	10000	5000	POI	Dunnett	0	0	0	14	2	10	20	24	24	30
nb	0.0435			0	10000	5000	POI	Dunnett	0	0	0	14	2	10	20	24	24	30
poi	0.0474			0	10000	5000	POI	Dunnett	0	0	0	14	2	10	20	24	24	30
q_poi	0.0535			0	10000	5000	POI	Dunnett	0	0	0	14	2	10	20	24	24	30
boot	0.0528			0	10000	5000	POI	Dunnett	0	0	0	16	2	1	22	26	26	32
het	0.0495			0	10000	5000	POI	Dunnett	0	0	0	16	2	1	22	26	26	32
het_log	0.0488			0	10000	5000	POI	Dunnett	0	0	0	16	2	1	22	26	26	32
het_sqrt	0.0478			0	10000	5000	POI	Dunnett	0	0	0	16	2	1	22	26	26	32
hom	0.048			0	10000	5000	POI	Dunnett	0	0	0	16	2	1	22	26	26	32
nb	0.0376			0	10000	5000	POI	Dunnett	0	0	0	16	2	1	22	26	26	32
poi	0.0413			0	10000	5000	POI	Dunnett	0	0	0	16	2	1	22	26	26	32
q_poi	0.0464			0	10000	5000	POI	Dunnett	0	0	0	16	2	1	22	26	26	32
boot	0.0485			0	10000	5000	POI	Dunnett	0	0	0	16	2	6	22	26	26	32
het	0.0494			0	10000	5000	POI	Dunnett	0	0	0	16	2	6	22	26	26	32
het_log	0.0481			0	10000	5000	POI	Dunnett	0	0	0	16	2	6	22	26	26	32
het_sqrt	0.05			0	10000	5000	POI	Dunnett	0	0	0	16	2	6	22	26	26	32
hom	0.0508			0	10000	5000	POI	Dunnett	0	0	0	16	2	6	22	26	26	32
nb	0.0471			0	10000	5000	POI	Dunnett	0	0	0	16	2	6	22	26	26	32
poi	0.0522			0	10000	5000	POI	Dunnett	0	0	0	16	2	6	22	26	26	32
q_poi	0.0542			0	10000	5000	POI	Dunnett	0	0	0	16	2	6	22	26	26	32
boot	0.0435			0	10000	5000	POI	Dunnett	0	0	0	16	2	10	22	26	26	32
het	0.046			0	10000	5000	POI	Dunnett	0	0	0	16	2	10	22	26	26	32
het_log	0.0448			0	10000	5000	POI	Dunnett	0	0	0	16	2	10	22	26	26	32
het_sqrt	0.0457			0	10000	5000	POI	Dunnett	0	0	0	16	2	10	22	26	26	32
hom	0.0462			0	10000	5000	POI	Dunnett	0	0	0	16	2	10	22	26	26	32
nb	0.0424			0	10000	5000	POI	Dunnett	0	0	0	16	2	10	22	26	26	32
poi	0.0475			0	10000	5000	POI	Dunnett	0	0	0	16	2	10	22	26	26	32
q_poi	0.0491			0	10000	5000	POI	Dunnett	0	0	0	16	2	10	22	26	26	32
boot	0.0515			0	10000	5000	POI	Dunnett	0	0	0	18	2	1	24	28	28	34
het	0.0488			0	10000	5000	POI	Dunnett	0	0	0	18	2	1	24	28	28	34
het_log	0.0534			0	10000	5000	POI	Dunnett	0	0	0	18	2	1	24	28	28	34
het_sqrt	0.0526			0	10000	5000	POI	Dunnett	0	0	0	18	2	1	24	28	28	34
hom	0.0492			0	10000	5000	POI	Dunnett	0	0	0	18	2	1	24	28	28	34
nb	0.0386			0	10000	5000	POI	Dunnett	0	0	0	18	2	1	24	28	28	34
poi	0.0425			0	10000	5000	POI	Dunnett	0	0	0	18	2	1	24	28	28	34
q_poi	0.0468			0	10000	5000	POI	Dunnett	0	0	0	18	2	1	24	28	28	34
boot	0.05			0	10000	5000	POI	Dunnett	0	0	0	18	2	6	24	28	28	34
het	0.0497			0	10000	5000	POI	Dunnett	0	0	0	18	2	6	24	28	28	34
het_log	0.0483			0	10000	5000	POI	Dunnett	0	0	0	18	2	6	24	28	28	34
het_sqrt	0.0497			0	10000	5000	POI	Dunnett	0	0	0	18	2	6	24	28	28	34
hom	0.051			0	10000	5000	POI	Dunnett	0	0	0	18	2	6	24	28	28	34
nb	0.0461			0	10000	5000	POI	Dunnett	0	0	0	18	2	6	24	28	28	34
poi	0.0494			0	10000	5000	POI	Dunnett	0	0	0	18	2	6	24	28	28	34
q_poi	0.0539			0	10000	5000	POI	Dunnett	0	0	0	18	2	6	24	28	28	34
boot	0.0505			0	10000	5000	POI	Dunnett	0	0	0	18	2	10	24	28	28	34
het	0.051			0	10000	5000	POI	Dunnett	0	0	0	18	2	10	24	28	28	34
het_log	0.0493			0	10000	5000	POI	Dunnett	0	0	0	18	2	10	24	28	28	34
het_sqrt	0.0503			0	10000	5000	POI	Dunnett	0	0	0	18	2	10	24	28	28	34
hom	0.0503			0	10000	5000	POI	Dunnett	0	0	0	18	2	10	24	28	28	34
nb	0.0449			0	10000	5000	POI	Dunnett	0	0	0	18	2	10	24	28	28	34
poi	0.0502			0	10000	5000	POI	Dunnett	0	0	0	18	2	10	24	28	28	34
q_poi	0.0546			0	10000	5000	POI	Dunnett	0	0	0	18	2	10	24	28	28	34
boot	0.0507			0	10000	5000	POI	Dunnett	0	0	0	20	2	1	26	30	30	36
het	0.0496			0	10000	5000	POI	Dunnett	0	0	0	20	2	1	26	30	30	36
het_log	0.0496			0	10000	5000	POI	Dunnett	0	0	0	20	2	1	26	30	30	36
het_sqrt	0.0491			0	10000	5000	POI	Dunnett	0	0	0	20	2	1	26	30	30	36
hom	0.048			0	10000	5000	POI	Dunnett	0	0	0	20	2	1	26	30	30	36
nb	0.0393			0	10000	5000	POI	Dunnett	0	0	0	20	2	1	26	30	30	36
poi	0.0414			0	10000	5000	POI	Dunnett	0	0	0	20	2	1	26	30	30	36
q_poi	0.0466			0	10000	5000	POI	Dunnett	0	0	0	20	2	1	26	30	30	36
boot	0.0525			0	10000	5000	POI	Dunnett	0	0	0	20	2	6	26	30	30	36
het	0.053			0	10000	5000	POI	Dunnett	0	0	0	20	2	6	26	30	30	36
het_log	0.0506			0	10000	5000	POI	Dunnett	0	0	0	20	2	6	26	30	30	36
het_sqrt	0.052			0	10000	5000	POI	Dunnett	0	0	0	20	2	6	26	30	30	36
hom	0.0514			0	10000	5000	POI	Dunnett	0	0	0	20	2	6	26	30	30	36
nb	0.0474			0	10000	5000	POI	Dunnett	0	0	0	20	2	6	26	30	30	36
poi	0.0515			0	10000	5000	POI	Dunnett	0	0	0	20	2	6	26	30	30	36
q_poi	0.0554			0	10000	5000	POI	Dunnett	0	0	0	20	2	6	26	30	30	36
boot	0.051			0	10000	5000	POI	Dunnett	0	0	0	20	2	10	26	30	30	36
het	0.0519			0	10000	5000	POI	Dunnett	0	0	0	20	2	10	26	30	30	36
het_log	0.0493			0	10000	5000	POI	Dunnett	0	0	0	20	2	10	26	30	30	36
het_sqrt	0.0509			0	10000	5000	POI	Dunnett	0	0	0	20	2	10	26	30	30	36
hom	0.0512			0	10000	5000	POI	Dunnett	0	0	0	20	2	10	26	30	30	36
nb	0.0462			0	10000	5000	POI	Dunnett	0	0	0	20	2	10	26	30	30	36
poi	0.0504			0	10000	5000	POI	Dunnett	0	0	0	20	2	10	26	30	30	36
q_poi	0.0547			0	10000	5000	POI	Dunnett	0	0	0	20	2	10	26	30	30	36
boot	0.0506			0	10000	5000	POI	Dunnett	0	0	0	22	2	1	28	32	32	38
het	0.0488			0	10000	5000	POI	Dunnett	0	0	0	22	2	1	28	32	32	38
het_log	0.0496			0	10000	5000	POI	Dunnett	0	0	0	22	2	1	28	32	32	38
het_sqrt	0.0488			0	10000	5000	POI	Dunnett	0	0	0	22	2	1	28	32	32	38
hom	0.0497			0	10000	5000	POI	Dunnett	0	0	0	22	2	1	28	32	32	38
nb	0.04			0	10000	5000	POI	Dunnett	0	0	0	22	2	1	28	32	32	38
poi	0.0431			0	10000	5000	POI	Dunnett	0	0	0	22	2	1	28	32	32	38
q_poi	0.0475			0	10000	5000	POI	Dunnett	0	0	0	22	2	1	28	32	32	38
boot	0.0473			0	10000	5000	POI	Dunnett	0	0	0	22	2	6	28	32	32	38
het	0.0481			0	10000	5000	POI	Dunnett	0	0	0	22	2	6	28	32	32	38
het_log	0.0475			0	10000	5000	POI	Dunnett	0	0	0	22	2	6	28	32	32	38
het_sqrt	0.0514			0	10000	5000	POI	Dunnett	0	0	0	22	2	6	28	32	32	38
hom	0.0496			0	10000	5000	POI	Dunnett	0	0	0	22	2	6	28	32	32	38
nb	0.0432			0	10000	5000	POI	Dunnett	0	0	0	22	2	6	28	32	32	38
poi	0.0473			0	10000	5000	POI	Dunnett	0	0	0	22	2	6	28	32	32	38
q_poi	0.0518			0	10000	5000	POI	Dunnett	0	0	0	22	2	6	28	32	32	38
boot	0.049			0	10000	5000	POI	Dunnett	0	0	0	22	2	10	28	32	32	38
het	0.0503			0	10000	5000	POI	Dunnett	0	0	0	22	2	10	28	32	32	38
het_log	0.0525			0	10000	5000	POI	Dunnett	0	0	0	22	2	10	28	32	32	38
het_sqrt	0.0528			0	10000	5000	POI	Dunnett	0	0	0	22	2	10	28	32	32	38
hom	0.0512			0	10000	5000	POI	Dunnett	0	0	0	22	2	10	28	32	32	38
nb	0.0458			0	10000	5000	POI	Dunnett	0	0	0	22	2	10	28	32	32	38
poi	0.0496			0	10000	5000	POI	Dunnett	0	0	0	22	2	10	28	32	32	38
q_poi	0.0531			0	10000	5000	POI	Dunnett	0	0	0	22	2	10	28	32	32	38
boot	0.0493			0	10000	5000	POI	Dunnett	0	0	0	24	2	1	30	34	34	40
het	0.0467			0	10000	5000	POI	Dunnett	0	0	0	24	2	1	30	34	34	40
het_log	0.0476			0	10000	5000	POI	Dunnett	0	0	0	24	2	1	30	34	34	40
het_sqrt	0.0477			0	10000	5000	POI	Dunnett	0	0	0	24	2	1	30	34	34	40
hom	0.0476			0	10000	5000	POI	Dunnett	0	0	0	24	2	1	30	34	34	40
nb	0.0405			0	10000	5000	POI	Dunnett	0	0	0	24	2	1	30	34	34	40
poi	0.0434			0	10000	5000	POI	Dunnett	0	0	0	24	2	1	30	34	34	40
q_poi	0.0468			0	10000	5000	POI	Dunnett	0	0	0	24	2	1	30	34	34	40
boot	0.0463			0	10000	5000	POI	Dunnett	0	0	0	24	2	6	30	34	34	40
het	0.0466			0	10000	5000	POI	Dunnett	0	0	0	24	2	6	30	34	34	40
het_log	0.0479			0	10000	5000	POI	Dunnett	0	0	0	24	2	6	30	34	34	40
het_sqrt	0.049			0	10000	5000	POI	Dunnett	0	0	0	24	2	6	30	34	34	40
hom	0.0482			0	10000	5000	POI	Dunnett	0	0	0	24	2	6	30	34	34	40
nb	0.0435			0	10000	5000	POI	Dunnett	0	0	0	24	2	6	30	34	34	40
poi	0.0477			0	10000	5000	POI	Dunnett	0	0	0	24	2	6	30	34	34	40
q_poi	0.0525			0	10000	5000	POI	Dunnett	0	0	0	24	2	6	30	34	34	40
boot	0.05			0	10000	5000	POI	Dunnett	0	0	0	24	2	10	30	34	34	40
het	0.0495			0	10000	5000	POI	Dunnett	0	0	0	24	2	10	30	34	34	40
het_log	0.046			0	10000	5000	POI	Dunnett	0	0	0	24	2	10	30	34	34	40
het_sqrt	0.0485			0	10000	5000	POI	Dunnett	0	0	0	24	2	10	30	34	34	40
hom	0.0491			0	10000	5000	POI	Dunnett	0	0	0	24	2	10	30	34	34	40
nb	0.0443			0	10000	5000	POI	Dunnett	0	0	0	24	2	10	30	34	34	40
poi	0.0475			0	10000	5000	POI	Dunnett	0	0	0	24	2	10	30	34	34	40
q_poi	0.0517			0	10000	5000	POI	Dunnett	0	0	0	24	2	10	30	34	34	40
boot	0.0186235			0.012	10000	5000	POI	Tukey	0	0	0	0	1	1	6	6	6	6
het	0.0535425			0.012	10000	5000	POI	Tukey	0	0	0	0	1	1	6	6	6	6
het_log	0.0668016			0.012	10000	5000	POI	Tukey	0	0	0	0	1	1	6	6	6	6
het_sqrt	0.0653846			0.012	10000	5000	POI	Tukey	0	0	0	0	1	1	6	6	6	6
hom	0.0436235			0.012	10000	5000	POI	Tukey	0	0	0	0	1	1	6	6	6	6
nb	0.00222672			0.012	10000	5000	POI	Tukey	0	0	0	0	1	1	6	6	6	6
poi	0.00283401			0.012	10000	5000	POI	Tukey	0	0	0	0	1	1	6	6	6	6
q_poi	0.0222672			0.012	10000	5000	POI	Tukey	0	0	0	0	1	1	6	6	6	6
boot	0.021			0	10000	5000	POI	Tukey	0	0	0	0	1	6	6	6	6	6
het	0.0657			0	10000	5000	POI	Tukey	0	0	0	0	1	6	6	6	6	6
het_log	0.0608			0	10000	5000	POI	Tukey	0	0	0	0	1	6	6	6	6	6
het_sqrt	0.0646			0	10000	5000	POI	Tukey	0	0	0	0	1	6	6	6	6	6
hom	0.0499			0	10000	5000	POI	Tukey	0	0	0	0	1	6	6	6	6	6
nb	0.0404			0	10000	5000	POI	Tukey	0	0	0	0	1	6	6	6	6	6
poi	0.0452			0	10000	5000	POI	Tukey	0	0	0	0	1	6	6	6	6	6
q_poi	0.0727			0	10000	5000	POI	Tukey	0	0	0	0	1	6	6	6	6	6
boot	0.0201			0	10000	5000	POI	Tukey	0	0	0	0	1	10	6	6	6	6
het	0.0606			0	10000	5000	POI	Tukey	0	0	0	0	1	10	6	6	6	6
het_log	0.0564			0	10000	5000	POI	Tukey	0	0	0	0	1	10	6	6	6	6
het_sqrt	0.06			0	10000	5000	POI	Tukey	0	0	0	0	1	10	6	6	6	6
hom	0.0485			0	10000	5000	POI	Tukey	0	0	0	0	1	10	6	6	6	6
nb	0.0389			0	10000	5000	POI	Tukey	0	0	0	0	1	10	6	6	6	6
poi	0.043			0	10000	5000	POI	Tukey	0	0	0	0	1	10	6	6	6	6
q_poi	0.0712			0	10000	5000	POI	Tukey	0	0	0	0	1	10	6	6	6	6
boot	0.0413538			0.0013	10000	5000	POI	Tukey	0	0	0	2	1	1	8	8	8	8
het	0.0564734			0.0013	10000	5000	POI	Tukey	0	0	0	2	1	1	8	8	8	8
het_log	0.0666867			0.0013	10000	5000	POI	Tukey	0	0	0	2	1	1	8	8	8	8
het_sqrt	0.063883			0.0013	10000	5000	POI	Tukey	0	0	0	2	1	1	8	8	8	8
hom	0.0466607			0.0013	10000	5000	POI	Tukey	0	0	0	2	1	1	8	8	8	8
nb	0.00951237			0.0013	10000	5000	POI	Tukey	0	0	0	2	1	1	8	8	8	8
poi	0.0109142			0.0013	10000	5000	POI	Tukey	0	0	0	2	1	1	8	8	8	8
q_poi	0.0302393			0.0013	10000	5000	POI	Tukey	0	0	0	2	1	1	8	8	8	8
boot	0.0274			0	10000	5000	POI	Tukey	0	0	0	2	1	6	8	8	8	8
het	0.054			0	10000	5000	POI	Tukey	0	0	0	2	1	6	8	8	8	8
het_log	0.0506			0	10000	5000	POI	Tukey	0	0	0	2	1	6	8	8	8	8
het_sqrt	0.0523			0	10000	5000	POI	Tukey	0	0	0	2	1	6	8	8	8	8
hom	0.0477			0	10000	5000	POI	Tukey	0	0	0	2	1	6	8	8	8	8
nb	0.0388			0	10000	5000	POI	Tukey	0	0	0	2	1	6	8	8	8	8
poi	0.0435			0	10000	5000	POI	Tukey	0	0	0	2	1	6	8	8	8	8
q_poi	0.0635			0	10000	5000	POI	Tukey	0	0	0	2	1	6	8	8	8	8
boot	0.0294			0	10000	5000	POI	Tukey	0	0	0	2	1	10	8	8	8	8
het	0.0554			0	10000	5000	POI	Tukey	0	0	0	2	1	10	8	8	8	8
het_log	0.0537			0	10000	5000	POI	Tukey	0	0	0	2	1	10	8	8	8	8
het_sqrt	0.0558			0	10000	5000	POI	Tukey	0	0	0	2	1	10	8	8	8	8
hom	0.0514			0	10000	5000	POI	Tukey	0	0	0	2	1	10	8	8	8	8
nb	0.0457			0	10000	5000	POI	Tukey	0	0	0	2	1	10	8	8	8	8
poi	0.0504			0	10000	5000	POI	Tukey	0	0	0	2	1	10	8	8	8	8
q_poi	0.0702			0	10000	5000	POI	Tukey	0	0	0	2	1	10	8	8	8	8
boot	0.0566057			0.0001	10000	5000	POI	Tukey	0	0	0	4	1	1	10	10	10	10
het	0.0518052			0.0001	10000	5000	POI	Tukey	0	0	0	4	1	1	10	10	10	10
het_log	0.0580058			0.0001	10000	5000	POI	Tukey	0	0	0	4	1	1	10	10	10	10
het_sqrt	0.0568057			0.0001	10000	5000	POI	Tukey	0	0	0	4	1	1	10	10	10	10
hom	0.0479048			0.0001	10000	5000	POI	Tukey	0	0	0	4	1	1	10	10	10	10
nb	0.0183018			0.0001	10000	5000	POI	Tukey	0	0	0	4	1	1	10	10	10	10
poi	0.0209021			0.0001	10000	5000	POI	Tukey	0	0	0	4	1	1	10	10	10	10
q_poi	0.0365037			0.0001	10000	5000	POI	Tukey	0	0	0	4	1	1	10	10	10	10
boot	0.036			0	10000	5000	POI	Tukey	0	0	0	4	1	6	10	10	10	10
het	0.0538			0	10000	5000	POI	Tukey	0	0	0	4	1	6	10	10	10	10
het_log	0.0508			0	10000	5000	POI	Tukey	0	0	0	4	1	6	10	10	10	10
het_sqrt	0.0544			0	10000	5000	POI	Tukey	0	0	0	4	1	6	10	10	10	10
hom	0.0497			0	10000	5000	POI	Tukey	0	0	0	4	1	6	10	10	10	10
nb	0.0399			0	10000	5000	POI	Tukey	0	0	0	4	1	6	10	10	10	10
poi	0.0455			0	10000	5000	POI	Tukey	0	0	0	4	1	6	10	10	10	10
q_poi	0.0625			0	10000	5000	POI	Tukey	0	0	0	4	1	6	10	10	10	10
boot	0.037			0	10000	5000	POI	Tukey	0	0	0	4	1	10	10	10	10	10
het	0.0538			0	10000	5000	POI	Tukey	0	0	0	4	1	10	10	10	10	10
het_log	0.0528			0	10000	5000	POI	Tukey	0	0	0	4	1	10	10	10	10	10
het_sqrt	0.054			0	10000	5000	POI	Tukey	0	0	0	4	1	10	10	10	10	10
hom	0.0518			0	10000	5000	POI	Tukey	0	0	0	4	1	10	10	10	10	10
nb	0.0457			0	10000	5000	POI	Tukey	0	0	0	4	1	10	10	10	10	10
poi	0.0505			0	10000	5000	POI	Tukey	0	0	0	4	1	10	10	10	10	10
q_poi	0.0663			0	10000	5000	POI	Tukey	0	0	0	4	1	10	10	10	10	10
boot	0.0573			0	10000	5000	POI	Tukey	0	0	0	6	1	1	12	12	12	12
het	0.0555			0	10000	5000	POI	Tukey	0	0	0	6	1	1	12	12	12	12
het_log	0.0605			0	10000	5000	POI	Tukey	0	0	0	6	1	1	12	12	12	12
het_sqrt	0.057			0	10000	5000	POI	Tukey	0	0	0	6	1	1	12	12	12	12
hom	0.0489			0	10000	5000	POI	Tukey	0	0	0	6	1	1	12	12	12	12
nb	0.0255			0	10000	5000	POI	Tukey	0	0	0	6	1	1	12	12	12	12
poi	0.0281			0	10000	5000	POI	Tukey	0	0	0	6	1	1	12	12	12	12
q_poi	0.0388			0	10000	5000	POI	Tukey	0	0	0	6	1	1	12	12	12	12
boot	0.0398			0	10000	5000	POI	Tukey	0	0	0	6	1	6	12	12	12	12
het	0.0548			0	10000	5000	POI	Tukey	0	0	0	6	1	6	12	12	12	12
het_log	0.0515			0	10000	5000	POI	Tukey	0	0	0	6	1	6	12	12	12	12
het_sqrt	0.0535			0	10000	5000	POI	Tukey	0	0	0	6	1	6	12	12	12	12
hom	0.0505			0	10000	5000	POI	Tukey	0	0	0	6	1	6	12	12	12	12
nb	0.0413			0	10000	5000	POI	Tukey	0	0	0	6	1	6	12	12	12	12
poi	0.0473			0	10000	5000	POI	Tukey	0	0	0	6	1	6	12	12	12	12
q_poi	0.0629			0	10000	5000	POI	Tukey	0	0	0	6	1	6	12	12	12	12
boot	0.0383			0	10000	5000	POI	Tukey	0	0	0	6	1	10	12	12	12	12
het	0.0494			0	10000	5000	POI	Tukey	0	0	0	6	1	10	12	12	12	12
het_log	0.0513			0	10000	5000	POI	Tukey	0	0	0	6	1	10	12	12	12	12
het_sqrt	0.0513			0	10000	5000	POI	Tukey	0	0	0	6	1	10	12	12	12	12
hom	0.0506			0	10000	5000	POI	Tukey	0	0	0	6	1	10	12	12	12	12
nb	0.0444			0	10000	5000	POI	Tukey	0	0	0	6	1	10	12	12	12	12
poi	0.0495			0	10000	5000	POI	Tukey	0	0	0	6	1	10	12	12	12	12
q_poi	0.0609			0	10000	5000	POI	Tukey	0	0	0	6	1	10	12	12	12	12
boot	0.0535			0	10000	5000	POI	Tukey	0	0	0	8	1	1	14	14	14	14
het	0.0481			0	10000	5000	POI	Tukey	0	0	0	8	1	1	14	14	14	14
het_log	0.0562			0	10000	5000	POI	Tukey	0	0	0	8	1	1	14	14	14	14
het_sqrt	0.0545			0	10000	5000	POI	Tukey	0	0	0	8	1	1	14	14	14	14
hom	0.0476			0	10000	5000	POI	Tukey	0	0	0	8	1	1	14	14	14	14
nb	0.0281			0	10000	5000	POI	Tukey	0	0	0	8	1	1	14	14	14	14
poi	0.031			0	10000	5000	POI	Tukey	0	0	0	8	1	1	14	14	14	14
q_poi	0.0381			0	10000	5000	POI	Tukey	0	0	0	8	1	1	14	14	14	14
boot	0.0421			0	10000	5000	POI	Tukey	0	0	0	8	1	6	14	14	14	14
het	0.052			0	10000	5000	POI	Tukey	0	0	0	8	1	6	14	14	14	14
het_log	0.0518			0	10000	5000	POI	Tukey	0	0	0	8	1	6	14	14	14	14
het_sqrt	0.0528			0	10000	5000	POI	Tukey	0	0	0	8	1	6	14	14	14	14
hom	0.0519			0	10000	5000	POI	Tukey	0	0	0	8	1	6	14	14	14	14
nb	0.0429			0	10000	5000	POI	Tukey	0	0	0	8	1	6	14	14	14	14
poi	0.0471			0	10000	5000	POI	Tukey	0	0	0	8	1	6	14	14	14	14
q_poi	0.0588			0	10000	5000	POI	Tukey	0	0	0	8	1	6	14	14	14	14
boot	0.0434			0	10000	5000	POI	Tukey	0	0	0	8	1	10	14	14	14	14
het	0.0509			0	10000	5000	POI	Tukey	0	0	0	8	1	10	14	14	14	14
het_log	0.0488			0	10000	5000	POI	Tukey	0	0	0	8	1	10	14	14	14	14
het_sqrt	0.051			0	10000	5000	POI	Tukey	0	0	0	8	1	10	14	14	14	14
hom	0.0471			0	10000	5000	POI	Tukey	0	0	0	8	1	10	14	14	14	14
nb	0.0412			0	10000	5000	POI	Tukey	0	0	0	8	1	10	14	14	14	14
poi	0.0461			0	10000	5000	POI	Tukey	0	0	0	8	1	10	14	14	14	14
q_poi	0.0556			0	10000	5000	POI	Tukey	0	0	0	8	1	10	14	14	14	14
boot	0.0568			0	10000	5000	POI	Tukey	0	0	0	10	1	1	16	16	16	16
het	0.0508			0	10000	5000	POI	Tukey	0	0	0	10	1	1	16	16	16	16
het_log	0.0561			0	10000	5000	POI	Tukey	0	0	0	10	1	1	16	16	16	16
het_sqrt	0.0551			0	10000	5000	POI	Tukey	0	0	0	10	1	1	16	16	16	16
hom	0.0492			0	10000	5000	POI	Tukey	0	0	0	10	1	1	16	16	16	16
nb	0.0314			0	10000	5000	POI	Tukey	0	0	0	10	1	1	16	16	16	16
poi	0.0349			0	10000	5000	POI	Tukey	0	0	0	10	1	1	16	16	16	16
q_poi	0.0438			0	10000	5000	POI	Tukey	0	0	0	10	1	1	16	16	16	16
boot	0.0448			0	10000	5000	POI	Tukey	0	0	0	10	1	6	16	16	16	16
het	0.0549			0	10000	5000	POI	Tukey	0	0	0	10	1	6	16	16	16	16
het_log	0.0514			0	10000	5000	POI	Tukey	0	0	0	10	1	6	16	16	16	16
het_sqrt	0.0537			0	10000	5000	POI	Tukey	0	0	0	10	1	6	16	16	16	16
hom	0.0503			0	10000	5000	POI	Tukey	0	0	0	10	1	6	16	16	16	16
nb	0.0432			0	10000	5000	POI	Tukey	0	0	0	10	1	6	16	16	16	16
poi	0.0481			0	10000	5000	POI	Tukey	0	0	0	10	1	6	16	16	16	16
q_poi	0.0578			0	10000	5000	POI	Tukey	0	0	0	10	1	6	16	16	16	16
boot	0.0433			0	10000	5000	POI	Tukey	0	0	0	10	1	10	16	16	16	16
het	0.0519			0	10000	5000	POI	Tukey	0	0	0	10	1	10	16	16	16	16
het_log	0.0492			0	10000	5000	POI	Tukey	0	0	0	10	1	10	16	16	16	16
het_sqrt	0.052			0	10000	5000	POI	Tukey	0	0	0	10	1	10	16	16	16	16
hom	0.0483			0	10000	5000	POI	Tukey	0	0	0	10	1	10	16	16	16	16
nb	0.0423			0	10000	5000	POI	Tukey	0	0	0	10	1	10	16	16	16	16
poi	0.0475			0	10000	5000	POI	Tukey	0	0	0	10	1	10	16	16	16	16
q_poi	0.0562			0	10000	5000	POI	Tukey	0	0	0	10	1	10	16	16	16	16
boot	0.0563			0	10000	5000	POI	Tukey	0	0	0	12	1	1	18	18	18	18
het	0.0488			0	10000	5000	POI	Tukey	0	0	0	12	1	1	18	18	18	18
het_log	0.0531			0	10000	5000	POI	Tukey	0	0	0	12	1	1	18	18	18	18
het_sqrt	0.0536			0	10000	5000	POI	Tukey	0	0	0	12	1	1	18	18	18	18
hom	0.0484			0	10000	5000	POI	Tukey	0	0	0	12	1	1	18	18	18	18
nb	0.0323			0	10000	5000	POI	Tukey	0	0	0	12	1	1	18	18	18	18
poi	0.0372			0	10000	5000	POI	Tukey	0	0	0	12	1	1	18	18	18	18
q_poi	0.0428			0	10000	5000	POI	Tukey	0	0	0	12	1	1	18	18	18	18
boot	0.044			0	10000	5000	POI	Tukey	0	0	0	12	1	6	18	18	18	18
het	0.0503			0	10000	5000	POI	Tukey	0	0	0	12	1	6	18	18	18	18
het_log	0.0481			0	10000	5000	POI	Tukey	0	0	0	12	1	6	18	18	18	18
het_sqrt	0.0505			0	10000	5000	POI	Tukey	0	0	0	12	1	6	18	18	18	18
hom	0.0492			0	10000	5000	POI	Tukey	0	0	0	12	1	6	18	18	18	18
nb	0.0409			0	10000	5000	POI	Tukey	0	0	0	12	1	6	18	18	18	18
poi	0.0467			0	10000	5000	POI	Tukey	0	0	0	12	1	6	18	18	18	18
q_poi	0.0563			0	10000	5000	POI	Tukey	0	0	0	12	1	6	18	18	18	18
boot	0.0468			0	10000	5000	POI	Tukey	0	0	0	12	1	10	18	18	18	18
het	0.0537			0	10000	5000	POI	Tukey	0	0	0	12	1	10	18	18	18	18
het_log	0.0512			0	10000	5000	POI	Tukey	0	0	0	12	1	10	18	18	18	18
het_sqrt	0.0533			0	10000	5000	POI	Tukey	0	0	0	12	1	10	18	18	18	18
hom	0.05			0	10000	5000	POI	Tukey	0	0	0	12	1	10	18	18	18	18
nb	0.0453			0	10000	5000	POI	Tukey	0	0	0	12	1	10	18	18	18	18
poi	0.0491			0	10000	5000	POI	Tukey	0	0	0	12	1	10	18	18	18	18
q_poi	0.0585			0	10000	5000	POI	Tukey	0	0	0	12	1	10	18	18	18	18
boot	0.0519			0	10000	5000	POI	Tukey	0	0	0	14	1	1	20	20	20	20
het	0.0493			0	10000	5000	POI	Tukey	0	0	0	14	1	1	20	20	20	20
het_log	0.0526			0	10000	5000	POI	Tukey	0	0	0	14	1	1	20	20	20	20
het_sqrt	0.0502			0	10000	5000	POI	Tukey	0	0	0	14	1	1	20	20	20	20
hom	0.0476			0	10000	5000	POI	Tukey	0	0	0	14	1	1	20	20	20	20
nb	0.0366			0	10000	5000	POI	Tukey	0	0	0	14	1	1	20	20	20	20
poi	0.0408			0	10000	5000	POI	Tukey	0	0	0	14	1	1	20	20	20	20
q_poi	0.0428			0	10000	5000	POI	Tukey	0	0	0	14	1	1	20	20	20	20
boot	0.0428			0	10000	5000	POI	Tukey	0	0	0	14	1	6	20	20	20	20
het	0.0473			0	10000	5000	POI	Tukey	0	0	0	14	1	6	20	20	20	20
het_log	0.0476			0	10000	5000	POI	Tukey	0	0	0	14	1	6	20	20	20	20
het_sqrt	0.0481			0	10000	5000	POI	Tukey	0	0	0	14	1	6	20	20	20	20
hom	0.0492			0	10000	5000	POI	Tukey	0	0	0	14	1	6	20	20	20	20
nb	0.0393			0	10000	5000	POI	Tukey	0	0	0	14	1	6	20	20	20	20
poi	0.0437			0	10000	5000	POI	Tukey	0	0	0	14	1	6	20	20	20	20
q_poi	0.054			0	10000	5000	POI	Tukey	0	0	0	14	1	6	20	20	20	20
boot	0.048			0	10000	5000	POI	Tukey	0	0	0	14	1	10	20	20	20	20
het	0.0506			0	10000	5000	POI	Tukey	0	0	0	14	1	10	20	20	20	20
het_log	0.0494			0	10000	5000	POI	Tukey	0	0	0	14	1	10	20	20	20	20
het_sqrt	0.0505			0	10000	5000	POI	Tukey	0	0	0	14	1	10	20	20	20	20
hom	0.0501			0	10000	5000	POI	Tukey	0	0	0	14	1	10	20	20	20	20
nb	0.0442			0	10000	5000	POI	Tukey	0	0	0	14	1	10	20	20	20	20
poi	0.049			0	10000	5000	POI	Tukey	0	0	0	14	1	10	20	20	20	20
q_poi	0.0575			0	10000	5000	POI	Tukey	0	0	0	14	1	10	20	20	20	20
boot	0.0526			0	10000	5000	POI	Tukey	0	0	0	16	1	1	22	22	22	22
het	0.0508			0	10000	5000	POI	Tukey	0	0	0	16	1	1	22	22	22	22
het_log	0.053			0	10000	5000	POI	Tukey	0	0	0	16	1	1	22	22	22	22
het_sqrt	0.0516			0	10000	5000	POI	Tukey	0	0	0	16	1	1	22	22	22	22
hom	0.0461			0	10000	5000	POI	Tukey	0	0	0	16	1	1	22	22	22	22
nb	0.0336			0	10000	5000	POI	Tukey	0	0	0	16	1	1	22	22	22	22
poi	0.0387			0	10000	5000	POI	Tukey	0	0	0	16	1	1	22	22	22	22
q_poi	0.0439			0	10000	5000	POI	Tukey	0	0	0	16	1	1	22	22	22	22
boot	0.0473			0	10000	5000	POI	Tukey	0	0	0	16	1	6	22	22	22	22
het	0.0524			0	10000	5000	POI	Tukey	0	0	0	16	1	6	22	22	22	22
het_log	0.0493			0	10000	5000	POI	Tukey	0	0	0	16	1	6	22	22	22	22
het_sqrt	0.0518			0	10000	5000	POI	Tukey	0	0	0	16	1	6	22	22	22	22
hom	0.0505			0	10000	5000	POI	Tukey	0	0	0	16	1	6	22	22	22	22
nb	0.0436			0	10000	5000	POI	Tukey	0	0	0	16	1	6	22	22	22	22
poi	0.0489			0	10000	5000	POI	Tukey	0	0	0	16	1	6	22	22	22	22
q_poi	0.0563			0	10000	5000	POI	Tukey	0	0	0	16	1	6	22	22	22	22
boot	0.0455			0	10000	5000	POI	Tukey	0	0	0	16	1	10	22	22	22	22
het	0.05			0	10000	5000	POI	Tukey	0	0	0	16	1	10	22	22	22	22
het_log	0.0485			0	10000	5000	POI	Tukey	0	0	0	16	1	10	22	22	22	22
het_sqrt	0.0495			0	10000	5000	POI	Tukey	0	0	0	16	1	10	22	22	22	22
hom	0.0501			0	10000	5000	POI	Tukey	0	0	0	16	1	10	22	22	22	22
nb	0.0428			0	10000	5000	POI	Tukey	0	0	0	16	1	10	22	22	22	22
poi	0.0485			0	10000	5000	POI	Tukey	0	0	0	16	1	10	22	22	22	22
q_poi	0.0557			0	10000	5000	POI	Tukey	0	0	0	16	1	10	22	22	22	22
boot	0.054			0	10000	5000	POI	Tukey	0	0	0	18	1	1	24	24	24	24
het	0.0496			0	10000	5000	POI	Tukey	0	0	0	18	1	1	24	24	24	24
het_log	0.0527			0	10000	5000	POI	Tukey	0	0	0	18	1	1	24	24	24	24
het_sqrt	0.0503			0	10000	5000	POI	Tukey	0	0	0	18	1	1	24	24	24	24
hom	0.0486			0	10000	5000	POI	Tukey	0	0	0	18	1	1	24	24	24	24
nb	0.0334			0	10000	5000	POI	Tukey	0	0	0	18	1	1	24	24	24	24
poi	0.0377			0	10000	5000	POI	Tukey	0	0	0	18	1	1	24	24	24	24
q_poi	0.0427			0	10000	5000	POI	Tukey	0	0	0	18	1	1	24	24	24	24
boot	0.0478			0	10000	5000	POI	Tukey	0	0	0	18	1	6	24	24	24	24
het	0.0523			0	10000	5000	POI	Tukey	0	0	0	18	1	6	24	24	24	24
het_log	0.0501			0	10000	5000	POI	Tukey	0	0	0	18	1	6	24	24	24	24
het_sqrt	0.0525			0	10000	5000	POI	Tukey	0	0	0	18	1	6	24	24	24	24
hom	0.0495			0	10000	5000	POI	Tukey	0	0	0	18	1	6	24	24	24	24
nb	0.0413			0	10000	5000	POI	Tukey	0	0	0	18	1	6	24	24	24	24
poi	0.0467			0	10000	5000	POI	Tukey	0	0	0	18	1	6	24	24	24	24
q_poi	0.0537			0	10000	5000	POI	Tukey	0	0	0	18	1	6	24	24	24	24
boot	0.0503			0	10000	5000	POI	Tukey	0	0	0	18	1	10	24	24	24	24
het	0.0539			0	10000	5000	POI	Tukey	0	0	0	18	1	10	24	24	24	24
het_log	0.0517			0	10000	5000	POI	Tukey	0	0	0	18	1	10	24	24	24	24
het_sqrt	0.0541			0	10000	5000	POI	Tukey	0	0	0	18	1	10	24	24	24	24
hom	0.0524			0	10000	5000	POI	Tukey	0	0	0	18	1	10	24	24	24	24
nb	0.0461			0	10000	5000	POI	Tukey	0	0	0	18	1	10	24	24	24	24
poi	0.0514			0	10000	5000	POI	Tukey	0	0	0	18	1	10	24	24	24	24
q_poi	0.0584			0	10000	5000	POI	Tukey	0	0	0	18	1	10	24	24	24	24
boot	0.0496			0	10000	5000	POI	Tukey	0	0	0	20	1	1	26	26	26	26
het	0.0496			0	10000	5000	POI	Tukey	0	0	0	20	1	1	26	26	26	26
het_log	0.0522			0	10000	5000	POI	Tukey	0	0	0	20	1	1	26	26	26	26
het_sqrt	0.0515			0	10000	5000	POI	Tukey	0	0	0	20	1	1	26	26	26	26
hom	0.0448			0	10000	5000	POI	Tukey	0	0	0	20	1	1	26	26	26	26
nb	0.0355			0	10000	5000	POI	Tukey	0	0	0	20	1	1	26	26	26	26
poi	0.0407			0	10000	5000	POI	Tukey	0	0	0	20	1	1	26	26	26	26
q_poi	0.0444			0	10000	5000	POI	Tukey	0	0	0	20	1	1	26	26	26	26
boot	0.0453			0	10000	5000	POI	Tukey	0	0	0	20	1	6	26	26	26	26
het	0.0493			0	10000	5000	POI	Tukey	0	0	0	20	1	6	26	26	26	26
het_log	0.0472			0	10000	5000	POI	Tukey	0	0	0	20	1	6	26	26	26	26
het_sqrt	0.0481			0	10000	5000	POI	Tukey	0	0	0	20	1	6	26	26	26	26
hom	0.0464			0	10000	5000	POI	Tukey	0	0	0	20	1	6	26	26	26	26
nb	0.0407			0	10000	5000	POI	Tukey	0	0	0	20	1	6	26	26	26	26
poi	0.0459			0	10000	5000	POI	Tukey	0	0	0	20	1	6	26	26	26	26
q_poi	0.0517			0	10000	5000	POI	Tukey	0	0	0	20	1	6	26	26	26	26
boot	0.0489			0	10000	5000	POI	Tukey	0	0	0	20	1	10	26	26	26	26
het	0.0504			0	10000	5000	POI	Tukey	0	0	0	20	1	10	26	26	26	26
het_log	0.0501			0	10000	5000	POI	Tukey	0	0	0	20	1	10	26	26	26	26
het_sqrt	0.0507			0	10000	5000	POI	Tukey	0	0	0	20	1	10	26	26	26	26
hom	0.0502			0	10000	5000	POI	Tukey	0	0	0	20	1	10	26	26	26	26
nb	0.0457			0	10000	5000	POI	Tukey	0	0	0	20	1	10	26	26	26	26
poi	0.0512			0	10000	5000	POI	Tukey	0	0	0	20	1	10	26	26	26	26
q_poi	0.0554			0	10000	5000	POI	Tukey	0	0	0	20	1	10	26	26	26	26
boot	0.0544			0	10000	5000	POI	Tukey	0	0	0	22	1	1	28	28	28	28
het	0.0509			0	10000	5000	POI	Tukey	0	0	0	22	1	1	28	28	28	28
het_log	0.0552			0	10000	5000	POI	Tukey	0	0	0	22	1	1	28	28	28	28
het_sqrt	0.0548			0	10000	5000	POI	Tukey	0	0	0	22	1	1	28	28	28	28
hom	0.0505			0	10000	5000	POI	Tukey	0	0	0	22	1	1	28	28	28	28
nb	0.0377			0	10000	5000	POI	Tukey	0	0	0	22	1	1	28	28	28	28
poi	0.0427			0	10000	5000	POI	Tukey	0	0	0	22	1	1	28	28	28	28
q_poi	0.0477			0	10000	5000	POI	Tukey	0	0	0	22	1	1	28	28	28	28
boot	0.0519			0	10000	5000	POI	Tukey	0	0	0	22	1	6	28	28	28	28
het	0.0521			0	10000	5000	POI	Tukey	0	0	0	22	1	6	28	28	28	28
het_log	0.049			0	10000	5000	POI	Tukey	0	0	0	22	1	6	28	28	28	28
het_sqrt	0.0506			0	10000	5000	POI	Tukey	0	0	0	22	1	6	28	28	28	28
hom	0.0536			0	10000	5000	POI	Tukey	0	0	0	22	1	6	28	28	28	28
nb	0.0458			0	10000	5000	POI	Tukey	0	0	0	22	1	6	28	28	28	28
poi	0.05			0	10000	5000	POI	Tukey	0	0	0	22	1	6	28	28	28	28
q_poi	0.0571			0	10000	5000	POI	Tukey	0	0	0	22	1	6	28	28	28	28
boot	0.0515			0	10000	5000	POI	Tukey	0	0	0	22	1	10	28	28	28	28
het	0.0511			0	10000	5000	POI	Tukey	0	0	0	22	1	10	28	28	28	28
het_log	0.0486			0	10000	5000	POI	Tukey	0	0	0	22	1	10	28	28	28	28
het_sqrt	0.0504			0	10000	5000	POI	Tukey	0	0	0	22	1	10	28	28	28	28
hom	0.0507			0	10000	5000	POI	Tukey	0	0	0	22	1	10	28	28	28	28
nb	0.0453			0	10000	5000	POI	Tukey	0	0	0	22	1	10	28	28	28	28
poi	0.0497			0	10000	5000	POI	Tukey	0	0	0	22	1	10	28	28	28	28
q_poi	0.0555			0	10000	5000	POI	Tukey	0	0	0	22	1	10	28	28	28	28
boot	0.0523			0	10000	5000	POI	Tukey	0	0	0	24	1	1	30	30	30	30
het	0.0488			0	10000	5000	POI	Tukey	0	0	0	24	1	1	30	30	30	30
het_log	0.0537			0	10000	5000	POI	Tukey	0	0	0	24	1	1	30	30	30	30
het_sqrt	0.0516			0	10000	5000	POI	Tukey	0	0	0	24	1	1	30	30	30	30
hom	0.0487			0	10000	5000	POI	Tukey	0	0	0	24	1	1	30	30	30	30
nb	0.0369			0	10000	5000	POI	Tukey	0	0	0	24	1	1	30	30	30	30
poi	0.0417			0	10000	5000	POI	Tukey	0	0	0	24	1	1	30	30	30	30
q_poi	0.0467			0	10000	5000	POI	Tukey	0	0	0	24	1	1	30	30	30	30
boot	0.0479			0	10000	5000	POI	Tukey	0	0	0	24	1	6	30	30	30	30
het	0.051			0	10000	5000	POI	Tukey	0	0	0	24	1	6	30	30	30	30
het_log	0.0517			0	10000	5000	POI	Tukey	0	0	0	24	1	6	30	30	30	30
het_sqrt	0.0516			0	10000	5000	POI	Tukey	0	0	0	24	1	6	30	30	30	30
hom	0.0485			0	10000	5000	POI	Tukey	0	0	0	24	1	6	30	30	30	30
nb	0.0436			0	10000	5000	POI	Tukey	0	0	0	24	1	6	30	30	30	30
poi	0.0483			0	10000	5000	POI	Tukey	0	0	0	24	1	6	30	30	30	30
q_poi	0.0515			0	10000	5000	POI	Tukey	0	0	0	24	1	6	30	30	30	30
boot	0.0476			0	10000	5000	POI	Tukey	0	0	0	24	1	10	30	30	30	30
het	0.0486			0	10000	5000	POI	Tukey	0	0	0	24	1	10	30	30	30	30
het_log	0.047			0	10000	5000	POI	Tukey	0	0	0	24	1	10	30	30	30	30
het_sqrt	0.0491			0	10000	5000	POI	Tukey	0	0	0	24	1	10	30	30	30	30
hom	0.0466			0	10000	5000	POI	Tukey	0	0	0	24	1	10	30	30	30	30
nb	0.0404			0	10000	5000	POI	Tukey	0	0	0	24	1	10	30	30	30	30
poi	0.0454			0	10000	5000	POI	Tukey	0	0	0	24	1	10	30	30	30	30
q_poi	0.0506			0	10000	5000	POI	Tukey	0	0	0	24	1	10	30	30	30	30
boot	0.0428758			0.0041	10000	5000	POI	Tukey	0	0	0	0	2	1	6	10	10	16
het	0.0652676			0.0041	10000	5000	POI	Tukey	0	0	0	0	2	1	6	10	10	16
het_log	0.0737022			0.0041	10000	5000	POI	Tukey	0	0	0	0	2	1	6	10	10	16
het_sqrt	0.0715935			0.0041	10000	5000	POI	Tukey	0	0	0	0	2	1	6	10	10	16
hom	0.0502058			0.0041	10000	5000	POI	Tukey	0	0	0	0	2	1	6	10	10	16
nb	0.0224922			0.0041	10000	5000	POI	Tukey	0	0	0	0	2	1	6	10	10	16
poi	0.0252033			0.0041	10000	5000	POI	Tukey	0	0	0	0	2	1	6	10	10	16
q_poi	0.035847			0.0041	10000	5000	POI	Tukey	0	0	0	0	2	1	6	10	10	16
boot	0.0353			0	10000	5000	POI	Tukey	0	0	0	0	2	6	6	10	10	16
het	0.0651			0	10000	5000	POI	Tukey	0	0	0	0	2	6	6	10	10	16
het_log	0.0603			0	10000	5000	POI	Tukey	0	0	0	0	2	6	6	10	10	16
het_sqrt	0.0641			0	10000	5000	POI	Tukey	0	0	0	0	2	6	6	10	10	16
hom	0.0511			0	10000	5000	POI	Tukey	0	0	0	0	2	6	6	10	10	16
nb	0.0431			0	10000	5000	POI	Tukey	0	0	0	0	2	6	6	10	10	16
poi	0.0479			0	10000	5000	POI	Tukey	0	0	0	0	2	6	6	10	10	16
q_poi	0.0635			0	10000	5000	POI	Tukey	0	0	0	0	2	6	6	10	10	16
boot	0.0334			0	10000	5000	POI	Tukey	0	0	0	0	2	10	6	10	10	16
het	0.0621			0	10000	5000	POI	Tukey	0	0	0	0	2	10	6	10	10	16
het_log	0.0608			0	10000	5000	POI	Tukey	0	0	0	0	2	10	6	10	10	16
het_sqrt	0.0617			0	10000	5000	POI	Tukey	0	0	0	0	2	10	6	10	10	16
hom	0.0484			0	10000	5000	POI	Tukey	0	0	0	0	2	10	6	10	10	16
nb	0.0445			0	10000	5000	POI	Tukey	0	0	0	0	2	10	6	10	10	16
poi	0.0502			0	10000	5000	POI	Tukey	0	0	0	0	2	10	6	10	10	16
q_poi	0.0619			0	10000	5000	POI	Tukey	0	0	0	0	2	10	6	10	10	16
boot	0.05002			0.0004	10000	5000	POI	Tukey	0	0	0	2	2	1	8	12	12	18
het	0.060024			0.0004	10000	5000	POI	Tukey	0	0	0	2	2	1	8	12	12	18
het_log	0.0628251			0.0004	10000	5000	POI	Tukey	0	0	0	2	2	1	8	12	12	18
het_sqrt	0.0615246			0.0004	10000	5000	POI	Tukey	0	0	0	2	2	1	8	12	12	18
hom	0.0457183			0.0004	10000	5000	POI	Tukey	0	0	0	2	2	1	8	12	12	18
nb	0.0231092			0.0004	10000	5000	POI	Tukey	0	0	0	2	2	1	8	12	12	18
poi	0.0261104			0.0004	10000	5000	POI	Tukey	0	0	0	2	2	1	8	12	12	18
q_poi	0.0380152			0.0004	10000	5000	POI	Tukey	0	0	0	2	2	1	8	12	12	18
boot	0.0351			0	10000	5000	POI	Tukey	0	0	0	2	2	6	8	12	12	18
het	0.0566			0	10000	5000	POI	Tukey	0	0	0	2	2	6	8	12	12	18
het_log	0.0529			0	10000	5000	POI	Tukey	0	0	0	2	2	6	8	12	12	18
het_sqrt	0.0548			0	10000	5000	POI	Tukey	0	0	0	2	2	6	8	12	12	18
hom	0.0463			0	10000	5000	POI	Tukey	0	0	0	2	2	6	8	12	12	18
nb	0.0387			0	10000	5000	POI	Tukey	0	0	0	2	2	6	8	12	12	18
poi	0.0449			0	10000	5000	POI	Tukey	0	0	0	2	2	6	8	12	12	18
q_poi	0.0553			0	10000	5000	POI	Tukey	0	0	0	2	2	6	8	12	12	18
boot	0.0411			0	10000	5000	POI	Tukey	0	0	0	2	2	10	8	12	12	18
het	0.058			0	10000	5000	POI	Tukey	0	0	0	2	2	10	8	12	12	18
het_log	0.0558			0	10000	5000	POI	Tukey	0	0	0	2	2	10	8	12	12	18
het_sqrt	0.0574			0	10000	5000	POI	Tukey	0	0	0	2	2	10	8	12	12	18
hom	0.0511			0	10000	5000	POI	Tukey	0	0	0	2	2	10	8	12	12	18
nb	0.0441			0	10000	5000	POI	Tukey	0	0	0	2	2	10	8	12	12	18
poi	0.0499			0	10000	5000	POI	Tukey	0	0	0	2	2	10	8	12	12	18
q_poi	0.0631			0	10000	5000	POI	Tukey	0	0	0	2	2	10	8	12	12	18
boot	0.0552			0	10000	5000	POI	Tukey	0	0	0	4	2	1	10	14	14	20
het	0.0592			0	10000	5000	POI	Tukey	0	0	0	4	2	1	10	14	14	20
het_log	0.0643			0	10000	5000	POI	Tukey	0	0	0	4	2	1	10	14	14	20
het_sqrt	0.0637			0	10000	5000	POI	Tukey	0	0	0	4	2	1	10	14	14	20
hom	0.0486			0	10000	5000	POI	Tukey	0	0	0	4	2	1	10	14	14	20
nb	0.0282			0	10000	5000	POI	Tukey	0	0	0	4	2	1	10	14	14	20
poi	0.0321			0	10000	5000	POI	Tukey	0	0	0	4	2	1	10	14	14	20
q_poi	0.0412			0	10000	5000	POI	Tukey	0	0	0	4	2	1	10	14	14	20
boot	0.0422			0	10000	5000	POI	Tukey	0	0	0	4	2	6	10	14	14	20
het	0.0536			0	10000	5000	POI	Tukey	0	0	0	4	2	6	10	14	14	20
het_log	0.0519			0	10000	5000	POI	Tukey	0	0	0	4	2	6	10	14	14	20
het_sqrt	0.0531			0	10000	5000	POI	Tukey	0	0	0	4	2	6	10	14	14	20
hom	0.0475			0	10000	5000	POI	Tukey	0	0	0	4	2	6	10	14	14	20
nb	0.0435			0	10000	5000	POI	Tukey	0	0	0	4	2	6	10	14	14	20
poi	0.0487			0	10000	5000	POI	Tukey	0	0	0	4	2	6	10	14	14	20
q_poi	0.0552			0	10000	5000	POI	Tukey	0	0	0	4	2	6	10	14	14	20
boot	0.0423			0	10000	5000	POI	Tukey	0	0	0	4	2	10	10	14	14	20
het	0.0559			0	10000	5000	POI	Tukey	0	0	0	4	2	10	10	14	14	20
het_log	0.0559			0	10000	5000	POI	Tukey	0	0	0	4	2	10	10	14	14	20
het_sqrt	0.0561			0	10000	5000	POI	Tukey	0	0	0	4	2	10	10	14	14	20
hom	0.05			0	10000	5000	POI	Tukey	0	0	0	4	2	10	10	14	14	20
nb	0.0438			0	10000	5000	POI	Tukey	0	0	0	4	2	10	10	14	14	20
poi	0.0491			0	10000	5000	POI	Tukey	0	0	0	4	2	10	10	14	14	20
q_poi	0.059			0	10000	5000	POI	Tukey	0	0	0	4	2	10	10	14	14	20
boot	0.0541			0	10000	5000	POI	Tukey	0	0	0	6	2	1	12	16	16	22
het	0.0517			0	10000	5000	POI	Tukey	0	0	0	6	2	1	12	16	16	22
het_log	0.0567			0	10000	5000	POI	Tukey	0	0	0	6	2	1	12	16	16	22
het_sqrt	0.0563			0	10000	5000	POI	Tukey	0	0	0	6	2	1	12	16	16	22
hom	0.0467			0	10000	5000	POI	Tukey	0	0	0	6	2	1	12	16	16	22
nb	0.0296			0	10000	5000	POI	Tukey	0	0	0	6	2	1	12	16	16	22
poi	0.0326			0	10000	5000	POI	Tukey	0	0	0	6	2	1	12	16	16	22
q_poi	0.0406			0	10000	5000	POI	Tukey	0	0	0	6	2	1	12	16	16	22
boot	0.0433			0	10000	5000	POI	Tukey	0	0	0	6	2	6	12	16	16	22
het	0.055			0	10000	5000	POI	Tukey	0	0	0	6	2	6	12	16	16	22
het_log	0.0525			0	10000	5000	POI	Tukey	0	0	0	6	2	6	12	16	16	22
het_sqrt	0.0544			0	10000	5000	POI	Tukey	0	0	0	6	2	6	12	16	16	22
hom	0.0503			0	10000	5000	POI	Tukey	0	0	0	6	2	6	12	16	16	22
nb	0.0443			0	10000	5000	POI	Tukey	0	0	0	6	2	6	12	16	16	22
poi	0.0495			0	10000	5000	POI	Tukey	0	0	0	6	2	6	12	16	16	22
q_poi	0.0589			0	10000	5000	POI	Tukey	0	0	0	6	2	6	12	16	16	22
boot	0.0445			0	10000	5000	POI	Tukey	0	0	0	6	2	10	12	16	16	22
het	0.0534			0	10000	5000	POI	Tukey	0	0	0	6	2	10	12	16	16	22
het_log	0.0512			0	10000	5000	POI	Tukey	0	0	0	6	2	10	12	16	16	22
het_sqrt	0.0533			0	10000	5000	POI	Tukey	0	0	0	6	2	10	12	16	16	22
hom	0.0496			0	10000	5000	POI	Tukey	0	0	0	6	2	10	12	16	16	22
nb	0.0439			0	10000	5000	POI	Tukey	0	0	0	6	2	10	12	16	16	22
poi	0.0498			0	10000	5000	POI	Tukey	0	0	0	6	2	10	12	16	16	22
q_poi	0.0579			0	10000	5000	POI	Tukey	0	0	0	6	2	10	12	16	16	22
boot	0.0525			0	10000	5000	POI	Tukey	0	0	0	8	2	1	14	18	18	24
het	0.0516			0	10000	5000	POI	Tukey	0	0	0	8	2	1	14	18	18	24
het_log	0.0544			0	10000	5000	POI	Tukey	0	0	0	8	2	1	14	18	18	24
het_sqrt	0.0539			0	10000	5000	POI	Tukey	0	0	0	8	2	1	14	18	18	24
hom	0.047			0	10000	5000	POI	Tukey	0	0	0	8	2	1	14	18	18	24
nb	0.0317			0	10000	5000	POI	Tukey	0	0	0	8	2	1	14	18	18	24
poi	0.0362			0	10000	5000	POI	Tukey	0	0	0	8	2	1	14	18	18	24
q_poi	0.0423			0	10000	5000	POI	Tukey	0	0	0	8	2	1	14	18	18	24
boot	0.0426			0	10000	5000	POI	Tukey	0	0	0	8	2	6	14	18	18	24
het	0.0496			0	10000	5000	POI	Tukey	0	0	0	8	2	6	14	18	18	24
het_log	0.0475			0	10000	5000	POI	Tukey	0	0	0	8	2	6	14	18	18	24
het_sqrt	0.0498			0	10000	5000	POI	Tukey	0	0	0	8	2	6	14	18	18	24
hom	0.0491			0	10000	5000	POI	Tukey	0	0	0	8	2	6	14	18	18	24
nb	0.0416			0	10000	5000	POI	Tukey	0	0	0	8	2	6	14	18	18	24
poi	0.0466			0	10000	5000	POI	Tukey	0	0	0	8	2	6	14	18	18	24
q_poi	0.0551			0	10000	5000	POI	Tukey	0	0	0	8	2	6	14	18	18	24
boot	0.0463			0	10000	5000	POI	Tukey	0	0	0	8	2	10	14	18	18	24
het	0.0549			0	10000	5000	POI	Tukey	0	0	0	8	2	10	14	18	18	24
het_log	0.052			0	10000	5000	POI	Tukey	0	0	0	8	2	10	14	18	18	24
het_sqrt	0.0544			0	10000	5000	POI	Tukey	0	0	0	8	2	10	14	18	18	24
hom	0.0503			0	10000	5000	POI	Tukey	0	0	0	8	2	10	14	18	18	24
nb	0.0446			0	10000	5000	POI	Tukey	0	0	0	8	2	10	14	18	18	24
poi	0.0505			0	10000	5000	POI	Tukey	0	0	0	8	2	10	14	18	18	24
q_poi	0.0576			0	10000	5000	POI	Tukey	0	0	0	8	2	10	14	18	18	24
boot	0.0533			0	10000	5000	POI	Tukey	0	0	0	10	2	1	16	20	20	26
het	0.0524			0	10000	5000	POI	Tukey	0	0	0	10	2	1	16	20	20	26
het_log	0.0531			0	10000	5000	POI	Tukey	0	0	0	10	2	1	16	20	20	26
het_sqrt	0.0538			0	10000	5000	POI	Tukey	0	0	0	10	2	1	16	20	20	26
hom	0.0468			0	10000	5000	POI	Tukey	0	0	0	10	2	1	16	20	20	26
nb	0.0347			0	10000	5000	POI	Tukey	0	0	0	10	2	1	16	20	20	26
poi	0.0393			0	10000	5000	POI	Tukey	0	0	0	10	2	1	16	20	20	26
q_poi	0.0419			0	10000	5000	POI	Tukey	0	0	0	10	2	1	16	20	20	26
boot	0.0466			0	10000	5000	POI	Tukey	0	0	0	10	2	6	16	20	20	26
het	0.0523			0	10000	5000	POI	Tukey	0	0	0	10	2	6	16	20	20	26
het_log	0.0487			0	10000	5000	POI	Tukey	0	0	0	10	2	6	16	20	20	26
het_sqrt	0.0518			0	10000	5000	POI	Tukey	0	0	0	10	2	6	16	20	20	26
hom	0.0479			0	10000	5000	POI	Tukey	0	0	0	10	2	6	16	20	20	26
nb	0.043			0	10000	5000	POI	Tukey	0	0	0	10	2	6	16	20	20	26
poi	0.0473			0	10000	5000	POI	Tukey	0	0	0	10	2	6	16	20	20	26
q_poi	0.0536			0	10000	5000	POI	Tukey	0	0	0	10	2	6	16	20	20	26
boot	0.0472			0	10000	5000	POI	Tukey	0	0	0	10	2	10	16	20	20	26
het	0.0545			0	10000	5000	POI	Tukey	0	0	0	10	2	10	16	20	20	26
het_log	0.053			0	10000	5000	POI	Tukey	0	0	0	10	2	10	16	20	20	26
het_sqrt	0.0539			0	10000	5000	POI	Tukey	0	0	0	10	2	10	16	20	20	26
hom	0.0516			0	10000	5000	POI	Tukey	0	0	0	10	2	10	16	20	20	26
nb	0.0423			0	10000	5000	POI	Tukey	0	0	0	10	2	10	16	20	20	26
poi	0.0471			0	10000	5000	POI	Tukey	0	0	0	10	2	10	16	20	20	26
q_poi	0.0582			0	10000	5000	POI	Tukey	0	0	0	10	2	10	16	20	20	26
boot	0.0497			0	10000	5000	POI	Tukey	0	0	0	12	2	1	18	22	22	28
het	0.0508			0	10000	5000	POI	Tukey	0	0	0	12	2	1	18	22	22	28
het_log	0.0554			0	10000	5000	POI	Tukey	0	0	0	12	2	1	18	22	22	28
het_sqrt	0.0544			0	10000	5000	POI	Tukey	0	0	0	12	2	1	18	22	22	28
hom	0.0463			0	10000	5000	POI	Tukey	0	0	0	12	2	1	18	22	22	28
nb	0.0309			0	10000	5000	POI	Tukey	0	0	0	12	2	1	18	22	22	28
poi	0.0354			0	10000	5000	POI	Tukey	0	0	0	12	2	1	18	22	22	28
q_poi	0.0403			0	10000	5000	POI	Tukey	0	0	0	12	2	1	18	22	22	28
boot	0.0438			0	10000	5000	POI	Tukey	0	0	0	12	2	6	18	22	22	28
het	0.0493			0	10000	5000	POI	Tukey	0	0	0	12	2	6	18	22	22	28
het_log	0.0494			0	10000	5000	POI	Tukey	0	0	0	12	2	6	18	22	22	28
het_sqrt	0.0491			0	10000	5000	POI	Tukey	0	0	0	12	2	6	18	22	22	28
hom	0.0508			0	10000	5000	POI	Tukey	0	0	0	12	2	6	18	22	22	28
nb	0.044			0	10000	5000	POI	Tukey	0	0	0	12	2	6	18	22	22	28
poi	0.0493			0	10000	5000	POI	Tukey	0	0	0	12	2	6	18	22	22	28
q_poi	0.056			0	10000	5000	POI	Tukey	0	0	0	12	2	6	18	22	22	28
boot	0.0489			0	10000	5000	POI	Tukey	0	0	0	12	2	10	18	22	22	28
het	0.0548			0	10000	5000	POI	Tukey	0	0	0	12	2	10	18	22	22	28
het_log	0.052			0	10000	5000	POI	Tukey	0	0	0	12	2	10	18	22	22	28
het_sqrt	0.0539			0	10000	5000	POI	Tukey	0	0	0	12	2	10	18	22	22	28
hom	0.0522			0	10000	5000	POI	Tukey	0	0	0	12	2	10	18	22	22	28
nb	0.0456			0	10000	5000	POI	Tukey	0	0	0	12	2	10	18	22	22	28
poi	0.0517			0	10000	5000	POI	Tukey	0	0	0	12	2	10	18	22	22	28
q_poi	0.0574			0	10000	5000	POI	Tukey	0	0	0	12	2	10	18	22	22	28
boot	0.0482			0	10000	5000	POI	Tukey	0	0	0	14	2	1	20	24	24	30
het	0.0477			0	10000	5000	POI	Tukey	0	0	0	14	2	1	20	24	24	30
het_log	0.0508			0	10000	5000	POI	Tukey	0	0	0	14	2	1	20	24	24	30
het_sqrt	0.0507			0	10000	5000	POI	Tukey	0	0	0	14	2	1	20	24	24	30
hom	0.0476			0	10000	5000	POI	Tukey	0	0	0	14	2	1	20	24	24	30
nb	0.0338			0	10000	5000	POI	Tukey	0	0	0	14	2	1	20	24	24	30
poi	0.0376			0	10000	5000	POI	Tukey	0	0	0	14	2	1	20	24	24	30
q_poi	0.0415			0	10000	5000	POI	Tukey	0	0	0	14	2	1	20	24	24	30
boot	0.0457			0	10000	5000	POI	Tukey	0	0	0	14	2	6	20	24	24	30
het	0.0489			0	10000	5000	POI	Tukey	0	0	0	14	2	6	20	24	24	30
het_log	0.0474			0	10000	5000	POI	Tukey	0	0	0	14	2	6	20	24	24	30
het_sqrt	0.0488			0	10000	5000	POI	Tukey	0	0	0	14	2	6	20	24	24	30
hom	0.0459			0	10000	5000	POI	Tukey	0	0	0	14	2	6	20	24	24	30
nb	0.0417			0	10000	5000	POI	Tukey	0	0	0	14	2	6	20	24	24	30
poi	0.0468			0	10000	5000	POI	Tukey	0	0	0	14	2	6	20	24	24	30
q_poi	0.0512			0	10000	5000	POI	Tukey	0	0	0	14	2	6	20	24	24	30
boot	0.0505			0	10000	5000	POI	Tukey	0	0	0	14	2	10	20	24	24	30
het	0.0555			0	10000	5000	POI	Tukey	0	0	0	14	2	10	20	24	24	30
het_log	0.053			0	10000	5000	POI	Tukey	0	0	0	14	2	10	20	24	24	30
het_sqrt	0.0543			0	10000	5000	POI	Tukey	0	0	0	14	2	10	20	24	24	30
hom	0.049			0	10000	5000	POI	Tukey	0	0	0	14	2	10	20	24	24	30
nb	0.0425			0	10000	5000	POI	Tukey	0	0	0	14	2	10	20	24	24	30
poi	0.0483			0	10000	5000	POI	Tukey	0	0	0	14	2	10	20	24	24	30
q_poi	0.055			0	10000	5000	POI	Tukey	0	0	0	14	2	10	20	24	24	30
boot	0.0495			0	10000	5000	POI	Tukey	0	0	0	16	2	1	22	26	26	32
het	0.0489			0	10000	5000	POI	Tukey	0	0	0	16	2	1	22	26	26	32
het_log	0.0532			0	10000	5000	POI	Tukey	0	0	0	16	2	1	22	26	26	32
het_sqrt	0.0515			0	10000	5000	POI	Tukey	0	0	0	16	2	1	22	26	26	32
hom	0.0474			0	10000	5000	POI	Tukey	0	0	0	16	2	1	22	26	26	32
nb	0.0337			0	10000	5000	POI	Tukey	0	0	0	16	2	1	22	26	26	32
poi	0.0388			0	10000	5000	POI	Tukey	0	0	0	16	2	1	22	26	26	32
q_poi	0.0438			0	10000	5000	POI	Tukey	0	0	0	16	2	1	22	26	26	32
boot	0.0478			0	10000	5000	POI	Tukey	0	0	0	16	2	6	22	26	26	32
het	0.0519			0	10000	5000	POI	Tukey	0	0	0	16	2	6	22	26	26	32
het_log	0.0491			0	10000	5000	POI	Tukey	0	0	0	16	2	6	22	26	26	32
het_sqrt	0.0503			0	10000	5000	POI	Tukey	0	0	0	16	2	6	22	26	26	32
hom	0.0493			0	10000	5000	POI	Tukey	0	0	0	16	2	6	22	26	26	32
nb	0.0421			0	10000	5000	POI	Tukey	0	0	0	16	2	6	22	26	26	32
poi	0.0477			0	10000	5000	POI	Tukey	0	0	0	16	2	6	22	26	26	32
q_poi	0.0529			0	10000	5000	POI	Tukey	0	0	0	16	2	6	22	26	26	32
boot	0.047			0	10000	5000	POI	Tukey	0	0	0	16	2	10	22	26	26	32
het	0.052			0	10000	5000	POI	Tukey	0	0	0	16	2	10	22	26	26	32
het_log	0.0488			0	10000	5000	POI	Tukey	0	0	0	16	2	10	22	26	26	32
het_sqrt	0.0515			0	10000	5000	POI	Tukey	0	0	0	16	2	10	22	26	26	32
hom	0.0472			0	10000	5000	POI	Tukey	0	0	0	16	2	10	22	26	26	32
nb	0.044			0	10000	5000	POI	Tukey	0	0	0	16	2	10	22	26	26	32
poi	0.0493			0	10000	5000	POI	Tukey	0	0	0	16	2	10	22	26	26	32
q_poi	0.0516			0	10000	5000	POI	Tukey	0	0	0	16	2	10	22	26	26	32
boot	0.0535			0	10000	5000	POI	Tukey	0	0	0	18	2	1	24	28	28	34
het	0.0505			0	10000	5000	POI	Tukey	0	0	0	18	2	1	24	28	28	34
het_log	0.0542			0	10000	5000	POI	Tukey	0	0	0	18	2	1	24	28	28	34
het_sqrt	0.0543			0	10000	5000	POI	Tukey	0	0	0	18	2	1	24	28	28	34
hom	0.0501			0	10000	5000	POI	Tukey	0	0	0	18	2	1	24	28	28	34
nb	0.0381			0	10000	5000	POI	Tukey	0	0	0	18	2	1	24	28	28	34
poi	0.0424			0	10000	5000	POI	Tukey	0	0	0	18	2	1	24	28	28	34
q_poi	0.0474			0	10000	5000	POI	Tukey	0	0	0	18	2	1	24	28	28	34
boot	0.0516			0	10000	5000	POI	Tukey	0	0	0	18	2	6	24	28	28	34
het	0.0526			0	10000	5000	POI	Tukey	0	0	0	18	2	6	24	28	28	34
het_log	0.052			0	10000	5000	POI	Tukey	0	0	0	18	2	6	24	28	28	34
het_sqrt	0.052			0	10000	5000	POI	Tukey	0	0	0	18	2	6	24	28	28	34
hom	0.0509			0	10000	5000	POI	Tukey	0	0	0	18	2	6	24	28	28	34
nb	0.0431			0	10000	5000	POI	Tukey	0	0	0	18	2	6	24	28	28	34
poi	0.0492			0	10000	5000	POI	Tukey	0	0	0	18	2	6	24	28	28	34
q_poi	0.0551			0	10000	5000	POI	Tukey	0	0	0	18	2	6	24	28	28	34
boot	0.0488			0	10000	5000	POI	Tukey	0	0	0	18	2	10	24	28	28	34
het	0.0514			0	10000	5000	POI	Tukey	0	0	0	18	2	10	24	28	28	34
het_log	0.0514			0	10000	5000	POI	Tukey	0	0	0	18	2	10	24	28	28	34
het_sqrt	0.0519			0	10000	5000	POI	Tukey	0	0	0	18	2	10	24	28	28	34
hom	0.05			0	10000	5000	POI	Tukey	0	0	0	18	2	10	24	28	28	34
nb	0.0449			0	10000	5000	POI	Tukey	0	0	0	18	2	10	24	28	28	34
poi	0.0499			0	10000	5000	POI	Tukey	0	0	0	18	2	10	24	28	28	34
q_poi	0.0539			0	10000	5000	POI	Tukey	0	0	0	18	2	10	24	28	28	34
boot	0.0531			0	10000	5000	POI	Tukey	0	0	0	20	2	1	26	30	30	36
het	0.0509			0	10000	5000	POI	Tukey	0	0	0	20	2	1	26	30	30	36
het_log	0.0536			0	10000	5000	POI	Tukey	0	0	0	20	2	1	26	30	30	36
het_sqrt	0.0524			0	10000	5000	POI	Tukey	0	0	0	20	2	1	26	30	30	36
hom	0.0493			0	10000	5000	POI	Tukey	0	0	0	20	2	1	26	30	30	36
nb	0.038			0	10000	5000	POI	Tukey	0	0	0	20	2	1	26	30	30	36
poi	0.0415			0	10000	5000	POI	Tukey	0	0	0	20	2	1	26	30	30	36
q_poi	0.0472			0	10000	5000	POI	Tukey	0	0	0	20	2	1	26	30	30	36
boot	0.0502			0	10000	5000	POI	Tukey	0	0	0	20	2	6	26	30	30	36
het	0.0519			0	10000	5000	POI	Tukey	0	0	0	20	2	6	26	30	30	36
het_log	0.0505			0	10000	5000	POI	Tukey	0	0	0	20	2	6	26	30	30	36
het_sqrt	0.0517			0	10000	5000	POI	Tukey	0	0	0	20	2	6	26	30	30	36
hom	0.0502			0	10000	5000	POI	Tukey	0	0	0	20	2	6	26	30	30	36
nb	0.0462			0	10000	5000	POI	Tukey	0	0	0	20	2	6	26	30	30	36
poi	0.0501			0	10000	5000	POI	Tukey	0	0	0	20	2	6	26	30	30	36
q_poi	0.0547			0	10000	5000	POI	Tukey	0	0	0	20	2	6	26	30	30	36
boot	0.0493			0	10000	5000	POI	Tukey	0	0	0	20	2	10	26	30	30	36
het	0.053			0	10000	5000	POI	Tukey	0	0	0	20	2	10	26	30	30	36
het_log	0.0514			0	10000	5000	POI	Tukey	0	0	0	20	2	10	26	30	30	36
het_sqrt	0.051			0	10000	5000	POI	Tukey	0	0	0	20	2	10	26	30	30	36
hom	0.0528			0	10000	5000	POI	Tukey	0	0	0	20	2	10	26	30	30	36
nb	0.0448			0	10000	5000	POI	Tukey	0	0	0	20	2	10	26	30	30	36
poi	0.0501			0	10000	5000	POI	Tukey	0	0	0	20	2	10	26	30	30	36
q_poi	0.0573			0	10000	5000	POI	Tukey	0	0	0	20	2	10	26	30	30	36
boot	0.0528			0	10000	5000	POI	Tukey	0	0	0	22	2	1	28	32	32	38
het	0.0489			0	10000	5000	POI	Tukey	0	0	0	22	2	1	28	32	32	38
het_log	0.0521			0	10000	5000	POI	Tukey	0	0	0	22	2	1	28	32	32	38
het_sqrt	0.052			0	10000	5000	POI	Tukey	0	0	0	22	2	1	28	32	32	38
hom	0.048			0	10000	5000	POI	Tukey	0	0	0	22	2	1	28	32	32	38
nb	0.0385			0	10000	5000	POI	Tukey	0	0	0	22	2	1	28	32	32	38
poi	0.0422			0	10000	5000	POI	Tukey	0	0	0	22	2	1	28	32	32	38
q_poi	0.0466			0	10000	5000	POI	Tukey	0	0	0	22	2	1	28	32	32	38
boot	0.0494			0	10000	5000	POI	Tukey	0	0	0	22	2	6	28	32	32	38
het	0.0523			0	10000	5000	POI	Tukey	0	0	0	22	2	6	28	32	32	38
het_log	0.0524			0	10000	5000	POI	Tukey	0	0	0	22	2	6	28	32	32	38
het_sqrt	0.0526			0	10000	5000	POI	Tukey	0	0	0	22	2	6	28	32	32	38
hom	0.0482			0	10000	5000	POI	Tukey	0	0	0	22	2	6	28	32	32	38
nb	0.0446			0	10000	5000	POI	Tukey	0	0	0	22	2	6	28	32	32	38
poi	0.0496			0	10000	5000	POI	Tukey	0	0	0	22	2	6	28	32	32	38
q_poi	0.0527			0	10000	5000	POI	Tukey	0	0	0	22	2	6	28	32	32	38
boot	0.05			0	10000	5000	POI	Tukey	0	0	0	22	2	10	28	32	32	38
het	0.053			0	10000	5000	POI	Tukey	0	0	0	22	2	10	28	32	32	38
het_log	0.0514			0	10000	5000	POI	Tukey	0	0	0	22	2	10	28	32	32	38
het_sqrt	0.0534			0	10000	5000	POI	Tukey	0	0	0	22	2	10	28	32	32	38
hom	0.0519			0	10000	5000	POI	Tukey	0	0	0	22	2	10	28	32	32	38
nb	0.0468			0	10000	5000	POI	Tukey	0	0	0	22	2	10	28	32	32	38
poi	0.0508			0	10000	5000	POI	Tukey	0	0	0	22	2	10	28	32	32	38
q_poi	0.0563			0	10000	5000	POI	Tukey	0	0	0	22	2	10	28	32	32	38
boot	0.0519			0	10000	5000	POI	Tukey	0	0	0	24	2	1	30	34	34	40
het	0.0518			0	10000	5000	POI	Tukey	0	0	0	24	2	1	30	34	34	40
het_log	0.054			0	10000	5000	POI	Tukey	0	0	0	24	2	1	30	34	34	40
het_sqrt	0.053			0	10000	5000	POI	Tukey	0	0	0	24	2	1	30	34	34	40
hom	0.0502			0	10000	5000	POI	Tukey	0	0	0	24	2	1	30	34	34	40
nb	0.0389			0	10000	5000	POI	Tukey	0	0	0	24	2	1	30	34	34	40
poi	0.0427			0	10000	5000	POI	Tukey	0	0	0	24	2	1	30	34	34	40
q_poi	0.0481			0	10000	5000	POI	Tukey	0	0	0	24	2	1	30	34	34	40
boot	0.0492			0	10000	5000	POI	Tukey	0	0	0	24	2	6	30	34	34	40
het	0.0514			0	10000	5000	POI	Tukey	0	0	0	24	2	6	30	34	34	40
het_log	0.0489			0	10000	5000	POI	Tukey	0	0	0	24	2	6	30	34	34	40
het_sqrt	0.0512			0	10000	5000	POI	Tukey	0	0	0	24	2	6	30	34	34	40
hom	0.0496			0	10000	5000	POI	Tukey	0	0	0	24	2	6	30	34	34	40
nb	0.0447			0	10000	5000	POI	Tukey	0	0	0	24	2	6	30	34	34	40
poi	0.0489			0	10000	5000	POI	Tukey	0	0	0	24	2	6	30	34	34	40
q_poi	0.0529			0	10000	5000	POI	Tukey	0	0	0	24	2	6	30	34	34	40
boot	0.0511			0	10000	5000	POI	Tukey	0	0	0	24	2	10	30	34	34	40
het	0.0528			0	10000	5000	POI	Tukey	0	0	0	24	2	10	30	34	34	40
het_log	0.0509			0	10000	5000	POI	Tukey	0	0	0	24	2	10	30	34	34	40
het_sqrt	0.0533			0	10000	5000	POI	Tukey	0	0	0	24	2	10	30	34	34	40
hom	0.0516			0	10000	5000	POI	Tukey	0	0	0	24	2	10	30	34	34	40
nb	0.0451			0	10000	5000	POI	Tukey	0	0	0	24	2	10	30	34	34	40
poi	0.049			0	10000	5000	POI	Tukey	0	0	0	24	2	10	30	34	34	40
q_poi	0.0553			0	10000	5000	POI	Tukey	0	0	0	24	2	10	30	34	34	40
boot	0.075			0.012	10000	5000	POI	GrandMean	0	0	0	0	1	1	6	6	6	6
het	0.0612348			0.012	10000	5000	POI	GrandMean	0	0	0	0	1	1	6	6	6	6
het_log	0.0714575			0.012	10000	5000	POI	GrandMean	0	0	0	0	1	1	6	6	6	6
het_sqrt	0.0632591			0.012	10000	5000	POI	GrandMean	0	0	0	0	1	1	6	6	6	6
hom	0.0478745			0.012	10000	5000	POI	GrandMean	0	0	0	0	1	1	6	6	6	6
nb	0.0366397			0.012	10000	5000	POI	GrandMean	0	0	0	0	1	1	6	6	6	6
poi	0.0412955			0.012	10000	5000	POI	GrandMean	0	0	0	0	1	1	6	6	6	6
q_poi	0.0586032			0.012	10000	5000	POI	GrandMean	0	0	0	0	1	1	6	6	6	6
boot	0.0277			0	10000	5000	POI	GrandMean	0	0	0	0	1	6	6	6	6	6
het	0.0603			0	10000	5000	POI	GrandMean	0	0	0	0	1	6	6	6	6	6
het_log	0.0577			0	10000	5000	POI	GrandMean	0	0	0	0	1	6	6	6	6	6
het_sqrt	0.0572			0	10000	5000	POI	GrandMean	0	0	0	0	1	6	6	6	6	6
hom	0.0512			0	10000	5000	POI	GrandMean	0	0	0	0	1	6	6	6	6	6
nb	0.0477			0	10000	5000	POI	GrandMean	0	0	0	0	1	6	6	6	6	6
poi	0.0533			0	10000	5000	POI	GrandMean	0	0	0	0	1	6	6	6	6	6
q_poi	0.0786			0	10000	5000	POI	GrandMean	0	0	0	0	1	6	6	6	6	6
boot	0.0244			0	10000	5000	POI	GrandMean	0	0	0	0	1	10	6	6	6	6
het	0.0539			0	10000	5000	POI	GrandMean	0	0	0	0	1	10	6	6	6	6
het_log	0.0523			0	10000	5000	POI	GrandMean	0	0	0	0	1	10	6	6	6	6
het_sqrt	0.0508			0	10000	5000	POI	GrandMean	0	0	0	0	1	10	6	6	6	6
hom	0.0487			0	10000	5000	POI	GrandMean	0	0	0	0	1	10	6	6	6	6
nb	0.042			0	10000	5000	POI	GrandMean	0	0	0	0	1	10	6	6	6	6
poi	0.0462			0	10000	5000	POI	GrandMean	0	0	0	0	1	10	6	6	6	6
q_poi	0.0731			0	10000	5000	POI	GrandMean	0	0	0	0	1	10	6	6	6	6
boot	0.0619806			0.0013	10000	5000	POI	GrandMean	0	0	0	2	1	1	8	8	8	8
het	0.0675879			0.0013	10000	5000	POI	GrandMean	0	0	0	2	1	1	8	8	8	8
het_log	0.0696906			0.0013	10000	5000	POI	GrandMean	0	0	0	2	1	1	8	8	8	8
het_sqrt	0.0672875			0.0013	10000	5000	POI	GrandMean	0	0	0	2	1	1	8	8	8	8
hom	0.0457595			0.0013	10000	5000	POI	GrandMean	0	0	0	2	1	1	8	8	8	8
nb	0.0347452			0.0013	10000	5000	POI	GrandMean	0	0	0	2	1	1	8	8	8	8
poi	0.0394513			0.0013	10000	5000	POI	GrandMean	0	0	0	2	1	1	8	8	8	8
q_poi	0.0545709			0.0013	10000	5000	POI	GrandMean	0	0	0	2	1	1	8	8	8	8
boot	0.0327			0	10000	5000	POI	GrandMean	0	0	0	2	1	6	8	8	8	8
het	0.0533			0	10000	5000	POI	GrandMean	0	0	0	2	1	6	8	8	8	8
het_log	0.0527			0	10000	5000	POI	GrandMean	0	0	0	2	1	6	8	8	8	8
het_sqrt	0.0504			0	10000	5000	POI	GrandMean	0	0	0	2	1	6	8	8	8	8
hom	0.0478			0	10000	5000	POI	GrandMean	0	0	0	2	1	6	8	8	8	8
nb	0.0414			0	10000	5000	POI	GrandMean	0	0	0	2	1	6	8	8	8	8
poi	0.0455			0	10000	5000	POI	GrandMean	0	0	0	2	1	6	8	8	8	8
q_poi	0.0668			0	10000	5000	POI	GrandMean	0	0	0	2	1	6	8	8	8	8
boot	0.0338			0	10000	5000	POI	GrandMean	0	0	0	2	1	10	8	8	8	8
het	0.0548			0	10000	5000	POI	GrandMean	0	0	0	2	1	10	8	8	8	8
het_log	0.055			0	10000	5000	POI	GrandMean	0	0	0	2	1	10	8	8	8	8
het_sqrt	0.0529			0	10000	5000	POI	GrandMean	0	0	0	2	1	10	8	8	8	8
hom	0.052			0	10000	5000	POI	GrandMean	0	0	0	2	1	10	8	8	8	8
nb	0.0477			0	10000	5000	POI	GrandMean	0	0	0	2	1	10	8	8	8	8
poi	0.0533			0	10000	5000	POI	GrandMean	0	0	0	2	1	10	8	8	8	8
q_poi	0.0681			0	10000	5000	POI	GrandMean	0	0	0	2	1	10	8	8	8	8
boot	0.0630063			0.0001	10000	5000	POI	GrandMean	0	0	0	4	1	1	10	10	10	10
het	0.0716072			0.0001	10000	5000	POI	GrandMean	0	0	0	4	1	1	10	10	10	10
het_log	0.0686069			0.0001	10000	5000	POI	GrandMean	0	0	0	4	1	1	10	10	10	10
het_sqrt	0.0677068			0.0001	10000	5000	POI	GrandMean	0	0	0	4	1	1	10	10	10	10
hom	0.050405			0.0001	10000	5000	POI	GrandMean	0	0	0	4	1	1	10	10	10	10
nb	0.0407041			0.0001	10000	5000	POI	GrandMean	0	0	0	4	1	1	10	10	10	10
poi	0.0463046			0.0001	10000	5000	POI	GrandMean	0	0	0	4	1	1	10	10	10	10
q_poi	0.0580058			0.0001	10000	5000	POI	GrandMean	0	0	0	4	1	1	10	10	10	10
boot	0.0363			0	10000	5000	POI	GrandMean	0	0	0	4	1	6	10	10	10	10
het	0.0557			0	10000	5000	POI	GrandMean	0	0	0	4	1	6	10	10	10	10
het_log	0.0533			0	10000	5000	POI	GrandMean	0	0	0	4	1	6	10	10	10	10
het_sqrt	0.0521			0	10000	5000	POI	GrandMean	0	0	0	4	1	6	10	10	10	10
hom	0.0498			0	10000	5000	POI	GrandMean	0	0	0	4	1	6	10	10	10	10
nb	0.0437			0	10000	5000	POI	GrandMean	0	0	0	4	1	6	10	10	10	10
poi	0.0488			0	10000	5000	POI	GrandMean	0	0	0	4	1	6	10	10	10	10
q_poi	0.0643			0	10000	5000	POI	GrandMean	0	0	0	4	1	6	10	10	10	10
boot	0.0391			0	10000	5000	POI	GrandMean	0	0	0	4	1	10	10	10	10	10
het	0.0555			0	10000	5000	POI	GrandMean	0	0	0	4	1	10	10	10	10	10
het_log	0.0563			0	10000	5000	POI	GrandMean	0	0	0	4	1	10	10	10	10	10
het_sqrt	0.0549			0	10000	5000	POI	GrandMean	0	0	0	4	1	10	10	10	10	10
hom	0.053			0	10000	5000	POI	GrandMean	0	0	0	4	1	10	10	10	10	10
nb	0.0462			0	10000	5000	POI	GrandMean	0	0	0	4	1	10	10	10	10	10
poi	0.0514			0	10000	5000	POI	GrandMean	0	0	0	4	1	10	10	10	10	10
q_poi	0.0673			0	10000	5000	POI	GrandMean	0	0	0	4	1	10	10	10	10	10
boot	0.0571			0	10000	5000	POI	GrandMean	0	0	0	6	1	1	12	12	12	12
het	0.0651			0	10000	5000	POI	GrandMean	0	0	0	6	1	1	12	12	12	12
het_log	0.0609			0	10000	5000	POI	GrandMean	0	0	0	6	1	1	12	12	12	12
het_sqrt	0.0601			0	10000	5000	POI	GrandMean	0	0	0	6	1	1	12	12	12	12
hom	0.0486			0	10000	5000	POI	GrandMean	0	0	0	6	1	1	12	12	12	12
nb	0.0401			0	10000	5000	POI	GrandMean	0	0	0	6	1	1	12	12	12	12
poi	0.0443			0	10000	5000	POI	GrandMean	0	0	0	6	1	1	12	12	12	12
q_poi	0.0572			0	10000	5000	POI	GrandMean	0	0	0	6	1	1	12	12	12	12
boot	0.0417			0	10000	5000	POI	GrandMean	0	0	0	6	1	6	12	12	12	12
het	0.0568			0	10000	5000	POI	GrandMean	0	0	0	6	1	6	12	12	12	12
het_log	0.0563			0	10000	5000	POI	GrandMean	0	0	0	6	1	6	12	12	12	12
het_sqrt	0.0537			0	10000	5000	POI	GrandMean	0	0	0	6	1	6	12	12	12	12
hom	0.0517			0	10000	5000	POI	GrandMean	0	0	0	6	1	6	12	12	12	12
nb	0.0461			0	10000	5000	POI	GrandMean	0	0	0	6	1	6	12	12	12	12
poi	0.0505			0	10000	5000	POI	GrandMean	0	0	0	6	1	6	12	12	12	12
q_poi	0.0642			0	10000	5000	POI	GrandMean	0	0	0	6	1	6	12	12	12	12
boot	0.0387			0	10000	5000	POI	GrandMean	0	0	0	6	1	10	12	12	12	12
het	0.0532			0	10000	5000	POI	GrandMean	0	0	0	6	1	10	12	12	12	12
het_log	0.0552			0	10000	5000	POI	GrandMean	0	0	0	6	1	10	12	12	12	12
het_sqrt	0.053			0	10000	5000	POI	GrandMean	0	0	0	6	1	10	12	12	12	12
hom	0.0487			0	10000	5000	POI	GrandMean	0	0	0	6	1	10	12	12	12	12
nb	0.0436			0	10000	5000	POI	GrandMean	0	0	0	6	1	10	12	12	12	12
poi	0.0497			0	10000	5000	POI	GrandMean	0	0	0	6	1	10	12	12	12	12
q_poi	0.0596			0	10000	5000	POI	GrandMean	0	0	0	6	1	10	12	12	12	12
boot	0.0517			0	10000	5000	POI	GrandMean	0	0	0	8	1	1	14	14	14	14
het	0.0629			0	10000	5000	POI	GrandMean	0	0	0	8	1	1	14	14	14	14
het_log	0.0561			0	10000	5000	POI	GrandMean	0	0	0	8	1	1	14	14	14	14
het_sqrt	0.0573			0	10000	5000	POI	GrandMean	0	0	0	8	1	1	14	14	14	14
hom	0.0468			0	10000	5000	POI	GrandMean	0	0	0	8	1	1	14	14	14	14
nb	0.0392			0	10000	5000	POI	GrandMean	0	0	0	8	1	1	14	14	14	14
poi	0.0439			0	10000	5000	POI	GrandMean	0	0	0	8	1	1	14	14	14	14
q_poi	0.0546			0	10000	5000	POI	GrandMean	0	0	0	8	1	1	14	14	14	14
boot	0.0427			0	10000	5000	POI	GrandMean	0	0	0	8	1	6	14	14	14	14
het	0.0533			0	10000	5000	POI	GrandMean	0	0	0	8	1	6	14	14	14	14
het_log	0.0555			0	10000	5000	POI	GrandMean	0	0	0	8	1	6	14	14	14	14
het_sqrt	0.0502			0	10000	5000	POI	GrandMean	0	0	0	8	1	6	14	14	14	14
hom	0.0484			0	10000	5000	POI	GrandMean	0	0	0	8	1	6	14	14	14	14
nb	0.0421			0	10000	5000	POI	GrandMean	0	0	0	8	1	6	14	14	14	14
poi	0.0474			0	10000	5000	POI	GrandMean	0	0	0	8	1	6	14	14	14	14
q_poi	0.0584			0	10000	5000	POI	GrandMean	0	0	0	8	1	6	14	14	14	14
boot	0.0438			0	10000	5000	POI	GrandMean	0	0	0	8	1	10	14	14	14	14
het	0.0534			0	10000	5000	POI	GrandMean	0	0	0	8	1	10	14	14	14	14
het_log	0.0548			0	10000	5000	POI	GrandMean	0	0	0	8	1	10	14	14	14	14
het_sqrt	0.0517			0	10000	5000	POI	GrandMean	0	0	0	8	1	10	14	14	14	14
hom	0.0475			0	10000	5000	POI	GrandMean	0	0	0	8	1	10	14	14	14	14
nb	0.0444			0	10000	5000	POI	GrandMean	0	0	0	8	1	10	14	14	14	14
poi	0.0498			0	10000	5000	POI	GrandMean	0	0	0	8	1	10	14	14	14	14
q_poi	0.058			0	10000	5000	POI	GrandMean	0	0	0	8	1	10	14	14	14	14
boot	0.0545			0	10000	5000	POI	GrandMean	0	0	0	10	1	1	16	16	16	16
het	0.065			0	10000	5000	POI	GrandMean	0	0	0	10	1	1	16	16	16	16
het_log	0.0588			0	10000	5000	POI	GrandMean	0	0	0	10	1	1	16	16	16	16
het_sqrt	0.0585			0	10000	5000	POI	GrandMean	0	0	0	10	1	1	16	16	16	16
hom	0.0502			0	10000	5000	POI	GrandMean	0	0	0	10	1	1	16	16	16	16
nb	0.0406			0	10000	5000	POI	GrandMean	0	0	0	10	1	1	16	16	16	16
poi	0.0452			0	10000	5000	POI	GrandMean	0	0	0	10	1	1	16	16	16	16
q_poi	0.0579			0	10000	5000	POI	GrandMean	0	0	0	10	1	1	16	16	16	16
boot	0.0439			0	10000	5000	POI	GrandMean	0	0	0	10	1	6	16	16	16	16
het	0.0566			0	10000	5000	POI	GrandMean	0	0	0	10	1	6	16	16	16	16
het_log	0.0551			0	10000	5000	POI	GrandMean	0	0	0	10	1	6	16	16	16	16
het_sqrt	0.0537			0	10000	5000	POI	GrandMean	0	0	0	10	1	6	16	16	16	16
hom	0.0479			0	10000	5000	POI	GrandMean	0	0	0	10	1	6	16	16	16	16
nb	0.0436			0	10000	5000	POI	GrandMean	0	0	0	10	1	6	16	16	16	16
poi	0.0485			0	10000	5000	POI	GrandMean	0	0	0	10	1	6	16	16	16	16
q_poi	0.0564			0	10000	5000	POI	GrandMean	0	0	0	10	1	6	16	16	16	16
boot	0.0452			0	10000	5000	POI	GrandMean	0	0	0	10	1	10	16	16	16	16
het	0.0554			0	10000	5000	POI	GrandMean	0	0	0	10	1	10	16	16	16	16
het_log	0.0553			0	10000	5000	POI	GrandMean	0	0	0	10	1	10	16	16	16	16
het_sqrt	0.0542			0	10000	5000	POI	GrandMean	0	0	0	10	1	10	16	16	16	16
hom	0.0495			0	10000	5000	POI	GrandMean	0	0	0	10	1	10	16	16	16	16
nb	0.0432			0	10000	5000	POI	GrandMean	0	0	0	10	1	10	16	16	16	16
poi	0.0496			0	10000	5000	POI	GrandMean	0	0	0	10	1	10	16	16	16	16
q_poi	0.0588			0	10000	5000	POI	GrandMean	0	0	0	10	1	10	16	16	16	16
boot	0.0513			0	10000	5000	POI	GrandMean	0	0	0	12	1	1	18	18	18	18
het	0.0624			0	10000	5000	POI	GrandMean	0	0	0	12	1	1	18	18	18	18
het_log	0.0575			0	10000	5000	POI	GrandMean	0	0	0	12	1	1	18	18	18	18
het_sqrt	0.0567			0	10000	5000	POI	GrandMean	0	0	0	12	1	1	18	18	18	18
hom	0.0511			0	10000	5000	POI	GrandMean	0	0	0	12	1	1	18	18	18	18
nb	0.0425			0	10000	5000	POI	GrandMean	0	0	0	12	1	1	18	18	18	18
poi	0.0478			0	10000	5000	POI	GrandMean	0	0	0	12	1	1	18	18	18	18
q_poi	0.0565			0	10000	5000	POI	GrandMean	0	0	0	12	1	1	18	18	18	18
boot	0.0459			0	10000	5000	POI	GrandMean	0	0	0	12	1	6	18	18	18	18
het	0.0532			0	10000	5000	POI	GrandMean	0	0	0	12	1	6	18	18	18	18
het_log	0.0562			0	10000	5000	POI	GrandMean	0	0	0	12	1	6	18	18	18	18
het_sqrt	0.0521			0	10000	5000	POI	GrandMean	0	0	0	12	1	6	18	18	18	18
hom	0.049			0	10000	5000	POI	GrandMean	0	0	0	12	1	6	18	18	18	18
nb	0.0429			0	10000	5000	POI	GrandMean	0	0	0	12	1	6	18	18	18	18
poi	0.0487			0	10000	5000	POI	GrandMean	0	0	0	12	1	6	18	18	18	18
q_poi	0.0581			0	10000	5000	POI	GrandMean	0	0	0	12	1	6	18	18	18	18
boot	0.0467			0	10000	5000	POI	GrandMean	0	0	0	12	1	10	18	18	18	18
het	0.0556			0	10000	5000	POI	GrandMean	0	0	0	12	1	10	18	18	18	18
het_log	0.0569			0	10000	5000	POI	GrandMean	0	0	0	12	1	10	18	18	18	18
het_sqrt	0.055			0	10000	5000	POI	GrandMean	0	0	0	12	1	10	18	18	18	18
hom	0.0505			0	10000	5000	POI	GrandMean	0	0	0	12	1	10	18	18	18	18
nb	0.047			0	10000	5000	POI	GrandMean	0	0	0	12	1	10	18	18	18	18
poi	0.0511			0	10000	5000	POI	GrandMean	0	0	0	12	1	10	18	18	18	18
q_poi	0.0582			0	10000	5000	POI	GrandMean	0	0	0	12	1	10	18	18	18	18
boot	0.0488			0	10000	5000	POI	GrandMean	0	0	0	14	1	1	20	20	20	20
het	0.0577			0	10000	5000	POI	GrandMean	0	0	0	14	1	1	20	20	20	20
het_log	0.0514			0	10000	5000	POI	GrandMean	0	0	0	14	1	1	20	20	20	20
het_sqrt	0.0514			0	10000	5000	POI	GrandMean	0	0	0	14	1	1	20	20	20	20
hom	0.0477			0	10000	5000	POI	GrandMean	0	0	0	14	1	1	20	20	20	20
nb	0.0415			0	10000	5000	POI	GrandMean	0	0	0	14	1	1	20	20	20	20
poi	0.0455			0	10000	5000	POI	GrandMean	0	0	0	14	1	1	20	20	20	20
q_poi	0.0522			0	10000	5000	POI	GrandMean	0	0	0	14	1	1	20	20	20	20
boot	0.0418			0	10000	5000	POI	GrandMean	0	0	0	14	1	6	20	20	20	20
het	0.0497			0	10000	5000	POI	GrandMean	0	0	0	14	1	6	20	20	20	20
het_log	0.0497			0	10000	5000	POI	GrandMean	0	0	0	14	1	6	20	20	20	20
het_sqrt	0.0474			0	10000	5000	POI	GrandMean	0	0	0	14	1	6	20	20	20	20
hom	0.0485			0	10000	5000	POI	GrandMean	0	0	0	14	1	6	20	20	20	20
nb	0.0417			0	10000	5000	POI	GrandMean	0	0	0	14	1	6	20	20	20	20
poi	0.0471			0	10000	5000	POI	GrandMean	0	0	0	14	1	6	20	20	20	20
q_poi	0.0558			0	10000	5000	POI	GrandMean	0	0	0	14	1	6	20	20	20	20
boot	0.0469			0	10000	5000	POI	GrandMean	0	0	0	14	1	10	20	20	20	20
het	0.0547			0	10000	5000	POI	GrandMean	0	0	0	14	1	10	20	20	20	20
het_log	0.054			0	10000	5000	POI	GrandMean	0	0	0	14	1	10	20	20	20	20
het_sqrt	0.0511			0	10000	5000	POI	GrandMean	0	0	0	14	1	10	20	20	20	20
hom	0.0492			0	10000	5000	POI	GrandMean	0	0	0	14	1	10	20	20	20	20
nb	0.0433			0	10000	5000	POI	GrandMean	0	0	0	14	1	10	20	20	20	20
poi	0.0481			0	10000	5000	POI	GrandMean	0	0	0	14	1	10	20	20	20	20
q_poi	0.0556			0	10000	5000	POI	GrandMean	0	0	0	14	1	10	20	20	20	20
boot	0.0482			0	10000	5000	POI	GrandMean	0	0	0	16	1	1	22	22	22	22
het	0.0611			0	10000	5000	POI	GrandMean	0	0	0	16	1	1	22	22	22	22
het_log	0.0556			0	10000	5000	POI	GrandMean	0	0	0	16	1	1	22	22	22	22
het_sqrt	0.0552			0	10000	5000	POI	GrandMean	0	0	0	16	1	1	22	22	22	22
hom	0.0469			0	10000	5000	POI	GrandMean	0	0	0	16	1	1	22	22	22	22
nb	0.0394			0	10000	5000	POI	GrandMean	0	0	0	16	1	1	22	22	22	22
poi	0.0458			0	10000	5000	POI	GrandMean	0	0	0	16	1	1	22	22	22	22
q_poi	0.0512			0	10000	5000	POI	GrandMean	0	0	0	16	1	1	22	22	22	22
boot	0.0483			0	10000	5000	POI	GrandMean	0	0	0	16	1	6	22	22	22	22
het	0.0561			0	10000	5000	POI	GrandMean	0	0	0	16	1	6	22	22	22	22
het_log	0.0565			0	10000	5000	POI	GrandMean	0	0	0	16	1	6	22	22	22	22
het_sqrt	0.0552			0	10000	5000	POI	GrandMean	0	0	0	16	1	6	22	22	22	22
hom	0.0524			0	10000	5000	POI	GrandMean	0	0	0	16	1	6	22	22	22	22
nb	0.0457			0	10000	5000	POI	GrandMean	0	0	0	16	1	6	22	22	22	22
poi	0.051			0	10000	5000	POI	GrandMean	0	0	0	16	1	6	22	22	22	22
q_poi	0.0594			0	10000	5000	POI	GrandMean	0	0	0	16	1	6	22	22	22	22
boot	0.0466			0	10000	5000	POI	GrandMean	0	0	0	16	1	10	22	22	22	22
het	0.0551			0	10000	5000	POI	GrandMean	0	0	0	16	1	10	22	22	22	22
het_log	0.0534			0	10000	5000	POI	GrandMean	0	0	0	16	1	10	22	22	22	22
het_sqrt	0.0509			0	10000	5000	POI	GrandMean	0	0	0	16	1	10	22	22	22	22
hom	0.0523			0	10000	5000	POI	GrandMean	0	0	0	16	1	10	22	22	22	22
nb	0.0451			0	10000	5000	POI	GrandMean	0	0	0	16	1	10	22	22	22	22
poi	0.0509			0	10000	5000	POI	GrandMean	0	0	0	16	1	10	22	22	22	22
q_poi	0.059			0	10000	5000	POI	GrandMean	0	0	0	16	1	10	22	22	22	22
boot	0.0476			0	10000	5000	POI	GrandMean	0	0	0	18	1	1	24	24	24	24
het	0.0568			0	10000	5000	POI	GrandMean	0	0	0	18	1	1	24	24	24	24
het_log	0.0499			0	10000	5000	POI	GrandMean	0	0	0	18	1	1	24	24	24	24
het_sqrt	0.0516			0	10000	5000	POI	GrandMean	0	0	0	18	1	1	24	24	24	24
hom	0.0485			0	10000	5000	POI	GrandMean	0	0	0	18	1	1	24	24	24	24
nb	0.0411			0	10000	5000	POI	GrandMean	0	0	0	18	1	1	24	24	24	24
poi	0.0461			0	10000	5000	POI	GrandMean	0	0	0	18	1	1	24	24	24	24
q_poi	0.0526			0	10000	5000	POI	GrandMean	0	0	0	18	1	1	24	24	24	24
boot	0.0469			0	10000	5000	POI	GrandMean	0	0	0	18	1	6	24	24	24	24
het	0.0537			0	10000	5000	POI	GrandMean	0	0	0	18	1	6	24	24	24	24
het_log	0.0553			0	10000	5000	POI	GrandMean	0	0	0	18	1	6	24	24	24	24
het_sqrt	0.0498			0	10000	5000	POI	GrandMean	0	0	0	18	1	6	24	24	24	24
hom	0.0494			0	10000	5000	POI	GrandMean	0	0	0	18	1	6	24	24	24	24
nb	0.0458			0	10000	5000	POI	GrandMean	0	0	0	18	1	6	24	24	24	24
poi	0.0492			0	10000	5000	POI	GrandMean	0	0	0	18	1	6	24	24	24	24
q_poi	0.0549			0	10000	5000	POI	GrandMean	0	0	0	18	1	6	24	24	24	24
boot	0.0503			0	10000	5000	POI	GrandMean	0	0	0	18	1	10	24	24	24	24
het	0.0552			0	10000	5000	POI	GrandMean	0	0	0	18	1	10	24	24	24	24
het_log	0.0572			0	10000	5000	POI	GrandMean	0	0	0	18	1	10	24	24	24	24
het_sqrt	0.055			0	10000	5000	POI	GrandMean	0	0	0	18	1	10	24	24	24	24
hom	0.0513			0	10000	5000	POI	GrandMean	0	0	0	18	1	10	24	24	24	24
nb	0.0465			0	10000	5000	POI	GrandMean	0	0	0	18	1	10	24	24	24	24
poi	0.0517			0	10000	5000	POI	GrandMean	0	0	0	18	1	10	24	24	24	24
q_poi	0.0569			0	10000	5000	POI	GrandMean	0	0	0	18	1	10	24	24	24	24
boot	0.0465			0	10000	5000	POI	GrandMean	0	0	0	20	1	1	26	26	26	26
het	0.0632			0	10000	5000	POI	GrandMean	0	0	0	20	1	1	26	26	26	26
het_log	0.0509			0	10000	5000	POI	GrandMean	0	0	0	20	1	1	26	26	26	26
het_sqrt	0.0533			0	10000	5000	POI	GrandMean	0	0	0	20	1	1	26	26	26	26
hom	0.0471			0	10000	5000	POI	GrandMean	0	0	0	20	1	1	26	26	26	26
nb	0.0393			0	10000	5000	POI	GrandMean	0	0	0	20	1	1	26	26	26	26
poi	0.0447			0	10000	5000	POI	GrandMean	0	0	0	20	1	1	26	26	26	26
q_poi	0.0509			0	10000	5000	POI	GrandMean	0	0	0	20	1	1	26	26	26	26
boot	0.0433			0	10000	5000	POI	GrandMean	0	0	0	20	1	6	26	26	26	26
het	0.0507			0	10000	5000	POI	GrandMean	0	0	0	20	1	6	26	26	26	26
het_log	0.0515			0	10000	5000	POI	GrandMean	0	0	0	20	1	6	26	26	26	26
het_sqrt	0.0495			0	10000	5000	POI	GrandMean	0	0	0	20	1	6	26	26	26	26
hom	0.0458			0	10000	5000	POI	GrandMean	0	0	0	20	1	6	26	26	26	26
nb	0.0417			0	10000	5000	POI	GrandMean	0	0	0	20	1	6	26	26	26	26
poi	0.0478			0	10000	5000	POI	GrandMean	0	0	0	20	1	6	26	26	26	26
q_poi	0.0498			0	10000	5000	POI	GrandMean	0	0	0	20	1	6	26	26	26	26
boot	0.0505			0	10000	5000	POI	GrandMean	0	0	0	20	1	10	26	26	26	26
het	0.0559			0	10000	5000	POI	GrandMean	0	0	0	20	1	10	26	26	26	26
het_log	0.0534			0	10000	5000	POI	GrandMean	0	0	0	20	1	10	26	26	26	26
het_sqrt	0.0526			0	10000	5000	POI	GrandMean	0	0	0	20	1	10	26	26	26	26
hom	0.0514			0	10000	5000	POI	GrandMean	0	0	0	20	1	10	26	26	26	26
nb	0.0461			0	10000	5000	POI	GrandMean	0	0	0	20	1	10	26	26	26	26
poi	0.0506			0	10000	5000	POI	GrandMean	0	0	0	20	1	10	26	26	26	26
q_poi	0.0566			0	10000	5000	POI	GrandMean	0	0	0	20	1	10	26	26	26	26
boot	0.0552			0	10000	5000	POI	GrandMean	0	0	0	22	1	1	28	28	28	28
het	0.0641			0	10000	5000	POI	GrandMean	0	0	0	22	1	1	28	28	28	28
het_log	0.0571			0	10000	5000	POI	GrandMean	0	0	0	22	1	1	28	28	28	28
het_sqrt	0.059			0	10000	5000	POI	GrandMean	0	0	0	22	1	1	28	28	28	28
hom	0.0543			0	10000	5000	POI	GrandMean	0	0	0	22	1	1	28	28	28	28
nb	0.0481			0	10000	5000	POI	GrandMean	0	0	0	22	1	1	28	28	28	28
poi	0.0527			0	10000	5000	POI	GrandMean	0	0	0	22	1	1	28	28	28	28
q_poi	0.0574			0	10000	5000	POI	GrandMean	0	0	0	22	1	1	28	28	28	28
boot	0.0498			0	10000	5000	POI	GrandMean	0	0	0	22	1	6	28	28	28	28
het	0.0531			0	10000	5000	POI	GrandMean	0	0	0	22	1	6	28	28	28	28
het_log	0.0522			0	10000	5000	POI	GrandMean	0	0	0	22	1	6	28	28	28	28
het_sqrt	0.0507			0	10000	5000	POI	GrandMean	0	0	0	22	1	6	28	28	28	28
hom	0.0538			0	10000	5000	POI	GrandMean	0	0	0	22	1	6	28	28	28	28
nb	0.0461			0	10000	5000	POI	GrandMean	0	0	0	22	1	6	28	28	28	28
poi	0.0507			0	10000	5000	POI	GrandMean	0	0	0	22	1	6	28	28	28	28
q_poi	0.058			0	10000	5000	POI	GrandMean	0	0	0	22	1	6	28	28	28	28
boot	0.0473			0	10000	5000	POI	GrandMean	0	0	0	22	1	10	28	28	28	28
het	0.0536			0	10000	5000	POI	GrandMean	0	0	0	22	1	10	28	28	28	28
het_log	0.0524			0	10000	5000	POI	GrandMean	0	0	0	22	1	10	28	28	28	28
het_sqrt	0.0522			0	10000	5000	POI	GrandMean	0	0	0	22	1	10	28	28	28	28
hom	0.0511			0	10000	5000	POI	GrandMean	0	0	0	22	1	10	28	28	28	28
nb	0.0444			0	10000	5000	POI	GrandMean	0	0	0	22	1	10	28	28	28	28
poi	0.0497			0	10000	5000	POI	GrandMean	0	0	0	22	1	10	28	28	28	28
q_poi	0.0561			0	10000	5000	POI	GrandMean	0	0	0	22	1	10	28	28	28	28
boot	0.0493			0	10000	5000	POI	GrandMean	0	0	0	24	1	1	30	30	30	30
het	0.0587			0	10000	5000	POI	GrandMean	0	0	0	24	1	1	30	30	30	30
het_log	0.0524			0	10000	5000	POI	GrandMean	0	0	0	24	1	1	30	30	30	30
het_sqrt	0.0537			0	10000	5000	POI	GrandMean	0	0	0	24	1	1	30	30	30	30
hom	0.0479			0	10000	5000	POI	GrandMean	0	0	0	24	1	1	30	30	30	30
nb	0.0439			0	10000	5000	POI	GrandMean	0	0	0	24	1	1	30	30	30	30
poi	0.0487			0	10000	5000	POI	GrandMean	0	0	0	24	1	1	30	30	30	30
q_poi	0.0517			0	10000	5000	POI	GrandMean	0	0	0	24	1	1	30	30	30	30
boot	0.0508			0	10000	5000	POI	GrandMean	0	0	0	24	1	6	30	30	30	30
het	0.0529			0	10000	5000	POI	GrandMean	0	0	0	24	1	6	30	30	30	30
het_log	0.0563			0	10000	5000	POI	GrandMean	0	0	0	24	1	6	30	30	30	30
het_sqrt	0.0533			0	10000	5000	POI	GrandMean	0	0	0	24	1	6	30	30	30	30
hom	0.0517			0	10000	5000	POI	GrandMean	0	0	0	24	1	6	30	30	30	30
nb	0.0472			0	10000	5000	POI	GrandMean	0	0	0	24	1	6	30	30	30	30
poi	0.0516			0	10000	5000	POI	GrandMean	0	0	0	24	1	6	30	30	30	30
q_poi	0.0552			0	10000	5000	POI	GrandMean	0	0	0	24	1	6	30	30	30	30
boot	0.0473			0	10000	5000	POI	GrandMean	0	0	0	24	1	10	30	30	30	30
het	0.0512			0	10000	5000	POI	GrandMean	0	0	0	24	1	10	30	30	30	30
het_log	0.0515			0	10000	5000	POI	GrandMean	0	0	0	24	1	10	30	30	30	30
het_sqrt	0.0499			0	10000	5000	POI	GrandMean	0	0	0	24	1	10	30	30	30	30
hom	0.0469			0	10000	5000	POI	GrandMean	0	0	0	24	1	10	30	30	30	30
nb	0.0433			0	10000	5000	POI	GrandMean	0	0	0	24	1	10	30	30	30	30
poi	0.048			0	10000	5000	POI	GrandMean	0	0	0	24	1	10	30	30	30	30
q_poi	0.0515			0	10000	5000	POI	GrandMean	0	0	0	24	1	10	30	30	30	30
boot	0.0574355			0.0041	10000	5000	POI	GrandMean	0	0	0	0	2	1	6	10	10	16
het	0.0787228			0.0041	10000	5000	POI	GrandMean	0	0	0	0	2	1	6	10	10	16
het_log	0.0779195			0.0041	10000	5000	POI	GrandMean	0	0	0	0	2	1	6	10	10	16
het_sqrt	0.0737022			0.0041	10000	5000	POI	GrandMean	0	0	0	0	2	1	6	10	10	16
hom	0.0530174			0.0041	10000	5000	POI	GrandMean	0	0	0	0	2	1	6	10	10	16
nb	0.0415704			0.0041	10000	5000	POI	GrandMean	0	0	0	0	2	1	6	10	10	16
poi	0.0456873			0.0041	10000	5000	POI	GrandMean	0	0	0	0	2	1	6	10	10	16
q_poi	0.0583392			0.0041	10000	5000	POI	GrandMean	0	0	0	0	2	1	6	10	10	16
boot	0.0393			0	10000	5000	POI	GrandMean	0	0	0	0	2	6	6	10	10	16
het	0.0671			0	10000	5000	POI	GrandMean	0	0	0	0	2	6	6	10	10	16
het_log	0.0677			0	10000	5000	POI	GrandMean	0	0	0	0	2	6	6	10	10	16
het_sqrt	0.0651			0	10000	5000	POI	GrandMean	0	0	0	0	2	6	6	10	10	16
hom	0.0517			0	10000	5000	POI	GrandMean	0	0	0	0	2	6	6	10	10	16
nb	0.0456			0	10000	5000	POI	GrandMean	0	0	0	0	2	6	6	10	10	16
poi	0.0519			0	10000	5000	POI	GrandMean	0	0	0	0	2	6	6	10	10	16
q_poi	0.065			0	10000	5000	POI	GrandMean	0	0	0	0	2	6	6	10	10	16
boot	0.0351			0	10000	5000	POI	GrandMean	0	0	0	0	2	10	6	10	10	16
het	0.0604			0	10000	5000	POI	GrandMean	0	0	0	0	2	10	6	10	10	16
het_log	0.0624			0	10000	5000	POI	GrandMean	0	0	0	0	2	10	6	10	10	16
het_sqrt	0.0593			0	10000	5000	POI	GrandMean	0	0	0	0	2	10	6	10	10	16
hom	0.0505			0	10000	5000	POI	GrandMean	0	0	0	0	2	10	6	10	10	16
nb	0.046			0	10000	5000	POI	GrandMean	0	0	0	0	2	10	6	10	10	16
poi	0.0511			0	10000	5000	POI	GrandMean	0	0	0	0	2	10	6	10	10	16
q_poi	0.0654			0	10000	5000	POI	GrandMean	0	0	0	0	2	10	6	10	10	16
boot	0.0533213			0.0004	10000	5000	POI	GrandMean	0	0	0	2	2	1	8	12	12	18
het	0.0728291			0.0004	10000	5000	POI	GrandMean	0	0	0	2	2	1	8	12	12	18
het_log	0.0676271			0.0004	10000	5000	POI	GrandMean	0	0	0	2	2	1	8	12	12	18
het_sqrt	0.0657263			0.0004	10000	5000	POI	GrandMean	0	0	0	2	2	1	8	12	12	18
hom	0.0466186			0.0004	10000	5000	POI	GrandMean	0	0	0	2	2	1	8	12	12	18
nb	0.0397159			0.0004	10000	5000	POI	GrandMean	0	0	0	2	2	1	8	12	12	18
poi	0.0460184			0.0004	10000	5000	POI	GrandMean	0	0	0	2	2	1	8	12	12	18
q_poi	0.0543217			0.0004	10000	5000	POI	GrandMean	0	0	0	2	2	1	8	12	12	18
boot	0.0403			0	10000	5000	POI	GrandMean	0	0	0	2	2	6	8	12	12	18
het	0.0586			0	10000	5000	POI	GrandMean	0	0	0	2	2	6	8	12	12	18
het_log	0.0576			0	10000	5000	POI	GrandMean	0	0	0	2	2	6	8	12	12	18
het_sqrt	0.0546			0	10000	5000	POI	GrandMean	0	0	0	2	2	6	8	12	12	18
hom	0.0487			0	10000	5000	POI	GrandMean	0	0	0	2	2	6	8	12	12	18
nb	0.0448			0	10000	5000	POI	GrandMean	0	0	0	2	2	6	8	12	12	18
poi	0.05			0	10000	5000	POI	GrandMean	0	0	0	2	2	6	8	12	12	18
q_poi	0.0582			0	10000	5000	POI	GrandMean	0	0	0	2	2	6	8	12	12	18
boot	0.0394			0	10000	5000	POI	GrandMean	0	0	0	2	2	10	8	12	12	18
het	0.0598			0	10000	5000	POI	GrandMean	0	0	0	2	2	10	8	12	12	18
het_log	0.0573			0	10000	5000	POI	GrandMean	0	0	0	2	2	10	8	12	12	18
het_sqrt	0.0558			0	10000	5000	POI	GrandMean	0	0	0	2	2	10	8	12	12	18
hom	0.0499			0	10000	5000	POI	GrandMean	0	0	0	2	2	10	8	12	12	18
nb	0.043			0	10000	5000	POI	GrandMean	0	0	0	2	2	10	8	12	12	18
poi	0.0496			0	10000	5000	POI	GrandMean	0	0	0	2	2	10	8	12	12	18
q_poi	0.0617			0	10000	5000	POI	GrandMean	0	0	0	2	2	10	8	12	12	18
boot	0.0573			0	10000	5000	POI	GrandMean	0	0	0	4	2	1	10	14	14	20
het	0.0719			0	10000	5000	POI	GrandMean	0	0	0	4	2	1	10	14	14	20
het_log	0.0657			0	10000	5000	POI	GrandMean	0	0	0	4	2	1	10	14	14	20
het_sqrt	0.0642			0	10000	5000	POI	GrandMean	0	0	0	4	2	1	10	14	14	20
hom	0.0509			0	10000	5000	POI	GrandMean	0	0	0	4	2	1	10	14	14	20
nb	0.0427			0	10000	5000	POI	GrandMean	0	0	0	4	2	1	10	14	14	20
poi	0.0478			0	10000	5000	POI	GrandMean	0	0	0	4	2	1	10	14	14	20
q_poi	0.0601			0	10000	5000	POI	GrandMean	0	0	0	4	2	1	10	14	14	20
boot	0.0419			0	10000	5000	POI	GrandMean	0	0	0	4	2	6	10	14	14	20
het	0.0551			0	10000	5000	POI	GrandMean	0	0	0	4	2	6	10	14	14	20
het_log	0.0549			0	10000	5000	POI	GrandMean	0	0	0	4	2	6	10	14	14	20
het_sqrt	0.0527			0	10000	5000	POI	GrandMean	0	0	0	4	2	6	10	14	14	20
hom	0.0469			0	10000	5000	POI	GrandMean	0	0	0	4	2	6	10	14	14	20
nb	0.0444			0	10000	5000	POI	GrandMean	0	0	0	4	2	6	10	14	14	20
poi	0.0502			0	10000	5000	POI	GrandMean	0	0	0	4	2	6	10	14	14	20
q_poi	0.0578			0	10000	5000	POI	GrandMean	0	0	0	4	2	6	10	14	14	20
boot	0.0413			0	10000	5000	POI	GrandMean	0	0	0	4	2	10	10	14	14	20
het	0.0556			0	10000	5000	POI	GrandMean	0	0	0	4	2	10	10	14	14	20
het_log	0.0563			0	10000	5000	POI	GrandMean	0	0	0	4	2	10	10	14	14	20
het_sqrt	0.0561			0	10000	5000	POI	GrandMean	0	0	0	4	2	10	10	14	14	20
hom	0.0478			0	10000	5000	POI	GrandMean	0	0	0	4	2	10	10	14	14	20
nb	0.0451			0	10000	5000	POI	GrandMean	0	0	0	4	2	10	10	14	14	20
poi	0.0502			0	10000	5000	POI	GrandMean	0	0	0	4	2	10	10	14	14	20
q_poi	0.0582			0	10000	5000	POI	GrandMean	0	0	0	4	2	10	10	14	14	20
boot	0.0516			0	10000	5000	POI	GrandMean	0	0	0	6	2	1	12	16	16	22
het	0.0661			0	10000	5000	POI	GrandMean	0	0	0	6	2	1	12	16	16	22
het_log	0.0572			0	10000	5000	POI	GrandMean	0	0	0	6	2	1	12	16	16	22
het_sqrt	0.0575			0	10000	5000	POI	GrandMean	0	0	0	6	2	1	12	16	16	22
hom	0.0486			0	10000	5000	POI	GrandMean	0	0	0	6	2	1	12	16	16	22
nb	0.0411			0	10000	5000	POI	GrandMean	0	0	0	6	2	1	12	16	16	22
poi	0.0456			0	10000	5000	POI	GrandMean	0	0	0	6	2	1	12	16	16	22
q_poi	0.0531			0	10000	5000	POI	GrandMean	0	0	0	6	2	1	12	16	16	22
boot	0.0434			0	10000	5000	POI	GrandMean	0	0	0	6	2	6	12	16	16	22
het	0.0565			0	10000	5000	POI	GrandMean	0	0	0	6	2	6	12	16	16	22
het_log	0.058			0	10000	5000	POI	GrandMean	0	0	0	6	2	6	12	16	16	22
het_sqrt	0.0548			0	10000	5000	POI	GrandMean	0	0	0	6	2	6	12	16	16	22
hom	0.0495			0	10000	5000	POI	GrandMean	0	0	0	6	2	6	12	16	16	22
nb	0.045			0	10000	5000	POI	GrandMean	0	0	0	6	2	6	12	16	16	22
poi	0.049			0	10000	5000	POI	GrandMean	0	0	0	6	2	6	12	16	16	22
q_poi	0.0581			0	10000	5000	POI	GrandMean	0	0	0	6	2	6	12	16	16	22
boot	0.0428			0	10000	5000	POI	GrandMean	0	0	0	6	2	10	12	16	16	22
het	0.0555			0	10000	5000	POI	GrandMean	0	0	0	6	2	10	12	16	16	22
het_log	0.0536			0	10000	5000	POI	GrandMean	0	0	0	6	2	10	12	16	16	22
het_sqrt	0.0514			0	10000	5000	POI	GrandMean	0	0	0	6	2	10	12	16	16	22
hom	0.0494			0	10000	5000	POI	GrandMean	0	0	0	6	2	10	12	16	16	22
nb	0.0446			0	10000	5000	POI	GrandMean	0	0	0	6	2	10	12	16	16	22
poi	0.0496			0	10000	5000	POI	GrandMean	0	0	0	6	2	10	12	16	16	22
q_poi	0.0597			0	10000	5000	POI	GrandMean	0	0	0	6	2	10	12	16	16	22
boot	0.0502			0	10000	5000	POI	GrandMean	0	0	0	8	2	1	14	18	18	24
het	0.0629			0	10000	5000	POI	GrandMean	0	0	0	8	2	1	14	18	18	24
het_log	0.0567			0	10000	5000	POI	GrandMean	0	0	0	8	2	1	14	18	18	24
het_sqrt	0.0565			0	10000	5000	POI	GrandMean	0	0	0	8	2	1	14	18	18	24
hom	0.0461			0	10000	5000	POI	GrandMean	0	0	0	8	2	1	14	18	18	24
nb	0.0406			0	10000	5000	POI	GrandMean	0	0	0	8	2	1	14	18	18	24
poi	0.0454			0	10000	5000	POI	GrandMean	0	0	0	8	2	1	14	18	18	24
q_poi	0.0528			0	10000	5000	POI	GrandMean	0	0	0	8	2	1	14	18	18	24
boot	0.0426			0	10000	5000	POI	GrandMean	0	0	0	8	2	6	14	18	18	24
het	0.0524			0	10000	5000	POI	GrandMean	0	0	0	8	2	6	14	18	18	24
het_log	0.0562			0	10000	5000	POI	GrandMean	0	0	0	8	2	6	14	18	18	24
het_sqrt	0.0516			0	10000	5000	POI	GrandMean	0	0	0	8	2	6	14	18	18	24
hom	0.0494			0	10000	5000	POI	GrandMean	0	0	0	8	2	6	14	18	18	24
nb	0.0432			0	10000	5000	POI	GrandMean	0	0	0	8	2	6	14	18	18	24
poi	0.0481			0	10000	5000	POI	GrandMean	0	0	0	8	2	6	14	18	18	24
q_poi	0.057			0	10000	5000	POI	GrandMean	0	0	0	8	2	6	14	18	18	24
boot	0.0462			0	10000	5000	POI	GrandMean	0	0	0	8	2	10	14	18	18	24
het	0.0565			0	10000	5000	POI	GrandMean	0	0	0	8	2	10	14	18	18	24
het_log	0.0565			0	10000	5000	POI	GrandMean	0	0	0	8	2	10	14	18	18	24
het_sqrt	0.0549			0	10000	5000	POI	GrandMean	0	0	0	8	2	10	14	18	18	24
hom	0.0524			0	10000	5000	POI	GrandMean	0	0	0	8	2	10	14	18	18	24
nb	0.0458			0	10000	5000	POI	GrandMean	0	0	0	8	2	10	14	18	18	24
poi	0.0522			0	10000	5000	POI	GrandMean	0	0	0	8	2	10	14	18	18	24
q_poi	0.0607			0	10000	5000	POI	GrandMean	0	0	0	8	2	10	14	18	18	24
boot	0.049			0	10000	5000	POI	GrandMean	0	0	0	10	2	1	16	20	20	26
het	0.0595			0	10000	5000	POI	GrandMean	0	0	0	10	2	1	16	20	20	26
het_log	0.0541			0	10000	5000	POI	GrandMean	0	0	0	10	2	1	16	20	20	26
het_sqrt	0.0548			0	10000	5000	POI	GrandMean	0	0	0	10	2	1	16	20	20	26
hom	0.0458			0	10000	5000	POI	GrandMean	0	0	0	10	2	1	16	20	20	26
nb	0.0391			0	10000	5000	POI	GrandMean	0	0	0	10	2	1	16	20	20	26
poi	0.0435			0	10000	5000	POI	GrandMean	0	0	0	10	2	1	16	20	20	26
q_poi	0.0509			0	10000	5000	POI	GrandMean	0	0	0	10	2	1	16	20	20	26
boot	0.0444			0	10000	5000	POI	GrandMean	0	0	0	10	2	6	16	20	20	26
het	0.0527			0	10000	5000	POI	GrandMean	0	0	0	10	2	6	16	20	20	26
het_log	0.0534			0	10000	5000	POI	GrandMean	0	0	0	10	2	6	16	20	20	26
het_sqrt	0.0501			0	10000	5000	POI	GrandMean	0	0	0	10	2	6	16	20	20	26
hom	0.0487			0	10000	5000	POI	GrandMean	0	0	0	10	2	6	16	20	20	26
nb	0.044			0	10000	5000	POI	GrandMean	0	0	0	10	2	6	16	20	20	26
poi	0.0482			0	10000	5000	POI	GrandMean	0	0	0	10	2	6	16	20	20	26
q_poi	0.0539			0	10000	5000	POI	GrandMean	0	0	0	10	2	6	16	20	20	26
boot	0.0474			0	10000	5000	POI	GrandMean	0	0	0	10	2	10	16	20	20	26
het	0.0564			0	10000	5000	POI	GrandMean	0	0	0	10	2	10	16	20	20	26
het_log	0.0569			0	10000	5000	POI	GrandMean	0	0	0	10	2	10	16	20	20	26
het_sqrt	0.0549			0	10000	5000	POI	GrandMean	0	0	0	10	2	10	16	20	20	26
hom	0.0512			0	10000	5000	POI	GrandMean	0	0	0	10	2	10	16	20	20	26
nb	0.0472			0	10000	5000	POI	GrandMean	0	0	0	10	2	10	16	20	20	26
poi	0.0519			0	10000	5000	POI	GrandMean	0	0	0	10	2	10	16	20	20	26
q_poi	0.0572			0	10000	5000	POI	GrandMean	0	0	0	10	2	10	16	20	20	26
boot	0.0485			0	10000	5000	POI	GrandMean	0	0	0	12	2	1	18	22	22	28
het	0.0597			0	10000	5000	POI	GrandMean	0	0	0	12	2	1	18	22	22	28
het_log	0.0563			0	10000	5000	POI	GrandMean	0	0	0	12	2	1	18	22	22	28
het_sqrt	0.0542			0	10000	5000	POI	GrandMean	0	0	0	12	2	1	18	22	22	28
hom	0.0469			0	10000	5000	POI	GrandMean	0	0	0	12	2	1	18	22	22	28
nb	0.0408			0	10000	5000	POI	GrandMean	0	0	0	12	2	1	18	22	22	28
poi	0.0468			0	10000	5000	POI	GrandMean	0	0	0	12	2	1	18	22	22	28
q_poi	0.0522			0	10000	5000	POI	GrandMean	0	0	0	12	2	1	18	22	22	28
boot	0.0443			0	10000	5000	POI	GrandMean	0	0	0	12	2	6	18	22	22	28
het	0.0533			0	10000	5000	POI	GrandMean	0	0	0	12	2	6	18	22	22	28
het_log	0.0566			0	10000	5000	POI	GrandMean	0	0	0	12	2	6	18	22	22	28
het_sqrt	0.0522			0	10000	5000	POI	GrandMean	0	0	0	12	2	6	18	22	22	28
hom	0.0483			0	10000	5000	POI	GrandMean	0	0	0	12	2	6	18	22	22	28
nb	0.0438			0	10000	5000	POI	GrandMean	0	0	0	12	2	6	18	22	22	28
poi	0.0497			0	10000	5000	POI	GrandMean	0	0	0	12	2	6	18	22	22	28
q_poi	0.0561			0	10000	5000	POI	GrandMean	0	0	0	12	2	6	18	22	22	28
boot	0.0485			0	10000	5000	POI	GrandMean	0	0	0	12	2	10	18	22	22	28
het	0.0567			0	10000	5000	POI	GrandMean	0	0	0	12	2	10	18	22	22	28
het_log	0.0553			0	10000	5000	POI	GrandMean	0	0	0	12	2	10	18	22	22	28
het_sqrt	0.0546			0	10000	5000	POI	GrandMean	0	0	0	12	2	10	18	22	22	28
hom	0.0518			0	10000	5000	POI	GrandMean	0	0	0	12	2	10	18	22	22	28
nb	0.047			0	10000	5000	POI	GrandMean	0	0	0	12	2	10	18	22	22	28
poi	0.0525			0	10000	5000	POI	GrandMean	0	0	0	12	2	10	18	22	22	28
q_poi	0.0595			0	10000	5000	POI	GrandMean	0	0	0	12	2	10	18	22	22	28
boot	0.0502			0	10000	5000	POI	GrandMean	0	0	0	14	2	1	20	24	24	30
het	0.0558			0	10000	5000	POI	GrandMean	0	0	0	14	2	1	20	24	24	30
het_log	0.0554			0	10000	5000	POI	GrandMean	0	0	0	14	2	1	20	24	24	30
het_sqrt	0.0539			0	10000	5000	POI	GrandMean	0	0	0	14	2	1	20	24	24	30
hom	0.0487			0	10000	5000	POI	GrandMean	0	0	0	14	2	1	20	24	24	30
nb	0.0451			0	10000	5000	POI	GrandMean	0	0	0	14	2	1	20	24	24	30
poi	0.0498			0	10000	5000	POI	GrandMean	0	0	0	14	2	1	20	24	24	30
q_poi	0.0536			0	10000	5000	POI	GrandMean	0	0	0	14	2	1	20	24	24	30
boot	0.0474			0	10000	5000	POI	GrandMean	0	0	0	14	2	6	20	24	24	30
het	0.0526			0	10000	5000	POI	GrandMean	0	0	0	14	2	6	20	24	24	30
het_log	0.0553			0	10000	5000	POI	GrandMean	0	0	0	14	2	6	20	24	24	30
het_sqrt	0.0527			0	10000	5000	POI	GrandMean	0	0	0	14	2	6	20	24	24	30
hom	0.0488			0	10000	5000	POI	GrandMean	0	0	0	14	2	6	20	24	24	30
nb	0.0427			0	10000	5000	POI	GrandMean	0	0	0	14	2	6	20	24	24	30
poi	0.0479			0	10000	5000	POI	GrandMean	0	0	0	14	2	6	20	24	24	30
q_poi	0.0531			0	10000	5000	POI	GrandMean	0	0	0	14	2	6	20	24	24	30
boot	0.0477			0	10000	5000	POI	GrandMean	0	0	0	14	2	10	20	24	24	30
het	0.0517			0	10000	5000	POI	GrandMean	0	0	0	14	2	10	20	24	24	30
het_log	0.057			0	10000	5000	POI	GrandMean	0	0	0	14	2	10	20	24	24	30
het_sqrt	0.0531			0	10000	5000	POI	GrandMean	0	0	0	14	2	10	20	24	24	30
hom	0.0497			0	10000	5000	POI	GrandMean	0	0	0	14	2	10	20	24	24	30
nb	0.0455			0	10000	5000	POI	GrandMean	0	0	0	14	2	10	20	24	24	30
poi	0.0508			0	10000	5000	POI	GrandMean	0	0	0	14	2	10	20	24	24	30
q_poi	0.0533			0	10000	5000	POI	GrandMean	0	0	0	14	2	10	20	24	24	30
boot	0.0481			0	10000	5000	POI	GrandMean	0	0	0	16	2	1	22	26	26	32
het	0.0587			0	10000	5000	POI	GrandMean	0	0	0	16	2	1	22	26	26	32
het_log	0.0526			0	10000	5000	POI	GrandMean	0	0	0	16	2	1	22	26	26	32
het_sqrt	0.0542			0	10000	5000	POI	GrandMean	0	0	0	16	2	1	22	26	26	32
hom	0.0486			0	10000	5000	POI	GrandMean	0	0	0	16	2	1	22	26	26	32
nb	0.0416			0	10000	5000	POI	GrandMean	0	0	0	16	2	1	22	26	26	32
poi	0.0469			0	10000	5000	POI	GrandMean	0	0	0	16	2	1	22	26	26	32
q_poi	0.0517			0	10000	5000	POI	GrandMean	0	0	0	16	2	1	22	26	26	32
boot	0.0477			0	10000	5000	POI	GrandMean	0	0	0	16	2	6	22	26	26	32
het	0.0546			0	10000	5000	POI	GrandMean	0	0	0	16	2	6	22	26	26	32
het_log	0.0533			0	10000	5000	POI	GrandMean	0	0	0	16	2	6	22	26	26	32
het_sqrt	0.0514			0	10000	5000	POI	GrandMean	0	0	0	16	2	6	22	26	26	32
hom	0.0506			0	10000	5000	POI	GrandMean	0	0	0	16	2	6	22	26	26	32
nb	0.0447			0	10000	5000	POI	GrandMean	0	0	0	16	2	6	22	26	26	32
poi	0.0496			0	10000	5000	POI	GrandMean	0	0	0	16	2	6	22	26	26	32
q_poi	0.056			0	10000	5000	POI	GrandMean	0	0	0	16	2	6	22	26	26	32
boot	0.0478			0	10000	5000	POI	GrandMean	0	0	0	16	2	10	22	26	26	32
het	0.0519			0	10000	5000	POI	GrandMean	0	0	0	16	2	10	22	26	26	32
het_log	0.0528			0	10000	5000	POI	GrandMean	0	0	0	16	2	10	22	26	26	32
het_sqrt	0.051			0	10000	5000	POI	GrandMean	0	0	0	16	2	10	22	26	26	32
hom	0.0479			0	10000	5000	POI	GrandMean	0	0	0	16	2	10	22	26	26	32
nb	0.0436			0	10000	5000	POI	GrandMean	0	0	0	16	2	10	22	26	26	32
poi	0.0484			0	10000	5000	POI	GrandMean	0	0	0	16	2	10	22	26	26	32
q_poi	0.0533			0	10000	5000	POI	GrandMean	0	0	0	16	2	10	22	26	26	32
boot	0.0505			0	10000	5000	POI	GrandMean	0	0	0	18	2	1	24	28	28	34
het	0.0601			0	10000	5000	POI	GrandMean	0	0	0	18	2	1	24	28	28	34
het_log	0.053			0	10000	5000	POI	GrandMean	0	0	0	18	2	1	24	28	28	34
het_sqrt	0.0535			0	10000	5000	POI	GrandMean	0	0	0	18	2	1	24	28	28	34
hom	0.0513			0	10000	5000	POI	GrandMean	0	0	0	18	2	1	24	28	28	34
nb	0.0427			0	10000	5000	POI	GrandMean	0	0	0	18	2	1	24	28	28	34
poi	0.0472			0	10000	5000	POI	GrandMean	0	0	0	18	2	1	24	28	28	34
q_poi	0.0535			0	10000	5000	POI	GrandMean	0	0	0	18	2	1	24	28	28	34
boot	0.0485			0	10000	5000	POI	GrandMean	0	0	0	18	2	6	24	28	28	34
het	0.054			0	10000	5000	POI	GrandMean	0	0	0	18	2	6	24	28	28	34
het_log	0.0567			0	10000	5000	POI	GrandMean	0	0	0	18	2	6	24	28	28	34
het_sqrt	0.0524			0	10000	5000	POI	GrandMean	0	0	0	18	2	6	24	28	28	34
hom	0.0502			0	10000	5000	POI	GrandMean	0	0	0	18	2	6	24	28	28	34
nb	0.0457			0	10000	5000	POI	GrandMean	0	0	0	18	2	6	24	28	28	34
poi	0.0509			0	10000	5000	POI	GrandMean	0	0	0	18	2	6	24	28	28	34
q_poi	0.0566			0	10000	5000	POI	GrandMean	0	0	0	18	2	6	24	28	28	34
boot	0.051			0	10000	5000	POI	GrandMean	0	0	0	18	2	10	24	28	28	34
het	0.0558			0	10000	5000	POI	GrandMean	0	0	0	18	2	10	24	28	28	34
het_log	0.0591			0	10000	5000	POI	GrandMean	0	0	0	18	2	10	24	28	28	34
het_sqrt	0.0551			0	10000	5000	POI	GrandMean	0	0	0	18	2	10	24	28	28	34
hom	0.0516			0	10000	5000	POI	GrandMean	0	0	0	18	2	10	24	28	28	34
nb	0.0477			0	10000	5000	POI	GrandMean	0	0	0	18	2	10	24	28	28	34
poi	0.0532			0	10000	5000	POI	GrandMean	0	0	0	18	2	10	24	28	28	34
q_poi	0.0562			0	10000	5000	POI	GrandMean	0	0	0	18	2	10	24	28	28	34
boot	0.0521			0	10000	5000	POI	GrandMean	0	0	0	20	2	1	26	30	30	36
het	0.0615			0	10000	5000	POI	GrandMean	0	0	0	20	2	1	26	30	30	36
het_log	0.0538			0	10000	5000	POI	GrandMean	0	0	0	20	2	1	26	30	30	36
het_sqrt	0.0541			0	10000	5000	POI	GrandMean	0	0	0	20	2	1	26	30	30	36
hom	0.0507			0	10000	5000	POI	GrandMean	0	0	0	20	2	1	26	30	30	36
nb	0.0437			0	10000	5000	POI	GrandMean	0	0	0	20	2	1	26	30	30	36
poi	0.0486			0	10000	5000	POI	GrandMean	0	0	0	20	2	1	26	30	30	36
q_poi	0.054			0	10000	5000	POI	GrandMean	0	0	0	20	2	1	26	30	30	36
boot	0.0487			0	10000	5000	POI	GrandMean	0	0	0	20	2	6	26	30	30	36
het	0.0537			0	10000	5000	POI	GrandMean	0	0	0	20	2	6	26	30	30	36
het_log	0.055			0	10000	5000	POI	GrandMean	0	0	0	20	2	6	26	30	30	36
het_sqrt	0.0504			0	10000	5000	POI	GrandMean	0	0	0	20	2	6	26	30	30	36
hom	0.0523			0	10000	5000	POI	GrandMean	0	0	0	20	2	6	26	30	30	36
nb	0.0452			0	10000	5000	POI	GrandMean	0	0	0	20	2	6	26	30	30	36
poi	0.051			0	10000	5000	POI	GrandMean	0	0	0	20	2	6	26	30	30	36
q_poi	0.0572			0	10000	5000	POI	GrandMean	0	0	0	20	2	6	26	30	30	36
boot	0.0496			0	10000	5000	POI	GrandMean	0	0	0	20	2	10	26	30	30	36
het	0.0537			0	10000	5000	POI	GrandMean	0	0	0	20	2	10	26	30	30	36
het_log	0.0541			0	10000	5000	POI	GrandMean	0	0	0	20	2	10	26	30	30	36
het_sqrt	0.0521			0	10000	5000	POI	GrandMean	0	0	0	20	2	10	26	30	30	36
hom	0.0504			0	10000	5000	POI	GrandMean	0	0	0	20	2	10	26	30	30	36
nb	0.0458			0	10000	5000	POI	GrandMean	0	0	0	20	2	10	26	30	30	36
poi	0.0516			0	10000	5000	POI	GrandMean	0	0	0	20	2	10	26	30	30	36
q_poi	0.0572			0	10000	5000	POI	GrandMean	0	0	0	20	2	10	26	30	30	36
boot	0.0475			0	10000	5000	POI	GrandMean	0	0	0	22	2	1	28	32	32	38
het	0.0589			0	10000	5000	POI	GrandMean	0	0	0	22	2	1	28	32	32	38
het_log	0.0548			0	10000	5000	POI	GrandMean	0	0	0	22	2	1	28	32	32	38
het_sqrt	0.0544			0	10000	5000	POI	GrandMean	0	0	0	22	2	1	28	32	32	38
hom	0.0479			0	10000	5000	POI	GrandMean	0	0	0	22	2	1	28	32	32	38
nb	0.0425			0	10000	5000	POI	GrandMean	0	0	0	22	2	1	28	32	32	38
poi	0.0472			0	10000	5000	POI	GrandMean	0	0	0	22	2	1	28	32	32	38
q_poi	0.0502			0	10000	5000	POI	GrandMean	0	0	0	22	2	1	28	32	32	38
boot	0.0493			0	10000	5000	POI	GrandMean	0	0	0	22	2	6	28	32	32	38
het	0.0529			0	10000	5000	POI	GrandMean	0	0	0	22	2	6	28	32	32	38
het_log	0.056			0	10000	5000	POI	GrandMean	0	0	0	22	2	6	28	32	32	38
het_sqrt	0.0525			0	10000	5000	POI	GrandMean	0	0	0	22	2	6	28	32	32	38
hom	0.0498			0	10000	5000	POI	GrandMean	0	0	0	22	2	6	28	32	32	38
nb	0.0455			0	10000	5000	POI	GrandMean	0	0	0	22	2	6	28	32	32	38
poi	0.0499			0	10000	5000	POI	GrandMean	0	0	0	22	2	6	28	32	32	38
q_poi	0.0528			0	10000	5000	POI	GrandMean	0	0	0	22	2	6	28	32	32	38
boot	0.049			0	10000	5000	POI	GrandMean	0	0	0	22	2	10	28	32	32	38
het	0.0523			0	10000	5000	POI	GrandMean	0	0	0	22	2	10	28	32	32	38
het_log	0.0553			0	10000	5000	POI	GrandMean	0	0	0	22	2	10	28	32	32	38
het_sqrt	0.0531			0	10000	5000	POI	GrandMean	0	0	0	22	2	10	28	32	32	38
hom	0.0507			0	10000	5000	POI	GrandMean	0	0	0	22	2	10	28	32	32	38
nb	0.0469			0	10000	5000	POI	GrandMean	0	0	0	22	2	10	28	32	32	38
poi	0.0526			0	10000	5000	POI	GrandMean	0	0	0	22	2	10	28	32	32	38
q_poi	0.0549			0	10000	5000	POI	GrandMean	0	0	0	22	2	10	28	32	32	38
boot	0.0523			0	10000	5000	POI	GrandMean	0	0	0	24	2	1	30	34	34	40
het	0.0584			0	10000	5000	POI	GrandMean	0	0	0	24	2	1	30	34	34	40
het_log	0.0554			0	10000	5000	POI	GrandMean	0	0	0	24	2	1	30	34	34	40
het_sqrt	0.0549			0	10000	5000	POI	GrandMean	0	0	0	24	2	1	30	34	34	40
hom	0.0529			0	10000	5000	POI	GrandMean	0	0	0	24	2	1	30	34	34	40
nb	0.0477			0	10000	5000	POI	GrandMean	0	0	0	24	2	1	30	34	34	40
poi	0.052			0	10000	5000	POI	GrandMean	0	0	0	24	2	1	30	34	34	40
q_poi	0.0563			0	10000	5000	POI	GrandMean	0	0	0	24	2	1	30	34	34	40
boot	0.0476			0	10000	5000	POI	GrandMean	0	0	0	24	2	6	30	34	34	40
het	0.0514			0	10000	5000	POI	GrandMean	0	0	0	24	2	6	30	34	34	40
het_log	0.0529			0	10000	5000	POI	GrandMean	0	0	0	24	2	6	30	34	34	40
het_sqrt	0.0514			0	10000	5000	POI	GrandMean	0	0	0	24	2	6	30	34	34	40
hom	0.0498			0	10000	5000	POI	GrandMean	0	0	0	24	2	6	30	34	34	40
nb	0.0434			0	10000	5000	POI	GrandMean	0	0	0	24	2	6	30	34	34	40
poi	0.0466			0	10000	5000	POI	GrandMean	0	0	0	24	2	6	30	34	34	40
q_poi	0.0531			0	10000	5000	POI	GrandMean	0	0	0	24	2	6	30	34	34	40
boot	0.051			0	10000	5000	POI	GrandMean	0	0	0	24	2	10	30	34	34	40
het	0.0532			0	10000	5000	POI	GrandMean	0	0	0	24	2	10	30	34	34	40
het_log	0.0558			0	10000	5000	POI	GrandMean	0	0	0	24	2	10	30	34	34	40
het_sqrt	0.0523			0	10000	5000	POI	GrandMean	0	0	0	24	2	10	30	34	34	40
hom	0.052			0	10000	5000	POI	GrandMean	0	0	0	24	2	10	30	34	34	40
nb	0.0471			0	10000	5000	POI	GrandMean	0	0	0	24	2	10	30	34	34	40
poi	0.0512			0	10000	5000	POI	GrandMean	0	0	0	24	2	10	30	34	34	40
q_poi	0.0562			0	10000	5000	POI	GrandMean	0	0	0	24	2	10	30	34	34	40
boot	0.0648006			0.0247	10000	5000	CMP	Dunnett	0	0	0	0	3	1	6	6	6	6	0.5	0.5	0.5	0.5
het	0.044089			0.0247	10000	5000	CMP	Dunnett	0	0	0	0	3	1	6	6	6	6	0.5	0.5	0.5	0.5
het_log	0.0561878			0.0247	10000	5000	CMP	Dunnett	0	0	0	0	3	1	6	6	6	6	0.5	0.5	0.5	0.5
het_sqrt	0.0521891			0.0247	10000	5000	CMP	Dunnett	0	0	0	0	3	1	6	6	6	6	0.5	0.5	0.5	0.5
hom	0.0458321			0.0247	10000	5000	CMP	Dunnett	0	0	0	0	3	1	6	6	6	6	0.5	0.5	0.5	0.5
nb	0.0217369			0.0247	10000	5000	CMP	Dunnett	0	0	0	0	3	1	6	6	6	6	0.5	0.5	0.5	0.5
poi	0.0312724			0.0247	10000	5000	CMP	Dunnett	0	0	0	0	3	1	6	6	6	6	0.5	0.5	0.5	0.5
q_poi	0.0229673			0.0247	10000	5000	CMP	Dunnett	0	0	0	0	3	1	6	6	6	6	0.5	0.5	0.5	0.5
boot	0.0279			0	10000	5000	CMP	Dunnett	0	0	0	0	3	6	6	6	6	6	0.5	0.5	0.5	0.5
het	0.052			0	10000	5000	CMP	Dunnett	0	0	0	0	3	6	6	6	6	6	0.5	0.5	0.5	0.5
het_log	0.0487			0	10000	5000	CMP	Dunnett	0	0	0	0	3	6	6	6	6	6	0.5	0.5	0.5	0.5
het_sqrt	0.0527			0	10000	5000	CMP	Dunnett	0	0	0	0	3	6	6	6	6	6	0.5	0.5	0.5	0.5
hom	0.0521			0	10000	5000	CMP	Dunnett	0	0	0	0	3	6	6	6	6	6	0.5	0.5	0.5	0.5
nb	0.0985			0	10000	5000	CMP	Dunnett	0	0	0	0	3	6	6	6	6	6	0.5	0.5	0.5	0.5
poi	0.1886			0	10000	5000	CMP	Dunnett	0	0	0	0	3	6	6	6	6	6	0.5	0.5	0.5	0.5
q_poi	0.0686			0	10000	5000	CMP	Dunnett	0	0	0	0	3	6	6	6	6	6	0.5	0.5	0.5	0.5
boot	0.0249			0	10000	5000	CMP	Dunnett	0	0	0	0	3	10	6	6	6	6	0.5	0.5	0.5	0.5
het	0.0531			0	10000	5000	CMP	Dunnett	0	0	0	0	3	10	6	6	6	6	0.5	0.5	0.5	0.5
het_log	0.0483			0	10000	5000	CMP	Dunnett	0	0	0	0	3	10	6	6	6	6	0.5	0.5	0.5	0.5
het_sqrt	0.0517			0	10000	5000	CMP	Dunnett	0	0	0	0	3	10	6	6	6	6	0.5	0.5	0.5	0.5
hom	0.0521			0	10000	5000	CMP	Dunnett	0	0	0	0	3	10	6	6	6	6	0.5	0.5	0.5	0.5
nb	0.0996			0	10000	5000	CMP	Dunnett	0	0	0	0	3	10	6	6	6	6	0.5	0.5	0.5	0.5
poi	0.2065			0	10000	5000	CMP	Dunnett	0	0	0	0	3	10	6	6	6	6	0.5	0.5	0.5	0.5
q_poi	0.0697			0	10000	5000	CMP	Dunnett	0	0	0	0	3	10	6	6	6	6	0.5	0.5	0.5	0.5
boot	0.0668473			0.0037	10000	5000	CMP	Dunnett	0	0	0	2	3	1	8	8	8	8	0.5	0.5	0.5	0.5
het	0.0429589			0.0037	10000	5000	CMP	Dunnett	0	0	0	2	3	1	8	8	8	8	0.5	0.5	0.5	0.5
het_log	0.0515909			0.0037	10000	5000	CMP	Dunnett	0	0	0	2	3	1	8	8	8	8	0.5	0.5	0.5	0.5
het_sqrt	0.0497842			0.0037	10000	5000	CMP	Dunnett	0	0	0	2	3	1	8	8	8	8	0.5	0.5	0.5	0.5
hom	0.0446653			0.0037	10000	5000	CMP	Dunnett	0	0	0	2	3	1	8	8	8	8	0.5	0.5	0.5	0.5
nb	0.0350296			0.0037	10000	5000	CMP	Dunnett	0	0	0	2	3	1	8	8	8	8	0.5	0.5	0.5	0.5
poi	0.0520927			0.0037	10000	5000	CMP	Dunnett	0	0	0	2	3	1	8	8	8	8	0.5	0.5	0.5	0.5
q_poi	0.0293084			0.0037	10000	5000	CMP	Dunnett	0	0	0	2	3	1	8	8	8	8	0.5	0.5	0.5	0.5
boot	0.0359			0	10000	5000	CMP	Dunnett	0	0	0	2	3	6	8	8	8	8	0.5	0.5	0.5	0.5
het	0.0484			0	10000	5000	CMP	Dunnett	0	0	0	2	3	6	8	8	8	8	0.5	0.5	0.5	0.5
het_log	0.0431			0	10000	5000	CMP	Dunnett	0	0	0	2	3	6	8	8	8	8	0.5	0.5	0.5	0.5
het_sqrt	0.0476			0	10000	5000	CMP	Dunnett	0	0	0	2	3	6	8	8	8	8	0.5	0.5	0.5	0.5
hom	0.0479			0	10000	5000	CMP	Dunnett	0	0	0	2	3	6	8	8	8	8	0.5	0.5	0.5	0.5
nb	0.0811			0	10000	5000	CMP	Dunnett	0	0	0	2	3	6	8	8	8	8	0.5	0.5	0.5	0.5
poi	0.1787			0	10000	5000	CMP	Dunnett	0	0	0	2	3	6	8	8	8	8	0.5	0.5	0.5	0.5
q_poi	0.0569			0	10000	5000	CMP	Dunnett	0	0	0	2	3	6	8	8	8	8	0.5	0.5	0.5	0.5
boot	0.0348			0	10000	5000	CMP	Dunnett	0	0	0	2	3	10	8	8	8	8	0.5	0.5	0.5	0.5
het	0.0473			0	10000	5000	CMP	Dunnett	0	0	0	2	3	10	8	8	8	8	0.5	0.5	0.5	0.5
het_log	0.0436			0	10000	5000	CMP	Dunnett	0	0	0	2	3	10	8	8	8	8	0.5	0.5	0.5	0.5
het_sqrt	0.0469			0	10000	5000	CMP	Dunnett	0	0	0	2	3	10	8	8	8	8	0.5	0.5	0.5	0.5
hom	0.0458			0	10000	5000	CMP	Dunnett	0	0	0	2	3	10	8	8	8	8	0.5	0.5	0.5	0.5
nb	0.0828			0	10000	5000	CMP	Dunnett	0	0	0	2	3	10	8	8	8	8	0.5	0.5	0.5	0.5
poi	0.198			0	10000	5000	CMP	Dunnett	0	0	0	2	3	10	8	8	8	8	0.5	0.5	0.5	0.5
q_poi	0.0597			0	10000	5000	CMP	Dunnett	0	0	0	2	3	10	8	8	8	8	0.5	0.5	0.5	0.5
boot	0.0709568			0.0008	10000	5000	CMP	Dunnett	0	0	0	4	3	1	10	10	10	10	0.5	0.5	0.5	0.5
het	0.0441353			0.0008	10000	5000	CMP	Dunnett	0	0	0	4	3	1	10	10	10	10	0.5	0.5	0.5	0.5
het_log	0.0508407			0.0008	10000	5000	CMP	Dunnett	0	0	0	4	3	1	10	10	10	10	0.5	0.5	0.5	0.5
het_sqrt	0.0491393			0.0008	10000	5000	CMP	Dunnett	0	0	0	4	3	1	10	10	10	10	0.5	0.5	0.5	0.5
hom	0.0471377			0.0008	10000	5000	CMP	Dunnett	0	0	0	4	3	1	10	10	10	10	0.5	0.5	0.5	0.5
nb	0.0426341			0.0008	10000	5000	CMP	Dunnett	0	0	0	4	3	1	10	10	10	10	0.5	0.5	0.5	0.5
poi	0.0661529			0.0008	10000	5000	CMP	Dunnett	0	0	0	4	3	1	10	10	10	10	0.5	0.5	0.5	0.5
q_poi	0.0341273			0.0008	10000	5000	CMP	Dunnett	0	0	0	4	3	1	10	10	10	10	0.5	0.5	0.5	0.5
boot	0.0418			0	10000	5000	CMP	Dunnett	0	0	0	4	3	6	10	10	10	10	0.5	0.5	0.5	0.5
het	0.0489			0	10000	5000	CMP	Dunnett	0	0	0	4	3	6	10	10	10	10	0.5	0.5	0.5	0.5
het_log	0.0448			0	10000	5000	CMP	Dunnett	0	0	0	4	3	6	10	10	10	10	0.5	0.5	0.5	0.5
het_sqrt	0.0503			0	10000	5000	CMP	Dunnett	0	0	0	4	3	6	10	10	10	10	0.5	0.5	0.5	0.5
hom	0.0486			0	10000	5000	CMP	Dunnett	0	0	0	4	3	6	10	10	10	10	0.5	0.5	0.5	0.5
nb	0.0766			0	10000	5000	CMP	Dunnett	0	0	0	4	3	6	10	10	10	10	0.5	0.5	0.5	0.5
poi	0.1876			0	10000	5000	CMP	Dunnett	0	0	0	4	3	6	10	10	10	10	0.5	0.5	0.5	0.5
q_poi	0.0583			0	10000	5000	CMP	Dunnett	0	0	0	4	3	6	10	10	10	10	0.5	0.5	0.5	0.5
boot	0.0394			0	10000	5000	CMP	Dunnett	0	0	0	4	3	10	10	10	10	10	0.5	0.5	0.5	0.5
het	0.0488			0	10000	5000	CMP	Dunnett	0	0	0	4	3	10	10	10	10	10	0.5	0.5	0.5	0.5
het_log	0.0445			0	10000	5000	CMP	Dunnett	0	0	0	4	3	10	10	10	10	10	0.5	0.5	0.5	0.5
het_sqrt	0.0487			0	10000	5000	CMP	Dunnett	0	0	0	4	3	10	10	10	10	10	0.5	0.5	0.5	0.5
hom	0.0484			0	10000	5000	CMP	Dunnett	0	0	0	4	3	10	10	10	10	10	0.5	0.5	0.5	0.5
nb	0.078			0	10000	5000	CMP	Dunnett	0	0	0	4	3	10	10	10	10	10	0.5	0.5	0.5	0.5
poi	0.2045			0	10000	5000	CMP	Dunnett	0	0	0	4	3	10	10	10	10	10	0.5	0.5	0.5	0.5
q_poi	0.0584			0	10000	5000	CMP	Dunnett	0	0	0	4	3	10	10	10	10	10	0.5	0.5	0.5	0.5
boot	0.0656066			0.0001	10000	5000	CMP	Dunnett	0	0	0	6	3	1	12	12	12	12	0.5	0.5	0.5	0.5
het	0.0431043			0.0001	10000	5000	CMP	Dunnett	0	0	0	6	3	1	12	12	12	12	0.5	0.5	0.5	0.5
het_log	0.049705			0.0001	10000	5000	CMP	Dunnett	0	0	0	6	3	1	12	12	12	12	0.5	0.5	0.5	0.5
het_sqrt	0.0483048			0.0001	10000	5000	CMP	Dunnett	0	0	0	6	3	1	12	12	12	12	0.5	0.5	0.5	0.5
hom	0.0482048			0.0001	10000	5000	CMP	Dunnett	0	0	0	6	3	1	12	12	12	12	0.5	0.5	0.5	0.5
nb	0.0489049			0.0001	10000	5000	CMP	Dunnett	0	0	0	6	3	1	12	12	12	12	0.5	0.5	0.5	0.5
poi	0.0763076			0.0001	10000	5000	CMP	Dunnett	0	0	0	6	3	1	12	12	12	12	0.5	0.5	0.5	0.5
q_poi	0.039904			0.0001	10000	5000	CMP	Dunnett	0	0	0	6	3	1	12	12	12	12	0.5	0.5	0.5	0.5
boot	0.0462			0	10000	5000	CMP	Dunnett	0	0	0	6	3	6	12	12	12	12	0.5	0.5	0.5	0.5
het	0.051			0	10000	5000	CMP	Dunnett	0	0	0	6	3	6	12	12	12	12	0.5	0.5	0.5	0.5
het_log	0.0485			0	10000	5000	CMP	Dunnett	0	0	0	6	3	6	12	12	12	12	0.5	0.5	0.5	0.5
het_sqrt	0.0502			0	10000	5000	CMP	Dunnett	0	0	0	6	3	6	12	12	12	12	0.5	0.5	0.5	0.5
hom	0.0537			0	10000	5000	CMP	Dunnett	0	0	0	6	3	6	12	12	12	12	0.5	0.5	0.5	0.5
nb	0.075			0	10000	5000	CMP	Dunnett	0	0	0	6	3	6	12	12	12	12	0.5	0.5	0.5	0.5
poi	0.1916			0	10000	5000	CMP	Dunnett	0	0	0	6	3	6	12	12	12	12	0.5	0.5	0.5	0.5
q_poi	0.0622			0	10000	5000	CMP	Dunnett	0	0	0	6	3	6	12	12	12	12	0.5	0.5	0.5	0.5
boot	0.0444			0	10000	5000	CMP	Dunnett	0	0	0	6	3	10	12	12	12	12	0.5	0.5	0.5	0.5
het	0.0478			0	10000	5000	CMP	Dunnett	0	0	0	6	3	10	12	12	12	12	0.5	0.5	0.5	0.5
het_log	0.0454			0	10000	5000	CMP	Dunnett	0	0	0	6	3	10	12	12	12	12	0.5	0.5	0.5	0.5
het_sqrt	0.048			0	10000	5000	CMP	Dunnett	0	0	0	6	3	10	12	12	12	12	0.5	0.5	0.5	0.5
hom	0.0527			0	10000	5000	CMP	Dunnett	0	0	0	6	3	10	12	12	12	12	0.5	0.5	0.5	0.5
nb	0.0743			0	10000	5000	CMP	Dunnett	0	0	0	6	3	10	12	12	12	12	0.5	0.5	0.5	0.5
poi	0.208			0	10000	5000	CMP	Dunnett	0	0	0	6	3	10	12	12	12	12	0.5	0.5	0.5	0.5
q_poi	0.061			0	10000	5000	CMP	Dunnett	0	0	0	6	3	10	12	12	12	12	0.5	0.5	0.5	0.5
boot	0.0595			0	10000	5000	CMP	Dunnett	0	0	0	8	3	1	14	14	14	14	0.5	0.5	0.5	0.5
het	0.0466			0	10000	5000	CMP	Dunnett	0	0	0	8	3	1	14	14	14	14	0.5	0.5	0.5	0.5
het_log	0.0553			0	10000	5000	CMP	Dunnett	0	0	0	8	3	1	14	14	14	14	0.5	0.5	0.5	0.5
het_sqrt	0.0535			0	10000	5000	CMP	Dunnett	0	0	0	8	3	1	14	14	14	14	0.5	0.5	0.5	0.5
hom	0.0484			0	10000	5000	CMP	Dunnett	0	0	0	8	3	1	14	14	14	14	0.5	0.5	0.5	0.5
nb	0.0516			0	10000	5000	CMP	Dunnett	0	0	0	8	3	1	14	14	14	14	0.5	0.5	0.5	0.5
poi	0.0813			0	10000	5000	CMP	Dunnett	0	0	0	8	3	1	14	14	14	14	0.5	0.5	0.5	0.5
q_poi	0.0418			0	10000	5000	CMP	Dunnett	0	0	0	8	3	1	14	14	14	14	0.5	0.5	0.5	0.5
boot	0.0442			0	10000	5000	CMP	Dunnett	0	0	0	8	3	6	14	14	14	14	0.5	0.5	0.5	0.5
het	0.047			0	10000	5000	CMP	Dunnett	0	0	0	8	3	6	14	14	14	14	0.5	0.5	0.5	0.5
het_log	0.0479			0	10000	5000	CMP	Dunnett	0	0	0	8	3	6	14	14	14	14	0.5	0.5	0.5	0.5
het_sqrt	0.0497			0	10000	5000	CMP	Dunnett	0	0	0	8	3	6	14	14	14	14	0.5	0.5	0.5	0.5
hom	0.0506			0	10000	5000	CMP	Dunnett	0	0	0	8	3	6	14	14	14	14	0.5	0.5	0.5	0.5
nb	0.067			0	10000	5000	CMP	Dunnett	0	0	0	8	3	6	14	14	14	14	0.5	0.5	0.5	0.5
poi	0.1859			0	10000	5000	CMP	Dunnett	0	0	0	8	3	6	14	14	14	14	0.5	0.5	0.5	0.5
q_poi	0.0556			0	10000	5000	CMP	Dunnett	0	0	0	8	3	6	14	14	14	14	0.5	0.5	0.5	0.5
boot	0.0436			0	10000	5000	CMP	Dunnett	0	0	0	8	3	10	14	14	14	14	0.5	0.5	0.5	0.5
het	0.0486			0	10000	5000	CMP	Dunnett	0	0	0	8	3	10	14	14	14	14	0.5	0.5	0.5	0.5
het_log	0.0451			0	10000	5000	CMP	Dunnett	0	0	0	8	3	10	14	14	14	14	0.5	0.5	0.5	0.5
het_sqrt	0.0473			0	10000	5000	CMP	Dunnett	0	0	0	8	3	10	14	14	14	14	0.5	0.5	0.5	0.5
hom	0.0499			0	10000	5000	CMP	Dunnett	0	0	0	8	3	10	14	14	14	14	0.5	0.5	0.5	0.5
nb	0.0686			0	10000	5000	CMP	Dunnett	0	0	0	8	3	10	14	14	14	14	0.5	0.5	0.5	0.5
poi	0.2008			0	10000	5000	CMP	Dunnett	0	0	0	8	3	10	14	14	14	14	0.5	0.5	0.5	0.5
q_poi	0.0571			0	10000	5000	CMP	Dunnett	0	0	0	8	3	10	14	14	14	14	0.5	0.5	0.5	0.5
boot	0.0623			0	10000	5000	CMP	Dunnett	0	0	0	10	3	1	16	16	16	16	0.5	0.5	0.5	0.5
het	0.0497			0	10000	5000	CMP	Dunnett	0	0	0	10	3	1	16	16	16	16	0.5	0.5	0.5	0.5
het_log	0.0534			0	10000	5000	CMP	Dunnett	0	0	0	10	3	1	16	16	16	16	0.5	0.5	0.5	0.5
het_sqrt	0.0539			0	10000	5000	CMP	Dunnett	0	0	0	10	3	1	16	16	16	16	0.5	0.5	0.5	0.5
hom	0.0499			0	10000	5000	CMP	Dunnett	0	0	0	10	3	1	16	16	16	16	0.5	0.5	0.5	0.5
nb	0.0523			0	10000	5000	CMP	Dunnett	0	0	0	10	3	1	16	16	16	16	0.5	0.5	0.5	0.5
poi	0.0866			0	10000	5000	CMP	Dunnett	0	0	0	10	3	1	16	16	16	16	0.5	0.5	0.5	0.5
[truncated: 11,105 more rows]
