# Supplementary material for: Multiple Contrast Tests for Count Data: Small Sample Approximations and Their Limitations
Source: Biom J. 2025 Dec 7;67(6):e70098. doi: 10.1002/bimj.70098 (PMC12683215; doi:10.1002/bimj.70098)
Supplement: Supplementary file 1 — Supporting File 1: bimj70098‐sup‐0001‐SuppMat.zip. [file BIMJ-67-e70098-s002.zip › MPigorsch_MCT_Count_Code/2_results/Results_Tables/Table1.xlsx]

## Sheet: Sheet1
Setting	Distrib.	Sample.sizes	Dispersion	Dispersion.parameter	Interpretation
1	POI	n=n_1 + m	equidispersed	-	Balanced homosc.
2	POI	n=n_2 + m	equidispersed	-	Unbalanced homosc.
3	CMP	n=n_1 + m	overdispersed	nu=(0.5,0.5,0.5,0.5)'	Balanced homosc.
4	CMP	n=n_1 + m	underdispersed	nu=(2,2,2,2)'	Balanced homosc.
5	CMP	n=n_1 + m	overdispersed	nu=(0.2,0.2,0.5,0.5)'	Balanced heterosc.
6	CMP	n=n_1 + m	over- and underd.	nu=(0.2,0.5,2,2)'	Balanced heterosc.
7	CMP	n=n_2 + m	overdispersed	nu=(0.5,0.5,0.2,0.2)'	Positive pairing
8	CMP	n=n_2 + m	over- and underd.	nu=(2,2,0.5,0.2)'	Positive pairing
9	CMP	n=n_2 + m	overdispersed	nu=(0.2,0.2,0.5,0.5)'	Negative pairing
10	CMP	n=n_2 + m	over- and underd.	nu=(0.2,0.5,2,2)'	Negative pairing
11	NB	n=n_1 + m	overdispersed	size=(3,3,3,3)'	Balanced homosc.
12	NB	n=n_2 + m	overdispersed	size=(5,3,3,2)'	Positive pairing
13	NB	n=n_2 + m	overdispersed	size=(0.75,2,2,3)'	Negative pairing
14	NB	n=n_2 + m	overdispersed	size=(2,3,3,5)'	Negative pairing
