# Supplementary material for: Multiple Contrast Tests for Count Data: Small Sample Approximations and Their Limitations
Source: Biom J. 2025 Dec 7;67(6):e70098. doi: 10.1002/bimj.70098 (PMC12683215; doi:10.1002/bimj.70098)
Supplement: Supplementary file 1 — Supporting File 1: bimj70098‐sup‐0001‐SuppMat.zip. [file BIMJ-67-e70098-s002.zip › MPigorsch_MCT_Count_Code/2_results/Results_Tables/Table2.xlsx]

## Sheet: Sheet1
Characteristic_Sensitive_to	boot	hom	het	het_log	het_sqrt	poi	nb	q_poi
# groups	No	No	No	No	No	No	No	No
Type of contrast	No	Yes	No	Yes	Yes	Yes	Yes	Yes
Data Distribution	No	Yes	No	Yes	Yes	Yes	Yes	Yes
Overdispersion	No	Yes	No	Yes	Yes	Yes	No	No
Underdispersion	No	Yes	No	Yes	Yes	Yes	Yes	No
Small Sample Sizes combined with small lambda	Yes	Yes	Yes	Yes	Yes	Yes	Yes	Yes
Small Sample Sizes combined with higher lambda	Yes	Yes	Yes	Yes	Yes	Yes	Yes	Yes
