# Supplementary material for: Multiple Contrast Tests for Count Data: Small Sample Approximations and Their Limitations
Source: Biom J. 2025 Dec 7;67(6):e70098. doi: 10.1002/bimj.70098 (PMC12683215; doi:10.1002/bimj.70098)
Supplement: Supplementary file 1 — Supporting File 1: bimj70098‐sup‐0001‐SuppMat.zip. [file BIMJ-67-e70098-s002.zip › MPigorsch_MCT_Count_Code/2_results/Results_Tables/TableA1.xlsx]

## Sheet: Sheet1
Distribution	Lambda	Dispersion	Variance	PropZero	VarByMean
POI 1	1		1	0.37	1
POI 2	6		6	0	1
POI 3	10		10	0	1
CMP 1	1	0.2	1.6	0.46	1.6
CMP 2	1	0.5	1.3	0.43	1.3
CMP 3	1	2	0.7	0.28	0.7
CMP 4	6	0.2	19.7	0.06	3.3
CMP 5	6	0.5	10.8	0.02	1.8
CMP 6	6	2	3.1	0	0.5
CMP 7	10	0.2	38.3	0.02	3.8
CMP 8	10	0.5	18.9	0	1.9
CMP 9	10	2	5.1	0	0.5
NB 1	1	0.75	2.3	0.53	2.3
NB 2	1	2	1.5	0.44	1.5
NB 3	1	3	1.3	0.42	1.3
NB 4	1	5	1.2	0.4	1.2
NB 5	6	0.75	54	0.19	9
NB 6	6	2	24	0.06	4
NB 7	6	3	18	0.04	3
NB 8	6	5	13.2	0.02	2.2
NB 9	10	0.75	143.3	0.14	14.3
NB 10	10	2	60	0.03	6
NB 11	10	3	43.3	0.01	4.3
NB 12	10	5	30	0	3
