# Supplementary material for: Multiple Contrast Tests for Count Data: Small Sample Approximations and Their Limitations
Source: Biom J. 2025 Dec 7;67(6):e70098. doi: 10.1002/bimj.70098 (PMC12683215; doi:10.1002/bimj.70098)
Supplement: Supplementary file 1 — Supporting File 1: bimj70098‐sup‐0001‐SuppMat.zip. [file BIMJ-67-e70098-s002.zip › MPigorsch_MCT_Count_Code/2_results/Results_Tables/TableS1.xlsx]

## Sheet: Sheet1
Powertype	boot	hom	het	nb	q_poi	lambda	Setting	Dist
global	0.44	0.51	0.46	0.5	0.52	6	1	POI
any	0.43	0.5	0.45	0.49	0.51	6	1	POI
all	0.11	0.12	0.11	0.13	0.15	6	1	POI
global	0.53	0.61	0.6	0.59	0.62	6	2	POI
any	0.52	0.61	0.59	0.58	0.6	6	2	POI
all	0.14	0.15	0.16	0.17	0.19	6	2	POI
global	0.25	0.29	0.26	0.34	0.31	6	3	CMP
any	0.24	0.29	0.25	0.32	0.3	6	3	CMP
all	0.05	0.04	0.04	0.09	0.07	6	3	CMP
global	0.74	0.8	0.76	0.48	0.82	6	4	CMP
any	0.73	0.8	0.76	0.48	0.81	6	4	CMP
all	0.26	0.28	0.27	0.08	0.33	6	4	CMP
global	0.17	0.24	0.22	0.27	0.24	6	5	CMP
any	0.16	0.22	0.21	0.24	0.22	6	5	CMP
all	0.04	0.05	0.05	0.08	0.06	6	5	CMP
global	0.21	0.42	0.34	0.45	0.39	6	6	CMP
any	0.2	0.39	0.34	0.41	0.36	6	6	CMP
all	0.08	0.17	0.15	0.2	0.17	6	6	CMP
global	0.24	0.19	0.24	0.23	0.2	6	7	CMP
any	0.23	0.19	0.23	0.23	0.2	6	7	CMP
all	0.04	0.02	0.03	0.04	0.03	6	7	CMP
global	0.43	0.26	0.35	0.34	0.3	6	8	CMP
any	0.42	0.26	0.35	0.34	0.3	6	8	CMP
all	0.08	0.01	0.05	0.04	0.03	6	8	CMP
global	0.19	0.31	0.28	0.34	0.29	6	9	CMP
any	0.18	0.29	0.28	0.3	0.27	6	9	CMP
all	0.06	0.07	0.08	0.11	0.08	6	9	CMP
global	0.21	0.56	0.38	0.58	0.53	6	10	CMP
any	0.21	0.52	0.37	0.52	0.48	6	10	CMP
all	0.08	0.23	0.17	0.26	0.23	6	10	CMP
global	0.15	0.18	0.14	0.23	0.19	6	11	NB
any	0.14	0.17	0.13	0.21	0.18	6	11	NB
all	0.02	0.01	0.01	0.04	0.03	6	11	NB
global	0.19	0.13	0.18	0.2	0.15	6	12	NB
any	0.18	0.13	0.17	0.19	0.14	6	12	NB
all	0.03	0.01	0.03	0.03	0.02	6	12	NB
global	0.13	0.22	0.21	0.28	0.22	6	13	NB
any	0.12	0.21	0.2	0.26	0.21	6	13	NB
all	0.05	0.05	0.07	0.11	0.07	6	13	NB
global	0.17	0.24	0.25	0.29	0.24	6	14	NB
any	0.16	0.23	0.24	0.27	0.22	6	14	NB
all	0.04	0.04	0.05	0.09	0.06	6	14	NB
