# Supplementary material for: Multiple Contrast Tests for Count Data: Small Sample Approximations and Their Limitations
Source: Biom J. 2025 Dec 7;67(6):e70098. doi: 10.1002/bimj.70098 (PMC12683215; doi:10.1002/bimj.70098)
Supplement: Supplementary file 1 — Supporting File 1: bimj70098‐sup‐0001‐SuppMat.zip. [file BIMJ-67-e70098-s002.zip › MPigorsch_MCT_Count_Code/2_results/Results_Tables/TableS2.xlsx]

## Sheet: Sheet1
Powertype	boot	hom	het	nb	q_poi	lambda	Setting	Dist
global	0.65	0.69	0.68	0.72	0.73	6	1	POI
any	0.65	0.69	0.68	0.72	0.73	6	1	POI
all	0.1	0.08	0.09	0.12	0.14	6	1	POI
global	0.71	0.77	0.77	0.78	0.79	6	2	POI
any	0.71	0.77	0.77	0.78	0.79	6	2	POI
all	0.14	0.12	0.15	0.16	0.18	6	2	POI
global	0.39	0.42	0.41	0.5	0.46	6	3	CMP
any	0.39	0.42	0.41	0.5	0.46	6	3	CMP
all	0.04	0.02	0.03	0.08	0.05	6	3	CMP
global	0.92	0.95	0.93	0.76	0.96	6	4	CMP
any	0.92	0.95	0.93	0.76	0.96	6	4	CMP
all	0.25	0.24	0.26	0.08	0.33	6	4	CMP
global	0.24	0.32	0.28	0.38	0.35	6	5	CMP
any	0.24	0.32	0.28	0.38	0.35	6	5	CMP
all	0.03	0.02	0.03	0.07	0.04	6	5	CMP
global	0.28	0.51	0.4	0.57	0.52	6	6	CMP
any	0.28	0.51	0.4	0.57	0.52	6	6	CMP
all	0.07	0.12	0.11	0.19	0.15	6	6	CMP
global	0.41	0.28	0.44	0.35	0.31	6	7	CMP
any	0.41	0.28	0.44	0.35	0.31	6	7	CMP
all	0.03	0.01	0.03	0.04	0.02	6	7	CMP
global	0.92	0.41	0.93	0.54	0.47	6	8	CMP
any	0.92	0.41	0.93	0.54	0.47	6	8	CMP
all	0.08	0.01	0.05	0.04	0.02	6	8	CMP
global	0.25	0.37	0.34	0.43	0.39	6	9	CMP
any	0.25	0.37	0.34	0.43	0.39	6	9	CMP
all	0.04	0.03	0.06	0.1	0.06	6	9	CMP
global	0.28	0.61	0.43	0.64	0.61	6	10	CMP
any	0.28	0.61	0.43	0.64	0.61	6	10	CMP
all	0.08	0.17	0.14	0.25	0.22	6	10	CMP
global	0.22	0.23	0.22	0.32	0.27	6	11	NB
any	0.22	0.23	0.22	0.32	0.27	6	11	NB
all	0.01	0	0.01	0.03	0.01	6	11	NB
global	0.3	0.19	0.29	0.3	0.22	6	12	NB
any	0.3	0.19	0.29	0.3	0.22	6	12	NB
all	0.02	0	0.02	0.02	0.01	6	12	NB
global	0.15	0.26	0.25	0.34	0.27	6	13	NB
any	0.15	0.26	0.25	0.34	0.27	6	13	NB
all	0.04	0.02	0.05	0.09	0.05	6	13	NB
global	0.23	0.3	0.3	0.38	0.31	6	14	NB
any	0.23	0.3	0.3	0.38	0.31	6	14	NB
all	0.04	0.01	0.04	0.07	0.04	6	14	NB
