# Supplementary material for: Multiple Contrast Tests for Count Data: Small Sample Approximations and Their Limitations
Source: Biom J. 2025 Dec 7;67(6):e70098. doi: 10.1002/bimj.70098 (PMC12683215; doi:10.1002/bimj.70098)
Supplement: Supplementary file 1 — Supporting File 1: bimj70098‐sup‐0001‐SuppMat.zip. [file BIMJ-67-e70098-s002.zip › MPigorsch_MCT_Count_Code/2_results/Results_Tables/TableS3.xlsx]

## Sheet: Sheet1
Powertype	boot	hom	het	nb	q_poi	lambda	Setting	Dist
global	0.48	0.56	0.53	0.56	0.59	6	1	POI
any	0.48	0.56	0.53	0.56	0.59	6	1	POI
all	0	0	0	0	0	6	1	POI
global	0.66	0.73	0.74	0.73	0.74	6	2	POI
any	0.66	0.73	0.74	0.73	0.74	6	2	POI
all	0	0	0	0	0	6	2	POI
global	0.26	0.32	0.3	0.39	0.35	6	3	CMP
any	0.26	0.32	0.3	0.39	0.34	6	3	CMP
all	0	0	0	0	0	6	3	CMP
global	0.79	0.85	0.83	0.5	0.88	6	4	CMP
any	0.79	0.85	0.83	0.5	0.88	6	4	CMP
all	0	0	0	0	0	6	4	CMP
global	0.19	0.27	0.28	0.31	0.27	6	5	CMP
any	0.19	0.26	0.28	0.3	0.26	6	5	CMP
all	0	0	0	0	0	6	5	CMP
global	0.31	0.46	0.53	0.51	0.43	6	6	CMP
any	0.31	0.45	0.53	0.5	0.43	6	6	CMP
all	0	0	0	0	0	6	6	CMP
global	0.3	0.23	0.29	0.3	0.26	6	7	CMP
any	0.3	0.23	0.29	0.3	0.26	6	7	CMP
all	0	0	0	0	0	6	7	CMP
global	0.48	0.29	0.39	0.39	0.35	6	8	CMP
any	0.48	0.29	0.38	0.39	0.35	6	8	CMP
all	0	0	0	0	0	6	8	CMP
global	0.26	0.38	0.4	0.42	0.37	6	9	CMP
any	0.26	0.37	0.4	0.42	0.36	6	9	CMP
all	0	0	0	0	0	6	9	CMP
global	0.45	0.67	0.67	0.71	0.65	6	10	CMP
any	0.45	0.67	0.67	0.7	0.64	6	10	CMP
all	0	0	0	0	0	6	10	CMP
global	0.16	0.18	0.16	0.26	0.21	6	11	NB
any	0.16	0.18	0.16	0.26	0.2	6	11	NB
all	0	0	0	0	0	6	11	NB
global	0.22	0.17	0.22	0.27	0.19	6	12	NB
any	0.22	0.17	0.21	0.27	0.19	6	12	NB
all	0	0	0	0	0	6	12	NB
global	0.17	0.22	0.29	0.3	0.21	6	13	NB
any	0.17	0.21	0.29	0.29	0.2	6	13	NB
all	0	0	0	0	0	6	13	NB
global	0.24	0.27	0.35	0.36	0.28	6	14	NB
any	0.24	0.27	0.35	0.35	0.28	6	14	NB
all	0	0	0	0	0	6	14	NB
