# Supplementary material for: Multiple Contrast Tests for Count Data: Small Sample Approximations and Their Limitations
Source: Biom J. 2025 Dec 7;67(6):e70098. doi: 10.1002/bimj.70098 (PMC12683215; doi:10.1002/bimj.70098)
Supplement: Supplementary file 1 — Supporting File 1: bimj70098‐sup‐0001‐SuppMat.zip. [file BIMJ-67-e70098-s002.zip › MPigorsch_MCT_Count_Code/3_application/Table3.xlsx]

## Sheet: Sheet1
age_cat	sum(numvisit >= 0)	mean(numvisit)	var(numvisit)	sum(numvisit == 0)/sum(numvisit >= 0)	var(numvisit)/mean(numvisit)
20-29	10	6.8	21.0667	0.1	3.09804
30-39	28	6.32143	46.9669	0.142857	7.4298
40-49	39	5.74359	52.5115	0.179487	9.14262
50-60	35	6.17143	32.6756	0.0857143	5.29466
