# Supplementary material for: Multiple Contrast Tests for Count Data: Small Sample Approximations and Their Limitations
Source: Biom J. 2025 Dec 7;67(6):e70098. doi: 10.1002/bimj.70098 (PMC12683215; doi:10.1002/bimj.70098)
Supplement: Supplementary file 1 — Supporting File 1: bimj70098‐sup‐0001‐SuppMat.zip. [file BIMJ-67-e70098-s002.zip › MPigorsch_MCT_Count_Code/3_application/Table4.xlsx]

## Sheet: Sheet1
Method	Contrast	Estimate	SE	Statistic	p_value	CI_95_low	CI_95_up
boot	2 - 1	-0.073	0.296	0.247	0.988	-0.832	0.686
boot	3 - 1	-0.169	0.294	0.574	0.889	-0.923	0.585
boot	4 - 1	-0.097	0.265	0.366	0.966	-0.776	0.582
hom	2 - 1	-0.479	2.395	0.2	0.99	-5.99	5.028
hom	3 - 1	-1.056	2.304	0.458	0.9	-6.359	4.241
hom	4 - 1	-0.629	2.331	0.27	0.975	-5.993	4.731
het	2 - 1	-0.479	2.02	0.237	0.988	-5.226	4.265
het	3 - 1	-1.056	1.929	0.548	0.884	-5.591	3.475
het	4 - 1	-0.629	1.817	0.346	0.966	-4.899	3.639
het_log	2 - 1	-0.206	0.324	0.635	0.802	-0.953	0.543
het_log	3 - 1	-0.354	0.314	1.126	0.461	-1.08	0.373
het_log	4 - 1	-0.183	0.31	0.589	0.832	-0.899	0.535
het_sqrt	2 - 1	-0.2	0.392	0.512	0.887	-1.11	0.71
het_sqrt	3 - 1	-0.353	0.376	0.94	0.599	-1.227	0.52
het_sqrt	4 - 1	-0.192	0.37	0.518	0.883	-1.05	0.668
poi	2 - 1	-0.073	0.143	0.512	0.877	-0.398	0.252
poi	3 - 1	-0.169	0.138	1.219	0.398	-0.484	0.146
poi	4 - 1	-0.097	0.139	0.698	0.755	-0.414	0.219
nb	2 - 1	-0.073	0.373	0.195	0.99	-0.921	0.775
nb	3 - 1	-0.169	0.36	0.469	0.895	-0.986	0.648
nb	4 - 1	-0.097	0.363	0.267	0.976	-0.922	0.729
q_poi	2 - 1	-0.073	0.377	0.193	0.991	-0.933	0.785
q_poi	3 - 1	-0.169	0.366	0.461	0.904	-1.004	0.664
q_poi	4 - 1	-0.097	0.368	0.264	0.979	-0.936	0.739
