# Supplementary material for: Multiple Contrast Tests for Count Data: Small Sample Approximations and Their Limitations
Source: Biom J. 2025 Dec 7;67(6):e70098. doi: 10.1002/bimj.70098 (PMC12683215; doi:10.1002/bimj.70098)
Supplement: Supplementary file 1 — Supporting File 1: bimj70098‐sup‐0001‐SuppMat.zip. [file BIMJ-67-e70098-s002.zip › MPigorsch_MCT_Count_Code/README.txt]

Supplementary information / reproducible research files for the manuscript 
Title: "Multiple contrast tests for count data: small sample approximations and their limitations"

Authors: Mareen Pigorsch, Ludwig A. Hothorn, and Frank Konietschke
The code was written by the first and last author. For any questions or comments,
please reach out to mareen.pigorsch@charite.de.

This folder contains the following data and files that can be used to reproduce the analysis and figures of the manuscript.
It contains three subfolders (1_simulation, 2_results, 3_application) containing the following files:
	
.\1_simulation\
	MCT_Count_functions.R
	An R script that contains all the functions used for the simulation study to compare different analysis strategies 
	for count data in context of multiple contrast tests (for 3 and 4 groups).	

	MCT_Count_sim_3groups_Power.R
	An R script that contains the simulation setup and calls the simulation function for power regarding 3 groups.
	The simulation is conducted on the high-performance compute (HPC) cluster from the Berlin Institute of Health 
	after including the functions from MCT_Count_functions.R.	

	MCT_Count_sim_3groups_TypeI.R
	An R script that contains the simulation setup and calls the simulation function for type-I error regarding 3 groups.
	The simulation is conducted on HPC cluster from the Berlin Institute of Health after including the functions from 
	MCT_Count_functions.R.		

	MCT_Count_sim_4groups_Power.R
	An R script that contains the simulation setup and calls the simulation function for power regarding 4 groups.
	The simulation is conducted on the HPC cluster from the Berlin Institute of Health after including the functions
	from MCT_Count_functions.R.		

	MCT_Count_sim_4groups_TypeI.R
	An R script that contains the simulation setup and calls the simulation function for type-I error regarding 4 groups.
	The simulation is conducted on the HPC cluster from the Berlin Institute of Health after including the functions from 
	MCT_Count_functions.R.		

	MCT_Count_sim_example_reproduction.R
	An R script that contains examples to check reproducibility without repeating the whole simulation study, 
	one for a setting regarding type-I error and one for a setting regarding power.  

	MCT_Count_sim_parallel_without_cluster.R
	An R script that contains an alternative code calling the simulations for 4 groups without using a cluster computer but a 
	parallelization with function future_lapply() instead of slurm_apply(), examplary for type-I error for 4 groups. 
	
	PigorschEnv.yaml
	This environment document includes the complete cluster specification.

.\2_results
	\Results_Simulation_Excel
		MCT_Count_typeI_3groups.xlsx
		An Excel file including the simulation results for the type-I error for 3 groups. 
		
		MCT_Count_typeI_4groups.xlsx
		An Excel file including the simulation results for the type-I error for 4 groups.  

		MCT_Count_power_anyall_4groups.xlsx
		An Excel file including the simulation results for any and all pairs power for 4 groups.

		MCT_Count_power_3groups.xlsx
		An Excel file including the simulation results for the global power for 3 groups. 

		MCT_Count_power_4groups.xlsx
		An Excel file including the simulation results for the global power for 4 groups.

	\Results_Plots
	A folder including .png-files with the plotted simulation results. 
	
	\Results_Tables
	A folder including Tables 1, 2, A1 and S1-S5 as Excel files.

	MCT_Count_plot_3.R
	An R script to create the figures for the simulation study regarding 3 groups, shown in the supplementary material.

	MCT_Count_plot_4.R
	An R script to create the figures for the simulation study regarding 4 groups, creates Figure 1-3 and A1-A5. 	

	MCT_Count_Powertable_anyall_4.R
	An R script to create the tabeles for the simulation study for any and all pairs power, creates Table S1-S4 in supplementary material.

	MCT_Count_Tables.R
	An R script to create Table 1, 2, A1 and S5.

.\3_application
A folder including the code as well as the results of the application (Table 3 and 4, Figure 4)

	MCT_Count_Application.R
	An R script including the function to execute the analyses for one data set and the code for the application, creates Table 3 and 4 and Figure 4. 


The code for the simulation study was written in R with the following software versions:
R version 4.3.3 (2024-02-29)
Platform       x86_64-conda-linux-gnu 
Running under: Rocky Linux 8.10 (Green Obsidian)

time zone : Europe/Berlin

─ Packages ───────────────────────────────────────────────────────────────────
 package      * version    date (UTC) lib source
 abind          1.4-8      2024-09-12 [1] CRAN (R 4.3.3)
 alabama        2023.1.0   2023-08-22 [1] CRAN (R 4.3.1)
 backports      1.5.0      2024-05-23 [1] CRAN (R 4.3.3)
 basefun      * 1.1-4      2023-05-16 [1] CRAN (R 4.3.1)
 BB             2019.10-1  2019-10-18 [1] CRAN (R 4.3.1)
 broom          1.0.7      2024-09-26 [1] CRAN (R 4.3.3)
 cachem         1.0.8      2023-05-01 [1] CRAN (R 4.3.1)
 callr          3.7.3      2022-11-02 [1] CRAN (R 4.3.1)
 car            3.1-3      2024-09-27 [1] CRAN (R 4.3.3)
 carData        3.0-5      2022-01-06 [1] CRAN (R 4.3.3)
 cli            3.6.3      2024-06-21 [1] CRAN (R 4.3.3)
 codetools      0.2-20     2024-03-31 [1] CRAN (R 4.3.3)
 colorspace     2.1-1      2024-07-26 [1] CRAN (R 4.3.3)
 coneproj       1.17       2023-10-15 [1] CRAN (R 4.3.1)
 cotram       * 0.5-2      2024-09-18 [1] Github (cran/cotram@d95b4e7)
 crayon         1.5.2      2022-09-29 [1] CRAN (R 4.3.1)
 devtools     * 2.4.5      2022-10-11 [1] CRAN (R 4.3.1)
 digest         0.6.33     2023-07-07 [1] CRAN (R 4.3.1)
 dplyr        * 1.1.4      2023-11-17 [1] CRAN (R 4.3.3)
 ellipsis       0.3.2      2021-04-29 [1] CRAN (R 4.3.1)
 emmeans      * 1.10.5     2024-10-14 [1] Github (cran/emmeans@192e4ab)
 estimability   1.5.1      2024-05-12 [1] CRAN (R 4.3.3)
 fansi          1.0.6      2023-12-08 [1] CRAN (R 4.3.3)
 fastmap        1.1.1      2023-02-24 [1] CRAN (R 4.3.1)
 Formula        1.2-5      2023-02-24 [1] CRAN (R 4.3.1)
 fs             1.6.3      2023-07-20 [1] CRAN (R 4.3.1)
 generics       0.1.3      2022-07-05 [1] CRAN (R 4.3.1)
 ggplot2        3.5.1      2024-04-23 [1] CRAN (R 4.3.3)
 ggpubr         0.6.0      2023-02-10 [1] CRAN (R 4.3.3)
 ggsignif       0.6.4      2022-10-13 [1] CRAN (R 4.3.3)
 glue           1.8.0      2024-09-30 [1] CRAN (R 4.3.3)
 gtable         0.3.5      2024-04-22 [1] CRAN (R 4.3.3)
 htmltools      0.5.6.1    2023-10-06 [1] CRAN (R 4.3.1)
 htmlwidgets    1.6.2      2023-03-17 [1] CRAN (R 4.3.1)
 httpuv         1.6.15     2024-03-26 [1] CRAN (R 4.3.3)
 later          1.3.1      2023-05-02 [1] CRAN (R 4.3.1)
 lattice        0.22-6     2024-03-20 [1] CRAN (R 4.3.3)
 lifecycle      1.0.4      2023-11-07 [1] CRAN (R 4.3.3)
 magrittr       2.0.3      2022-03-30 [1] CRAN (R 4.3.1)
 MASS         * 7.3-60     2023-05-04 [1] CRAN (R 4.3.1)
 Matrix         1.6-1.1    2023-09-18 [1] CRAN (R 4.3.1)
 memoise        2.0.1      2021-11-26 [1] CRAN (R 4.3.1)
 mime           0.12       2021-09-28 [1] CRAN (R 4.3.1)
 miniUI         0.1.1.1    2018-05-18 [1] CRAN (R 4.3.1)
 mlt          * 1.6-0      2024-09-23 [1] CRAN (R 4.3.3)
 mpcmp        * 0.3.8      2024-10-17 [1] Github (thomas-fung/mpcmp@46e6f37)
 multcomp     * 1.4-26     2024-07-18 [1] CRAN (R 4.3.3)
 munsell        0.5.1      2024-04-01 [1] CRAN (R 4.3.3)
 mvtnorm      * 1.3-1      2024-09-03 [1] CRAN (R 4.3.3)
 nloptr         2.0.3      2022-05-26 [1] CRAN (R 4.3.1)
 nparcomp     * 3.0        2019-06-25 [1] CRAN (R 4.3.1)
 numDeriv       2016.8-1.1 2019-06-06 [1] CRAN (R 4.3.1)
 orthopolynom   1.0-6.1    2022-10-03 [1] CRAN (R 4.3.1)
 pillar         1.9.0      2023-03-22 [1] CRAN (R 4.3.1)
 pkgbuild       1.4.2      2023-06-26 [1] CRAN (R 4.3.1)
 pkgconfig      2.0.3      2019-09-22 [1] CRAN (R 4.3.1)
 pkgload        1.3.3      2023-09-22 [1] CRAN (R 4.3.1)
 polynom        1.4-1      2022-04-11 [1] CRAN (R 4.3.1)
 prettyunits    1.2.0      2023-09-24 [1] CRAN (R 4.3.1)
 processx       3.8.2      2023-06-30 [1] CRAN (R 4.3.1)
 profvis        0.3.8      2023-05-02 [1] CRAN (R 4.3.1)
 promises       1.2.1      2023-08-10 [1] CRAN (R 4.3.1)
 ps             1.7.5      2023-04-18 [1] CRAN (R 4.3.1)
 purrr          1.0.2      2023-08-10 [1] CRAN (R 4.3.1)
 qrng           0.0-10     2024-02-29 [1] CRAN (R 4.4.1)
 quadprog       1.5-8      2019-11-20 [1] CRAN (R 4.3.1)
 R6             2.5.1      2021-08-19 [1] CRAN (R 4.3.1)
 Rcpp           1.0.13     2024-07-17 [1] CRAN (R 4.3.3)
 remotes        2.4.2.1    2023-07-18 [1] CRAN (R 4.3.1)
 rlang          1.1.4      2024-06-04 [1] CRAN (R 4.3.3)
 rslurm       * 0.6.1      2021-11-15 [1] CRAN (R 4.3.1)
 rstatix        0.7.2      2023-02-01 [1] CRAN (R 4.3.3)
 sandwich     * 3.1-1      2024-09-15 [1] CRAN (R 4.3.3)
 scales         1.3.0      2023-11-28 [1] CRAN (R 4.3.3)
 sessioninfo  * 1.2.2      2021-12-06 [1] CRAN (R 4.3.1)
 shiny          1.7.5.1    2023-10-14 [1] CRAN (R 4.3.1)
 stringi        1.8.4      2024-05-06 [1] CRAN (R 4.3.3)
 stringr        1.5.1      2023-11-14 [1] CRAN (R 4.3.3)
 survival     * 3.7-0      2024-06-05 [1] CRAN (R 4.3.3)
 TH.data      * 1.1-2      2023-04-17 [1] CRAN (R 4.3.1)
 tibble         3.2.1      2023-03-20 [1] CRAN (R 4.3.1)
 tidyr          1.3.1      2024-01-24 [1] CRAN (R 4.3.3)
 tidyselect     1.2.1      2024-03-11 [1] CRAN (R 4.3.3)
 tram         * 1.1-2      2024-10-04 [1] CRAN (R 4.3.3)
 urlchecker     1.0.1      2021-11-30 [1] CRAN (R 4.3.1)
 usethis      * 2.2.2      2023-07-06 [1] CRAN (R 4.3.1)
 utf8           1.2.4      2023-10-22 [1] CRAN (R 4.3.1)
 variables    * 1.1-1      2021-06-17 [1] CRAN (R 4.3.1)
 vctrs          0.6.5      2023-12-01 [1] CRAN (R 4.3.3)
 writexl      * 1.4.2      2023-01-06 [1] CRAN (R 4.3.1)
 xtable         1.8-4      2019-04-21 [1] CRAN (R 4.3.1)
 zoo            1.8-12     2023-04-13 [1] CRAN (R 4.3.1)

 [1] /data/cephfs-1/work/groups/rauch/users/pigorscm_c/miniforge/envs/r-count/lib/R/library
